# Supplementary material for: CRISPR-dCas13-tracing reveals transcriptional memory and limited mRNA export in developing zebrafish embryos
Source: Genome Biol. 2023 Jan 19;24:15. doi: 10.1186/s13059-023-02848-6 (PMC9854193; doi:10.1186/s13059-023-02848-6)
Supplement: Supplementary file 2 — Additional file 2: Table S1. List of oligonucleotides and primer sequences used in this study. (A) Primer sequences used in RT-qPCR. (B) Primer sequences for WISH probe template amplification. (C) Sequences of oligonucleotides used in unmodified gRNA. (D) Sequences of oligonucleotides used in modified gRNA. (E) Sequences of oligonucleotides used in smFISH probes. (F) Primer sequences used in clone. [file 13059_2023_2848_MOESM2_ESM.xlsx]

## Sheet: Sheet1
	List of oligonucleotides and primer sequences used in this study
	A. Primer sequences used in RT-qPCR
	eppk1-qPCR-F	agcacagattgcaactggtg
	eppk1-qPCR-R	tggcgttcatctcctcattg
	ef1a-qPCR-F	GAGAAGTTCGAGAAGGAAGC
	ef1a-qPCR-R	CGTAGTATTTGCTGGTCTCG
	B. Primer sequences for WISH probe template amplification
	eppk1-WISH probe-F	caatgaggagatgaacgccatc
	eppk1-WISH probe-R	GAAATtaatacgactcactatagggcaagtgacgttcctggtctc
	C. Sequences of oligonucleotides used in unmodified gRNA
	gGCN4 for dPspCas13b	gaaatTAATACGACTCACTATAggtggtaattctttgaaagcaggttgtggaaggtccagttttgaggggctattacaac
	gGCN4 for dRfxCas13d	gaaatTAATACGACTCACTATAGGAACCCCTACCAACTGGTCGGGGTTTGAAACttgaaagcagttcttctccactg
	gGCN4 for dBba2Cas13b	gaaatTAATACGACTCACTATAggtggtaattctttgaaagcagGTTGTAGAAGCCTCTCGTTTGGAGGGGTATGACAAC
	gGCN4 for dPba3Cas13b	gaaatTAATACGACTCACTATAggtggtaattctttgaaagcagGTTGTAGAAGCCTGTCGTTTGGATGGGTATGACAAC
	gGCN4 for dMisCas13b	gaaatTAATACGACTCACTATAggtggtaattctttgaaagcagGTTGTAGAAGTCCTCTTTTGCGAGGATATAACAAC
	gGCN4 for dHgm6Cas13b	gaaatTAATACGACTCACTATAggtggtaattctttgaaagcagGTTGTTATAACCGTTCAAAATTCGGTCTTCTACAAC
	gGCN4 for dPguCas13b	gaaatTAATACGACTCACTATAggtggtaattctttgaaagcaggttggatctaccctctatttgaagggtacacacaac
	D. Sequences of oligonucleotides used in modified gRNA		Modification
	Cy3-gGCN4	GGUGGUAAUUCUUUGAAAGCAGGUUGUGGAAGGUCCAGUUUUGAGGGGCUAUUACAAC	Cy3 modification at 5' terminal
	MS-gGCN4	mG*mG*mU*GGUAAUUCUUUGAAAGCAGGUUGUGGAAGGUCCAGUUUUGAGGGGCUAUUACAAC
	MS+Cy3-gGCN4	mG*mG*mU*GGUAAUUCUUUGAAAGCAGGUUGUGGAAGGUCCAGUUUUGAGGGGCUAUUACAAC	Cy3 modification at 5' terminal
	gGCN4-Cy3	GGUGGUAAUUCUUUGAAAGCAGGUUGUGGAAGGUCCAGUUUUGAGGGGCUAUUACAAC	Cy3 modification at 3' terminal
	gGCN4-MS	GAACCCCUACCAACUGGUCGGGGUUUGAAACUUGAAAGCAGUUCUUCUCCA*mC*mU*mG
	geppk1-MS	GAACCCCUACCAACUGGUCGGGGUUUGAAACUGCAGCAAUUCAUCAGCACU*mC*mA*mC
	geppk2-MS	GAACCCCUACCAACUGGUCGGGGUUUGAAACUAGACUGCACAAAUACACCA*mG*mC*mA
	geppk3-MS	GAACCCCUACCAACUGGUCGGGGUUUGAAACUUACGGAUUUCUGUGACACC*mA*mG*mU
	Cy3-geppk1-1	GCAGCAAUUCAUCAGCACUCACGUUGUGGAAGGUCCAGUUUUGAGGGGCUAUUACAAC	Cy3 modification at 5' terminal
	Cy3-geppk1-2	UAGACUGCACAAAUACACCAGCGUUGUGGAAGGUCCAGUUUUGAGGGGCUAUUACAAC	Cy3 modification at 5' terminal
	Cy3-geppk1-3	AUGGCUGUACACUGGAUCAAUGGUUGUGGAAGGUCCAGUUUUGAGGGGCUAUUACAAC	Cy3 modification at 5' terminal
	MS-geppk1-1	mG*mC*mA*GCAAUUCAUCAGCACUCACGUUGUGGAAGGUCCAGUUUUGAGGGGCUAUUACAAC
	MS-g100537515	mG*mU*mU*GGUGGUUAUGUUGGGGUUGUGGAAGGUCCAGUUUUGAGGGGCUAUUACAAC
	MS-gmuc5.1	mG*mU*mU*GUGGAUGGUGUUUCUGUGUUGUGGAAGGUCCAGUUUUGAGGGGCUAUUACAAC
	E. Sequences of oligonucleotides used in smFISH probes
	smeppk1-1	ttttcttgtgtgttgggatc
	smeppk1-2	ctctccctttttcacaatta
	smeppk1-3	tttgggttgtttctgttgtg
	smeppk1-4	aggtattttcgcacagagtc
	smeppk1-5	gctctacagacagcttttta
	smeppk1-6	ttatttttcctgtgttggga
	smeppk1-7	tttcaaggcctggaacaagg
	smeppk1-8	cctctagtagacgaatacca
	smeppk1-9	agcagagagcagtttgtttt
	smeppk1-10	cgaagatgctcattgtctgt
	sm-GCN4-1	tcttctccactgccagaacc
	sm-GCN4-2	tggtaattctttgaaagcag
	sm-GCN4-3	tctagctacctcattttcca
	smmuc5.1-1	agttggtgaagtagtggatg
	smmuc5.1-2	gtggatggtgtttctgttga
	smmuc5.1-3	ggtgtttctgtagaagttgg
	smmuc5.1-4	ctctacattcaacctcttca
	smmuc5.1-5	ggtactgtttctgttgatgt
	sm100537515-1	tggtggttatgttagaggga
	sm100537515-2	ttgggaggaagagtcagagg
	sm100537515-3	tgttggttgttaagttgggg
	sm100537515-4	ttgttggttatgttgggagg
	sm100537515-5	gtggttatgttggggggaag
	sm100537515-6	cgtatgttggtggttatgtt
	sm100537515-7	ctggttggtggttatattgg
	sm100537515-8	tctggttggtggatatgttg
	sm100537515-9	taatgttggggggaagtgtc
	sm100537515-10	tatgttggtggtgatgttgg
	sm100537515-11	gaagtgtctgagtctggttg
	sm100537515-12	tattgggaggaagtgtctgg
	sm100537515-13	gtgtgacaaggtttgtcaca
	sm100537515-14	tggtgatttcttgtgatggg
	sm100537515-15	ggtggagcagagaaacatgc
	sm100537515-16	aatagactgtggcacctaga
	sm100537515-17	ttggttgctcattgtggaac
	sm100537515-18	gcttcctggaacaaatgtgt
	sm100537515-19	agtaccatttgagacactgc
	sm100537515-20	caatgcagttactggagcac
	sm100537515-21	ggtggttgatgtggtatttg
	sm100537515-22	gctgttgtgtttgatgaagc
	sm100537515-23	gtatttgatggtgcattggt
	sm100537515-24	ggaaaccgatgcagtgacat
	sm100537515-25	ttgtgtttgaagatgccgtg
	sm100537515-26	tacttgatgctgtagtgctg
	sm100537515-27	aagcagtggcacttgatgat
	sm100537515-28	ttgtagcggtgtttgatgta
	sm100537515-29	agttagacggatcgcagtta
	sm100537515-30	gattgtttgtgttgttgctc
	sm100537515-31	tgcgatataaccactggagg
	sm100537515-32	cacggatgaacttcagcaca
	sm100537515-33	cactgatcgatccagggaaa
	sm100537515-34	atttttgtgctgttcaccaa
	sm100537515-35	gaggtatgtgttcgtgtttg
	sm100537515-36	ttgtgtagtttccggtgaag
	sm100537515-intron-1	gctctttgaaaaagtgcctt
	sm100537515-intron-2	aattacctacagttgtctcc
	sm100537515-intron-3	gtttccatacaccaaacaga
	sm100537515-intron-4	agtttgtcttggactctagg
	sm100537515-intron-5	actttattgtctccaatggg
	sm100537515-intron-6	gaccttattgtttgtgtgtt
	sm100537515-intron-7	gcgcagttgatgcaatgtaa
	sm100537515-intron-8	gctcctctcaaaattagctt
	sm100537515-intron-9	tcagctgggtcaatcatgag
	sm100537515-intron-10	gattgtgatcagctagtgtg
	sm100537515-intron-11	ttatagtgacttgggatcct
	sm100537515-intron-12	ggcataagatggttgtttta
	sm100537515-intron-13	gctcaaactctagtgtgact
	sm100537515-intron-14	ctccgtaggacagaatttct
	sm100537515-intron-15	atcattgtgtttaatcccgc
	sm100537515-intron-16	atggagcaatagcttgcttt
	sm100537515-intron-17	acatgagctctctgtacaga
	sm100537515-intron-18	gtcagaccaatcgaggatta
	sm100537515-intron-19	cgaaatcccatcacttgact
	sm100537515-intron-20	ctctgcggtgcaaagtttat
	sm100537515-intron-21	caaggtcatgcgtcaagttt
	sm100537515-intron-22	ttcatactcacgcgaatgcg
	sm100537515-intron-23	cttttcttcccatagacttc
	sm100537515-intron-24	cttaagctgtggtcacacag
	sm100537515-intron-25	gtggaggagagtttcttcaa
	sm100537515-intron-26	ccattctggataaaggtgga
	sm100537515-intron-27	cattggtattcttgctgtga
	sm100537515-intron-28	agatataccagatggcgcag
	sm100537515-intron-29	gcggacacggggagaacatg
	sm100537515-intron-30	ttggacggtggaaggaaacc
	sm100537515-intron-31	gctgaagctaaggtgaactt
	sm100537515-intron-32	gatcaatctcaaaactcccc
	sm100537515-intron-33	ttaaagggcgaggggagatt
	sm100537515-intron-34	ctgagctcaagggatcattg
	sm100537515-intron-35	aatgctgtcctgagagagag
	sm100537515-intron-36	gctcatgatttacacatagc
	F. Primer sequences used in clone
	cloned into pCS2+ vector	vector was digested with ClaI and EcoRI
	alyref-F	ttctttttgcaggatcccatcgatATGGCAGACAAGATGGATATGTCC
	alyref-R	aggctcgagaggccttgaattcTTACATAATAGGTGCTCTTAAAGC
	ddx39b-F	ttctttttgcaggatcccatcgatATGACAGAGAACGATGTTGATAACG
	ddx39b-R	aggctcgagaggccttgaattcCAAATGCTACAATCCCATGCATCC
	eny2-F	ttctttttgcaggatcccatcgatGCCATGTCTCTTCATTTTAACCTC
	eny2-R	aggctcgagaggccttgaattcTCATGTAGAGTGCTGTGCGAGA
	pcid2-F	ttctttttgcaggatcccatcgatATGGCTCATATCACTCTGAACCAG
	pcid2-R	aggctcgagaggccttgaattcTGGGAGATGGAGTTCAGGAGATGCT
	thoc2-part1-F	ttctttttgcaggatcccatcgatATGGCGGCGCTGATCCTCCCGTTTG
	thoc2-part1-R	GAGTTGTTCTCCACCTGTCATGGCCTCCAACTGCTCCACAGTCAT
	thoc2-part2-F	TGACAGGTGGAGAACAACTCAAAGCAGAGGGTGGTTACTTTGGAC
	thoc2-part2-R	GTACTGGTTGCTCCTTGTGGTGGAACTCATTTTCAGGCACCATATGCACT
	thoc2-part3-F	CACCACAAGGAGCAACCAGTACGCAGCACCACGACCGGCACTCTGCAAAA
	thoc2-part3-R	aggctcgagaggccttgaattcTCAGCCCATGGCAGGGAATATTGGTA
	nxf1-F	ttctttttgcaggatcccatcgatATGGCGACAGCAGACGACTCGCGCTA
	nxf1-R	aggctcgagaggccttgaattcTCATTTCACAAACGCAACATCTGGG
	ddx19b-F	ttctttttgcaggatcccatcgatATGTCAACCGACTCGTGGGCTTTA
	ddx19b-R	aggctcgagaggccttgaattcCTAACGAGGTAACAGCAGAACTGA
	gle1-part1-F	ttctttttgcaggatcccatcgatATGCCTTCTGAAAACCTTCGGTGG
	gle1-part1-R	CTGCGAAACTGCTTCCTGCAGGCTTCGGACCAATGACCTCAT
	gle1-part2-F	ATGAGGTCATTGGTCCGAAGCCTGCAGGAAGCAGTTTCGCAG
	gle1-part2-R	aggctcgagaggccttgaattcAGGATGATCTCCACCAATCAGGAC
	cloned into pCS2+ vector	vector was digested with BamHI and XhoI
	pom121-mScarlet-part1-F	ctacttgttctttttgcaggatccATGTCTCCAGAAGATAAACGGC
	pom121-mScarlet-part1-R	CTTCTTCCGTGGGTGTTGCCT
	pom121-mScarlet-part2-F	GGCAACACCCACGGAAGAAGgAGggagctCTAGAgGCGCTACCGGtgagcaagggcgaggcagtg
	pom121-mScarlet-part2-R	tcactatagttctagaggctcgagtcacttgtacagctcgtccatgc
	cloned into pCS2+ vector	vector was digested with BamHI and ClaI
	dPspCas13b-EGFP-F	cttgttctttttgcaggatcATGCCCAAAAAGAAGAGGAAAGTG
	dPspCas13b-EGFP-R	gaggccttgaattcgaatcggctttgttagcagccggatc
	dRfxCas13d-EGFP-F	cttgttctttttgcaggatcATGCCCAAAAAGAAGAGGAAAGTGATCGAGAAGAAGAAGAGCTTCG
	dRfxCas13d-EGFP-R	gaggccttgaattcgaatcgtccttacttgtcatcgtcatcc
	cloned into pcDNA3-48xGCN4 vector	vector was digested with MluI and KpnI
	β-actin-48xGCN4-F	CGACGCGTatctgcagatttctgtgcgc
	β-actin-48xGCN4-R	GGGGTACCggctgaactgtaaaagaaag
	cloned into pet28a+ vector	vector was digested with NcoI and XhoI
	dBba2Cas13b-EGFP-F	taagaaggagatataccatgatggctagcatgactggtggacagcaaatgggtATGCCCAAAAAGAAGAGGAAAGTGAGCAAGATCATGTGCATCTT
	dBba2Cas13b-EGFP-R	tggtggtggtggtgctcgagGCTtAGCtgcACGCGTtgtt
	dHgm4Cas13b-EGFP-F	aagaaggagatataccatgggatggctagcatgactggtggacagcaaatgggtATGCCCAAAAAGAAGAGGAAAGTGatgaagatcccccagatcatcg
	dHgm4Cas13b-EGFP-R	tcagtggtggtggtggtggtgctcgagcACGCGTtgtttcttcttctta
	dHgm6Cas13b-EGFP-F	aagaaggagatataccatggatggctagcatgactggtggacagcaaatgggtCCCAAAAAGAAGAGGAAAGTGATGGAGGACAACCTGACAAA
	dHgm6Cas13b-EGFP-R	gtggtggtggtggtggtgctcgagGCTtAGCtgcACGCGTtgtt
	dMisCas13b-EGFP-F	taagaaggagatataccatgatggctagcatgactggtggacagcaaatgggtATGCCCAAAAAGAAGAGGAAAGTGTTCGTGAGATATAGCCCTGAGT
	dMisCas13b-EGFP-R	tggtggtggtggtgctcgagGCTtAGCtgcACGCGTtgtt
	dPba3Cas13b-EGFP-F	taagaaggagatataccatgatggctagcatgactggtggacagcaaatgggtATGCCCAAAAAGAAGAGGAAAGTGGCCTTTGATAAGCCTAGACC
	dPba3Cas13b-EGFP-R	gtggtggtggtggtgctcgagGCTtAGCtgcACGCGTtg
	dRfxCas13d-EGFP-F	taagaaggagatataccatgatggctagcatgactggtggacagcaaatgggtATGCCCAAAAAGAAGAGGAAAGTGATCGAGAAGAAGAAGAGCTTCG
	dRfxCas13d-EGFP-R	gtggtggtggtggtgctcgagGCTtAGCtgcACGCGTtg
	dPguCas13b-EGFP-F	taagaaggagatataccatgatggctagcatgactggtggacagcaaatgggtatgcccaagaaaaagcgcaaggtaa
	dPguCas13b-EGFP-R	gtggtggtggtggtgctcgagGCTtAGCtgcACGCGTtg
	dPspCas13b-EGFP-F	aagaaggagatataccatgggatggctagcatgactggtggacagcaaatgggtATGCCCAAAAAGAAGAGGAAAGT
	dPspCas13b-EGFP-R	tggtggtggtgctcgagtgcggctttcttcttcttagcctgtccagccttc
	cloned into pet28a-dRfxCas13b-EGFP	vector was digested with NcoI and XhoI
	dRfxCas13d-mSCarlet-F	GAgGCGCTACCGGTCGCCACCatgGtgagcaagggcgaggcagt
	dRfxCas13d-mSCarlet-R	tcagtggtggtggtggtggtgctcgagtttcttcttcttagcctgtc
	cloned into pet28a-dPspCas13b-EGFP	vector was digested with SacI and EcoRI
	dPspCas13b-3xsfGFP-F	gccatcatgaaggAGggagctGGAGGTGGATCCGGAAGTatg
	dPspCas13b-3xsfGFP-R	TGgaatcctggcttAGAATTcactttccgctttttctttggc
