# Supplementary material for: CRISPR-dCas13-tracing reveals transcriptional memory and limited mRNA export in developing zebrafish embryos
Source: Genome Biol. 2023 Jan 19;24:15. doi: 10.1186/s13059-023-02848-6 (PMC9854193; doi:10.1186/s13059-023-02848-6)
Supplement: Supplementary file 3 — Additional file 3: Table S2. The labeling ability of all examined dCas13 proteins with modified gRNAs. [file 13059_2023_2848_MOESM3_ESM.xlsx]

## Sheet: Sheet1
	Table S2. The labeling ability of all examined dCas13 proteins with modified gRNAs
	dCas13 protein	labeling 48× GCN4 RNA	labeling eppk1 mRNA	labeling 100537515 mRNA	labeling muc5.1 mRNA
	dRfxCas13d	*	***	*	/
	dPguCas13b	*	×	×	/
	dPspCas13b	***	***	****	*
	dMisCas13b	×	×	×	/
	dHgm4Cas13b	/	/	/	/
	dHgm6Cas13b	×	/	/	/
	dBba2Cas13b	×	/	/	/
	dPba3Cas13b	×	/	/	/
	/, not test; ×, no labelling signal; *, labelling ability
	For all tested dCas13 systems, we have found dPspCas13b, dPguCas13b and dRfxCas13d could label ectopic 48×GCN4 with modified gRNA. But dPguCas13b could not label the endogenous eppk1 and 100537515 by using the same target sites of dPspCas13b and dRfxCas13d. And dPspCa13b has a higher labeling ability than dRfxCas13d for 100537515 mRNAs.
