# Supplementary material for: CRISPR-dCas13-tracing reveals transcriptional memory and limited mRNA export in developing zebrafish embryos
Source: Genome Biol. 2023 Jan 19;24:15. doi: 10.1186/s13059-023-02848-6 (PMC9854193; doi:10.1186/s13059-023-02848-6)
Supplement: Supplementary file 4 — Additional file 4: Table S3. Expression of 134 transcripts containing unique repeated sequences at different development time (Related to Fig. 2a, Additional file 1: Fig. S4a). [file 13059_2023_2848_MOESM4_ESM.xls]

## Sheet: matrix_expression_nm
Table S3. Expression of 134 transcripts containing unique repeated sequences at different development time (Related to Fig. 2a, Fig. S4a)
	abca1a	aplp2	asph	astn1	atp1a3a	bmp4	btg2	ca2	calr3b	cbr1	ceacam1	cldn8	cldne	cmn	col11a1a	col15a1b	col1a1a	col1a1b	col1a2	col2a1a	col4a5	col5a1	col5a2a	col5a3a	col6a3	col7a1l	colec12	cpe	cst14b.1	cx43.4	cybb	cyp26c1	ddx4	dla	dnd1	dpysl3	dspa	ednrab	emilin3a	eppk1	epsti1	erbb3b	fam13a	farp2	fgf17	flna	fn1b	frzb	si:dkey-177p2.16
04hpf-blastocyst - EVL	0.0137408	0.501819	0.281279	0.163133	0.0081698	0.0923486	0.8524	0.00763446	0.219815	0.136769	0.00321889	0.00447203	0.0278046	0.00338963	0.00964061	0.00373441	0.00668734	0.00929508	0.00659222	0.00804378	0.0316664	0.0620412	0.00906181	0.01892	0.0130073	0.013275	0.0434032	0.0518672	0.0264987	1.7506	0.013316	0.0307344	0.472382	0.00736935	0.00232427	0.014506	0.0132705	0.00344346	0.00258135	0.00710871	0.00828074	0.0175605	0.0349611	0.283666	0.0740693	0.531286	0.0164748	0.00828545	0.0112976
04hpf-blastocyst - margin	0.00937686	0.576272	0.270856	0.230708	0	0.122715	1.04712	0.00350692	0.194534	0.129513	0.00906238	0.0175617	1.24381	0.000897314	0.00549627	0	0.00841073	0	0.0124442	0.0275563	0.0107726	0.0420347	0.00438018	0.0335305	0.00898255	0.0111904	0.0404914	0.0677889	0	0.995615	0.0206273	0.0468993	0.539749	0	0	0.010041	0.0300404	0	0.0164295	0	0	0.0174987	0.17236	0.221821	0.108145	0.470475	0.0207798	0.0460074	0.00442222
04hpf-blastocyst - DEL	0	0.46814	1.45321	0.0812773	0	0.144315	0	0	0.129483	0	0	0	0.117939	0	0.0406386	0	0	0	0	0	0	0.129483	0.0406386	0	0	0	0	0	0	1.7866	0	0.144315	15.1205	0	0	0	0	0	0	0	0	0	0.117939	0.530994	0	0.792428	0	0.0406386	0.38422
04hpf-blastocyst - germline	0.014043	0.463703	0.334375	0.254838	0.0207098	0.117235	0.94574	0	0.191881	0.0737372	0.019125	0	0.0439543	0	0	0.0128987	0.0126721	0.0190446	0.0104755	0	0	0.0672453	0.00461283	0.0134795	0.0261312	0.0116814	0.0875264	0.0596152	0.0336227	1.8468	0.0131755	0.0141925	0.655777	0.0119165	0.00833136	0.0312416	0	0	0	0.0080328	0.0128767	0.0395684	0.0539182	0.309067	0.320428	0.478847	0.00809158	0.0542266	0
06hpf-non-dorsal margin	0.183356	1.23878	0.622197	0.193794	0.00961712	0.519583	1.46096	0.0430945	0.267484	0.267491	0.0110161	0	0.0104277	0	0	0.045365	0.0600418	0	0.0255227	0.0264278	0.0094729	0.0672283	0.0369272	0.0321707	0.0426115	0.0345085	0.13807	0.103874	0.0784197	15.9933	0.0498132	0.0373729	0.932034	0.00961712	0	0.041562	0.145807	0	0	0.0122338	0.162389	0.0634907	0.525561	1.95061	0.118205	0.424489	0.0706947	0.00728384	0.00989263
06hpf-non-dorsal margin involuted	0.149467	0.969395	0.710712	0.170096	0.0383957	0.203218	5.3079	0.0080274	0.24631	0.180568	0.00611545	0.00621898	0.108773	0.0250221	0.0292523	0.0133752	0.026122	0	0.021474	0.0480229	0.0113445	0.145195	0.0393058	0.0730199	0.0303766	0.070163	0.153015	0.152763	0.0713588	15.5262	0.121591	0.123758	1.56929	0	0	0.0403932	0.0425318	0	0	0.0349896	0.355677	0.0589239	0.247524	1.46665	0.931796	0.426967	0.0410178	2.42435	0.0585732
06hpf-ectoderm - ventral	0.0416254	1.1308	0.553506	0.347575	0.0311104	0.196912	1.24763	0.0228374	0.261187	0.208624	0.00652352	0.0272553	0.0588499	0.0154009	0.0133357	0.0102715	0.0191241	0.00363836	0.0136881	0.0258598	0.0155818	0.117	0.0255743	0.0260082	0.0182681	0.0359145	0.128014	0.114205	0.0281166	27.6886	0.0373543	0.03858	1.1352	0.0142295	0.00655981	0.0341713	0.0803352	0.00530069	0.0116482	0.0145886	0.0280449	0.0450069	0.728507	1.44641	0.141086	0.476537	0.0239327	0.0251736	0.0312973
06hpf-dorsal margin involuted	0.0813073	0.918581	0.736722	0.389487	0.0176691	0.171068	2.39297	0.0575583	0.223911	0.272572	0.00890822	0.0370934	0.0312161	0.0249251	0.0101861	0.0173414	0.0305449	0.015134	0.0171371	0.0354091	0.0249789	0.114355	0.11328	0.0595084	0.0119933	0.0219399	0.133373	0.0503591	0.0479728	28.9939	0.0262437	0.0577258	1.30695	0	0	0.034123	0.102792	0	0.0107125	0	0.128715	0.0390618	0.651068	1.5371	0.414392	0.453999	0.00875596	0.0964871	0
06hpf-ectoderm - dorsal	0.046797	1.25285	0.628828	0.315409	0.018582	0.212825	0.795722	0.0368098	0.244695	0.260063	0.00684572	0.0289661	0.0422055	0.00950996	0.0072685	0.00950867	0.0221784	0.00746025	0.0283389	0.0230047	0.017523	0.107194	0.0377824	0.0392206	0.0222507	0.0349146	0.126579	0.107983	0.04621	23.4456	0.0497457	0.0451992	0.792724	0.00820752	0.00540623	0.0314683	0.0668489	0.00252294	0.00567374	0.0247786	0.0225835	0.0451731	0.407924	1.19294	0.0904746	0.585783	0.0385359	0.033802	0.0298033
06hpf-germline	0.0290532	1.24627	0.633635	0.341068	0.0223003	0.644162	0.669934	0.0377948	0.238141	0.232903	0.00720008	0.0201043	0.0606639	0.0104094	0.00986923	0.0107813	0.0208176	0.00592864	0.0243378	0.0269546	0.0128362	0.113984	0.0523461	0.039402	0.0250253	0.043373	0.158302	0.107213	0.053036	19.4152	0.0444075	0.0406562	0.72872	0.00582565	0.00386072	0.0319893	0.09268	0.00160857	0.00253953	0.0191854	0.0728892	0.0403022	0.352985	1.10979	0.101199	0.597671	0.0343463	0.0263599	0.0393122
06hpf-apoptotic-like	0	0.872895	0.339961	0.139486	0.0433276	0.212477	1.35549	0.0775662	0.354005	0.0743548	0	0	53.5096	0	0	0.0289289	0.0530365	0	0.0621282	0.0788716	0.101035	0.0756588	0.0421863	0	0.0341928	0	0.0340235	0.018787	0.108883	3.19834	0.0593406	0.0758354	1.09482	0	0	0.0263543	5.75119	0	0	0.632863	0	0.0301597	1.53457	0.544544	0.066162	0.396665	0.0407959	0.0372027	0.0896521
06hpf-EVL	0.0704185	0.899194	0.038561	0.267178	0	0.358349	0.19895	0.0678856	0.383444	0.0682227	0	0	0.113918	0	0	0	0	0	0	0	0	0.0957095	0	0	0.06258	0.0916492	0.115565	0.0572407	0.136554	13.5939	0.049177	0.0682227	20.2347	0	0	0.0682227	0.0704185	0	0	0	0.098354	0.068277	0.344872	0.945586	0.049177	0.616703	0	0.0541373	0
06hpf-non-dorsal involuted anterior	0.04024	0.917624	1.34025	0.264457	0.0184954	0.443094	1.18815	0.0252359	0.263017	0.106151	0	0	0.325629	0.013364	0.0250114	0.00557829	0.00453482	0.00668719	0.0102776	0.0101978	0	0.107992	0.140258	0.0566191	0.0206549	0.0752689	0.0985053	0.104957	0.0462609	11.5939	0.0802942	0.0571959	1.62348	0	0.00969848	0.0286631	0.128741	0.00740243	0.0205418	0.0227943	0.435393	0.0292201	0.199509	1.66759	0.421905	0.336224	0.0256618	0.203925	0.00638639
06hpf-dorsal involuted anterior	0.0413766	1.14239	0.614119	0.318567	0.0173019	0.77248	0.983433	0.0226501	0.197095	0.222541	0.0134787	0.0174959	0.065674	0.0143386	0.0119056	0.0114414	0.0264628	0.00720435	0.0208862	0.0236882	0.0169244	0.104914	0.0295637	0.0302273	0.0226423	0.0310728	0.108227	0.105925	0.0416832	22.2439	0.0508091	0.0319548	1.13547	0.00716893	0.00336152	0.0265797	0.0674051	0.0030809	0.00933102	0.0100021	0.0372041	0.0344389	0.573749	1.39379	0.107992	0.523433	0.0427552	0.0409774	0.0150677
06hpf-dorsal margin	0.034453	1.03388	0.844449	0.30227	0.0159599	0.416936	1.28547	0.0315618	0.255707	0.187856	0.00886249	0.0182516	0.0735686	0.0145158	0.0138498	0.0146206	0.0203881	0.00872347	0.0280389	0.0295323	0.0104826	0.122661	0.024045	0.0260665	0.0150801	0.0307788	0.114434	0.0991569	0.0563281	20.8202	0.084957	0.0429472	1.58125	0.00830252	0	0.0316966	0.0725238	0.00457307	0.0151885	0.0125323	0.536496	0.0349936	0.493273	1.72083	0.502391	0.512245	0.049622	0.0504649	0.0184863
08hpf-tailbud - PSM	0.571813	0.584051	0.254857	0.0608184	0.0294085	0.257971	0.624628	0.0512293	0.225715	0.117342	0	0.0304013	0.0421298	0.0396743	0	0	0.0255496	0.0133132	0.0300671	0.0242065	0.202086	0.130297	0.0725533	0.0389286	0.0392412	0.0511762	0.130021	0.257429	0.0473277	13.9522	0.0902211	0.10158	0.34218	0.0215078	0	0.0482502	0.924757	0.0216501	0	0.0495046	0.190565	0.0893544	0.274166	0.889894	0.11575	0.314824	0.0675913	0.0813832	0.0238556
08hpf-neural plate - posterior	0.470502	0.83948	0.551562	0.105149	0.0311889	0.287158	0.730885	0.0945857	0.125911	0.25943	0	0	0.0278283	0	0	0	0.0630632	0	0.082876	0.0283137	0	0.140809	0.0436658	0.0601348	0.0917853	0.0276433	0.462923	0.248303	0.127688	26.4873	0.142037	0.0563343	0.405588	0	0	0	0.0907346	0	0	0	0.54911	0	0.217819	1.26547	0.487456	0.449181	0.149271	0	0
08hpf-notocord	0.0476136	0.674829	2.92809	0.0454478	0.0822537	0.343069	0.919178	0.0408783	0.182135	0.144558	0.00720921	0.0130593	0.127935	0.0221257	0.0183536	0.0216414	0.0285472	0.0264535	0.0377552	0.0401136	0.0184534	0.298736	0.107866	0.0389524	0.0153753	0.0243323	0.218323	0.241441	0.053017	16.1226	0.0589819	0.119249	0.559449	0.0220273	0.00505041	0.0645302	0.0391817	0	0	0.0133028	0.74228	0.0376227	0.149542	1.13514	0.192243	0.266025	0.0765709	0.0960527	0.022972
08hpf-endoderm	0.21492	0.855844	0.339784	0.0330254	0.0269393	0.709226	0.483192	0.0750497	0.198489	0.127843	0.00335243	0.040768	0.0630765	0.00405006	0.0125612	0.0210485	0.018154	0.0103903	0.0292567	0.0450264	0.103218	0.197466	0.0316713	0.0477556	0.0375585	0.0307085	0.270607	0.175533	0.0256587	14.049	0.10834	0.101015	0.192632	0.0133926	0.0022763	0.0610989	1.40354	0.00917249	0.00878405	0.0163253	0.308593	0.0336191	0.201185	0.728318	0.15129	0.307381	0.0653716	0.0454217	0.0357188
08hpf-mesoderm - lateral plate	0.0722628	0.420119	0.237006	0	0.138936	0.535438	0.538671	0	0.124765	0	0.0725732	0	1.1926	0	0	0	0.0521914	0	0	0	0	0.397538	0.139911	0.057134	0	0	0.246294	0.0749784	0	10.5006	0.138936	0	0.20149	0	0	0.0894894	2.45829	0	0.0749119	0.344953	0.101638	0	0.533165	0.988171	0	0.783068	0.242124	0.0722628	0
08hpf-apoptotic-like 2	0	1.87789	0.42704	0	0	0.539613	0.446572	0	0	0.279572	0	0	6.82746	0	0	0	0	0	0.373053	0	0	0.279572	0.373053	0	0	0	0.332843	0.49753	0	9.16832	0	0.279572	0.279572	0	0	0	3.33117	0	0	0	0	0	1.00615	0.870583	0.373053	0.279572	0.373053	0	0
08hpf-mesoderm - adaxial cells	0	0.341637	0.327767	0	0.225497	0.225497	0	0	0	0	0	0	0	0.327767	0	0	0	0.225497	0	0	0.341637	0.225497	0	0	0.341637	0	0	0.225497	0	13.0212	0	0	11.9414	0	0	0	0.225497	0	0	0	0	0	0	0.225497	0.225497	0	0.327767	0	0
08hpf-neural plate - anterior	0.0746085	0.727268	1.59324	0.0478703	0.0237212	0.0794784	2.72727	0.0176608	0.0743398	0.146226	0	0	0.140836	0	0	0.0222087	0	0	0.062942	0	0.040367	0.238268	0.0550957	0.0370186	0.0195055	0.0456336	0.205472	0.141475	0.0278598	39.9049	0.24701	0.0161484	0.80142	0	0	0.0487624	0.0854042	0	0	0	0.303843	0.0384422	0.379128	1.46171	0.420042	0.32342	0.0712177	0.0290204	0.0912369
08hpf-epidermal	0.127112	0.727313	2.21251	0.0261336	0.0568063	0.357554	1.08308	0.04942	0.254384	0.428702	0.0157566	0.0224999	0.0723654	0.00534166	0.022009	0.0339095	0.0337247	0.0199879	0.0497904	0.021683	0.0561286	0.228347	0.05367	0.0454594	0.0342239	0.0141431	0.2427	0.228611	0.0426364	23.0812	0.179464	0.156692	0.449653	0.00405396	0.0028467	0.0545679	0.0711179	0.0143158	0.0150689	0.0134437	1.8121	0.0599167	0.330879	1.29065	0.182494	0.24695	0.0648867	0.243058	0.0254479
08hpf-tailbud - spinal cord	0	2.15509	0.538774	0	0	0	0.869891	0	0.434946	0.869891	0	0	0	0	0	0	0	0	0	0	0	0	0	0	0	0.434946	0	0	0	3.4085	0	0	1.51249	0	0	0	0	0	0	0	0	0	0	1.30484	0	1.61632	0	0	0
08hpf-prechordal plate	0.263143	0.901232	0.328352	0.0444737	0.0541496	0.154872	0.56086	0.0532372	0.153435	0.123545	0.00883122	0.0335745	0.0719925	0.0133128	0.0246728	0.0127948	0.0200016	0.0118176	0.0317133	0.0435675	0.254002	0.226585	0.0532071	0.0431667	0.0275748	0.0484389	0.268037	0.181324	0.041325	16.8337	0.108639	0.0864024	0.184641	0.01322	0.0117221	0.0580546	0.220889	0.0111254	0.00705653	0.0144056	0.0401392	0.0541029	0.260612	0.649834	0.145193	0.31771	0.08034	0.0370083	0.0187848
08hpf-apoptotic-like	0.251648	0.857835	0.322102	0.036187	0.0515481	0.147787	0.510988	0.053711	0.169511	0.118746	0	0.0461752	0.0936826	0.0157234	0.019332	0.0143166	0.0225915	0.00280415	0.0339584	0.0493981	0.87462	0.262431	0.0411665	0.0438744	0.0473801	0.0418155	0.252327	0.233449	0.047865	20.1171	0.0909117	0.0629436	0.169432	0.00727902	0.0087937	0.0451125	0.0736438	0.0110213	0.0139818	0.0118936	0.0394074	0.0734553	0.520008	0.71268	0.135003	0.369622	0.088926	0.0284852	0.00962638
08hpf-forerunner cells	0.334838	1.03314	1.03732	0.00868083	0.0166754	0.226983	1.7514	0.0300748	0.502044	0.237767	0	0.0390138	0.137538	0.00854862	0.0807711	0.0121414	0.0109423	0.00868083	0.0497695	0.0352707	0.0300765	0.171189	0.0771069	0.00820176	0.0151187	0.0366245	0.194481	0.363709	0.0868372	30.3184	0.0714753	0.0802355	0.632047	0.0202501	0.0107094	0.0941454	0.0898686	0.00662493	0.529353	0.0266584	0.301139	0.0511776	0.220258	1.65318	0.243603	0.396666	0.0221337	1.80344	0.0371294
08hpf-EVL	0.0596066	0.593638	1.64667	0.0116051	0.054481	0.954404	8.48198	0.0533352	2.88295	0.119495	0.0109873	0.010293	0.0836314	0.0557902	0	0.0643703	0.0133966	0	0.0394323	0	0.0649028	0.261917	0.0274344	0.0986684	0.0263911	0.0133302	0.270046	0.277143	0.0992698	11.264	0.0598971	0.0993642	0.658219	0	0.0111579	0.0844089	0.238936	0.0127866	0	0.0269716	0.31022	0.0547604	0.2263	1.85769	0.482227	0.167914	0.0520174	16.3367	0
08hpf-nanog-high	0.0688806	0.944026	1.23671	0.0319356	0.0269844	0.406132	0.975586	0.0673371	0.178577	0.171356	0.00911381	0.0216458	0.0905937	0.0137744	0.0311374	0.00904687	0.0103713	0.00971911	0.0379564	0.0352993	0.0742435	0.227152	0.0514281	0.0265746	0.0512527	0.030914	0.228626	0.17246	0.0575664	34.423	0.112837	0.0811648	0.359394	0.0178634	0.00722164	0.0797023	0.083868	0.00187507	0.00199558	0.0229667	0.316835	0.0434639	0.329243	1.28412	0.331487	0.332219	0.0681496	0.041307	0.0115925
08hpf-germline	0.118911	0.901508	0.289131	0.0421869	0.0234287	0.500695	0.415433	0.0504275	0.186924	0.129447	0.0117644	0.0332632	0.092506	0.00701011	0.0109101	0.00429778	0.0258953	0.0103961	0.028298	0.0188177	0.145173	0.186207	0.0550044	0.0464532	0.0386277	0.0412094	0.222733	0.1891	0.0290653	22.8467	0.0691948	0.0663296	0.235677	0.0139051	0.00634768	0.0379177	0.450489	0.00617286	0.0143137	0.0279366	0.0795654	0.0376497	0.348823	0.717869	0.164358	0.356538	0.0780712	0.0292364	0.0102053
10hpf-prechordal plate - hatching gland	0.563761	0.601099	0.397527	0.0174972	0.0422881	0.138196	6.15752	0.108249	0.14006	0.0445686	0	0.0262022	0.0352037	0.00795081	0.0274229	0.0384894	0.025176	0.0286563	0.0477977	0.0400873	0.774856	0.134908	0.0850666	0.0550769	0.0230219	0.0425222	0.256748	0.167758	0.0455707	5.64669	0.0506175	0.0667432	0.0457914	0.00598503	0.00390275	0.0792842	1.86909	0	0.014604	0.00750422	0.608377	0.0527855	0.334395	0.540076	0.214273	0.15553	0.0548751	0.0334643	0.0169522
10hpf-tailbud - spinal cord	1.01896	1.34243	0.323653	0.0218834	0.0156587	0.105925	6.49527	0.122876	0.055729	0.0452465	0	0.017592	0.0460757	0.0360834	0.218471	0.0410166	0	0.0320187	0	0.303238	3.24959	0.0740611	0.0560985	0.0401696	0.0399375	0.310612	0.249706	0.210243	0.0563237	5.99355	0.195346	0.0665744	0.018617	0.0100631	0	0.117484	0.415675	0	0	0.0116015	0.0130963	0.0156587	0.333966	0.506936	0.126968	0.118617	0.0641429	0	0
10hpf-neural - telencephalon	0.467782	1.28839	4.08044	0.230248	0.0327019	0.342033	4.40275	0.0581581	0.103565	0.0777571	0	0.0112654	0.0598536	0	0.0548383	0.0526562	0.0530021	0.00926539	0.0927072	1.18829	0.177312	0.236602	0.0931199	0.0646982	0.0559084	0.0323574	0.220793	0.153206	0.0418789	7.5405	0.0525917	3.1769	0.0423973	0	0	0.0643922	0.262471	0.0211323	0.017239	0	0.259534	0.149041	0.606015	1.02196	0.181608	0.265824	0.0461459	0	0.0131902
10hpf-neural - midbrain	0.393225	0.825324	0.560622	0.147137	0.0396729	0.356575	4.74614	0.0829166	0.13755	0.0593843	0.00584457	0.0533019	0.050478	0.00945655	0.0405972	0.0298335	0.0132842	0.0105283	0.0404368	0.0257347	2.08575	0.14016	0.107164	0.0462833	0.0449204	0.0376572	0.124841	0.146182	0.0572946	4.66624	0.0826407	0.11845	0.0213413	0.0049677	0.00138421	0.0695091	3.42741	0.00144046	0.0306624	0.0316716	0.31905	0.0481078	0.212152	0.604463	0.123011	0.230231	0.0589107	0.0282713	0.0104156
10hpf-epidermal - gbx2	1.17467	0.82163	0.257788	0.0317546	0.0184317	0.201908	4.66402	0.121663	0.185662	0.0255881	0	0.125067	0.0278914	0	0	0	0.0255072	0.0255072	0	0.0300102	2.89067	0.228663	0.0460629	0	0	0	0.0604752	0.118774	0.0327205	3.72079	0.0418872	0.0858049	0	0.0722745	0	0.0217808	4.08007	0.022498	0.0523104	0	0.104036	0.0372265	0.116284	0.594562	0.109498	0.254991	0.022498	0	0.0195027
10hpf-anterior neural ridge	0.817094	0.758723	0.287592	0	0.0211907	0.111705	6.51376	0.0774713	0.121317	0.0496721	0.00453833	0.011132	0.0362867	0.00453833	0.00557337	0.0243563	0	0	0.0348433	0.0470464	2.05265	0.151812	0.113326	0.0159191	0.0140503	0.0651056	0.100921	0.170955	0.0557613	4.9818	0.0615607	0.099178	0.0161824	0.00911904	0.00484377	0.0660067	2.15037	0.0204887	0.0177052	0.0235312	0.0834708	0.0663631	0.337769	0.706627	0.0889874	0.115762	0.0557817	0.0125669	0.0288358
10hpf-mesoderm - lateral plate - fli1a	0	0.810084	0	0	0	0	0	0	0.63375	0	0	0	15.196	0	0	0	0	0	0	0	0.63375	0	0	0.63375	0	0.405042	0.810084	0.810084	2.25392	0	0	0	0	0	0	0	13.5759	0	0	18.0313	0	0	0	0.810084	0	0	0	0	0
10hpf-epidermal	1.86921	0.527428	1.58228	0	0	0	2.43547	0	0.713599	0.527428	0	0	0	0	0	0	0	0	0	0	0	0	0	0	0	0	0	0	0	12.7899	0	0	34.3216	0	0	0	0	0	0	0	0	0	0	3.11798	0	0.527428	0	0	0
10hpf-neural crest	0.532134	3.50962	2.17521	0	0	0.0538975	5.11035	0.115831	0.1537	0.0790853	0.0183631	0.0713167	0	0	0.0549466	0.105614	0	0	0.0617119	0	0.210517	0.325564	0.0812727	0.0546693	0.0164008	0.0114392	0.255184	0.192106	0.111594	15.08	0.0217992	0.0203836	0.0151802	0	0.0257318	0.116777	0.0321813	0.0163622	0	0	0.0407148	0.0473464	0.450599	0.531478	1.72261	0.0151802	0.0378356	0	0
10hpf-notocord	0.114228	0.466463	1.32057	1.04666	0	0.131405	3.01873	0.087122	0.179396	0.586299	0.0115921	0.0117876	0.0119899	0	0.0713736	0.0941023	0	0.0256391	0.0292769	0.0576773	0.725738	0.139677	0.106409	0.0231783	0.0857467	0.192799	0.764754	0.259925	0.0331041	6.95083	0.117805	1.01782	0.0188372	0.0219457	0	0.100028	0.0951627	0.0431206	0.0169294	0.0127845	0.758149	0.0218321	0.636879	0.978087	0.0675577	0.276644	0.0397977	0	0
10hpf-neural - hindbrain	0.265066	1.17555	2.09733	0.200322	0.0276731	0.300336	3.04492	0.145626	0.107531	0.0912719	0.0139173	0.106005	0.0312652	0	0.027028	0.0320488	0.0579735	0.0125443	0.0532584	0	0.386186	0.170644	0.0250015	0.0274759	0.0308987	0.0121788	0.218056	0.0748383	0.0594553	10.9851	0.0339264	0.0833879	0.0371177	0.0159643	0	0.0125061	0.0796178	0.0135164	0.0134421	0	0.0708255	0.0518143	0.28179	1.4656	0.373002	0.196714	0	0.0286704	0
10hpf-neural - anterior	0.302163	1.08023	3.53706	0.0175694	0.0174844	0.219945	4.8805	0.0672769	0.508354	0.548936	0	0.00760624	0.033879	0	0.180601	1.43998	0.0591264	0.0370296	0.0838938	0.0581326	1.29404	0.107019	0.105794	0.0168631	0.0278168	0.179677	1.18115	0.166696	0.0842021	9.74483	0.0851394	1.14844	0.0148997	0.0114959	0.0132409	0.141026	0.0717868	0	0	0.0663822	0.0620421	0.0244694	2.06968	0.991852	0.0884448	0.143241	0.0415461	0.0782711	0.0320125
10hpf-endoderm	0.476076	1.14493	0.329357	0.00936696	0.0187501	0.0702828	3.84893	0.038547	0.143435	0.027189	0.00292402	0.019798	0.0225002	0.0253644	0.0256809	0.105833	0.0113387	0.0210686	0.0223445	0.212	0.692492	0.127909	0.0901724	0.0490732	0.0395694	0.0318441	0.174971	0.12858	0.0346078	4.56133	0.0473155	0.0762335	0.0424902	0.0067643	0.00676137	0.0395741	0.207053	0.00971099	0.0270763	0.02153	0.0172303	0.0342726	0.559143	0.527323	0.143242	0.153716	0.0319705	0.0116961	0.00837738
10hpf-tailbud - PSM	0.591224	1.18718	0.330815	0	0.0383395	0.0482564	5.65822	0.028202	0.175868	0.0399278	0.00698241	0	0.0596752	0.00746255	0.21117	0.0153495	0.0282491	0	0.0407365	0.540214	1.45147	0.16823	0.132033	0.0706257	0.00727189	0.0470631	0.128363	0.068419	0.0365233	5.21095	0	0.0720455	0.0187101	0.00607944	0	0.161363	0.0856893	0	0.040411	0.0348135	0.0175659	0.0248775	0.422556	0.73573	0.149523	0.170637	0.0424515	0.0520563	0.0121458
10hpf-mesoderm - lateral plate - cxcl12a	0.729701	0.688557	0.285267	0.022126	0.0204172	0.0334686	4.07845	0.0707017	0.150314	0.071876	0.00570108	0.00867839	0.021218	0.00739831	0.0122199	0.143002	0.00691778	0.0142504	0.0572603	0.463083	1.99708	0.122976	0.0806887	0.0277256	0.0348479	0.166917	0.129961	0.119397	0.0189415	4.88541	0.0536999	5.77122	0.0355048	0	0.00234876	0.0263732	0.220217	0	0.00844102	0.0355407	0.0186046	0.0305571	0.489755	0.481052	0.0935017	0.0778473	0.0217239	0.0340798	0.00862729
10hpf-neural - diencephalon	0.611306	0.516241	0.350222	0.00960059	0.0313916	0.0467047	4.26418	0.0518455	0.123412	0.027139	0.00369359	0.0142153	0.0381649	0.00612452	0.023658	0.11073	0.0266781	0.0395008	0.0613472	0.1334	2.84707	0.0869763	0.0676503	0.0248153	0.0208676	0.0256296	0.189286	0.132406	0.0339765	4.66925	0.0543468	0.725474	0.0300825	0.0149884	0.00501491	0.0471173	0.0855934	0.00417884	0.0143183	0.0216134	0.0211516	0.0308607	0.676797	0.472343	0.0767804	0.096877	0.0550721	0.0245522	0.0192932
10hpf-epidermal - foxi3a	0.574741	0.611467	0.433924	0.0157007	0.0488886	0.0799627	5.17918	0.0474106	0.148519	0.0477893	0.0166125	0.0145044	0.0303136	0	0.0148016	0.299891	0.0379361	0.021344	0.0594745	0.0588769	0.608197	0.172439	0.107556	0.00866095	0.0446308	0.0464382	0.137844	0.137819	0.0180164	4.8725	0.0411645	0.0305303	0.0425471	0	0.00681897	0.0469319	0.309327	0.0158424	0.041879	0.0254579	0.0545086	0.0833815	0.321564	0.574179	1.05016	0.190256	0.0231513	0.00884735	0.0231231
10hpf-germline	0.903456	0.513669	0.238249	0	0.00947825	0.0393372	4.19322	0.0967639	0.174146	0.362724	0.00851171	0.0152888	0.0617552	0.00282834	0.0273852	0.466891	0.0116539	0.00776902	0.0723104	0.0632709	1.18666	0.121011	0.0977187	0.0485804	0.037948	0.0083008	0.12986	0.14264	0.0132394	4.8048	0.0680151	0.43957	0.206352	0.0259478	0.0216175	0.0475342	0.463614	0.0162491	0.031622	0.0197006	0.0210955	0.0505288	0.557007	0.752192	0.0542642	0.0773298	0.0310634	0.0161115	0.00813221
10hpf-EVL	0.613734	4.99272	3.9771	0	0	0.0863042	3.40961	0.0754883	0.835719	0.155115	0	0.0387255	0.121974	0	2.59277	0.189193	0	0	0.0906585	1.70641	1.6444	0.325527	0.198507	0.122773	0.0192164	0	0.724072	0.201413	0.26983	10.2361	0.069559	0.145352	0.0435662	0	0	0.092605	0.0186432	0	19.6355	0.0132525	0.183066	0.0924931	0.594258	2.0315	0.121583	0.418311	0.0775102	0.0506378	0.0142774
10hpf-mesoderm lateral plate - ripply1	0.0387143	0.730376	4.0786	0.0282264	0	2.24802	12.0668	0.0227062	16.8658	0.0904978	0	0.0170942	0	0	0	0.198517	0.0484623	0.0259085	0.0952089	0.0247825	0.124793	0.0884191	0.0513993	0	0.0149686	0.0210931	0.18759	0.295468	0.0556593	8.55276	0	0.0398004	0.141854	0	0	0	0.297027	0.0188652	0	0.0192627	0.0192369	0.0201256	0.491814	0.869423	0.356185	0.0406592	0	5.20488	0
10hpf-differentiating neurons	0.206196	1.82594	2.1797	0.0101399	0.0342997	0.456621	2.77893	0.0741808	0.136956	0.0547159	0.0174797	0.0433219	0.0428508	0.00823319	0.0317024	0.00280267	0.0220118	0.00888406	0.0475497	0.0138999	0.173413	0.0797929	0.100471	0.0482364	0.0568645	0.0352737	0.18486	0.117471	0.0604306	19.5902	0.066687	0.0587114	0.0143474	0.00833623	0	0.121117	0.0813401	0.0112757	0.00935395	0.0300042	0.0396702	0.0381355	0.421682	0.660656	1.04128	0.148315	0.0388063	0.00659077	0.00476739
10hpf-mesoderm - adaxial cells	0.562384	1.19085	0.27052	0.015289	0.031795	0.226401	3.28133	0.0701257	0.13047	0.0555924	0.00895444	0.0211084	0.0807603	0.00968299	0.0326663	0.0509671	0.0158616	0.0199988	0.0246842	0.140341	1.78973	0.0852803	0.0817463	0.0301612	0.0394103	0.228429	0.145518	0.128144	0.0530404	8.58425	0.0757405	0.0879679	0.0439893	0.0051549	0.0106491	0.0580394	0.695274	0.0113827	0.0395668	0.016442	0.0387712	0.0677865	0.510323	0.570487	0.0786574	0.109623	0.0362372	0.0234487	0.0164132
14hpf-epidermal - pfn1	3.27168	1.34556	0.185465	0.032436	0.335793	0.111155	3.18642	0	0.174195	0.0261238	0	0	0.0571413	0	0.161653	0.0460154	0.0563783	0	0.0568781	0.286975	1.17197	0.114897	0.116023	0.231048	0	0.497061	0.183426	0.209185	0.0798924	2.58399	0.0867036	0	0	0	0	2.31361	0.227387	0.0265939	0.20899	0	0	0	0.47651	0	0.100495	0	0	0	0
14hpf-optic primordium	1.16508	0.804064	0.393552	0.0481524	1.20459	0.318382	1.50494	0.0241019	0.296774	0.064403	0	0.0348099	0.0721832	0	0.0904707	0	0	0.0241019	0.0427566	0	0.201657	0.174871	0.114645	0	0.0249921	0.027033	0.61939	1.10741	0.0845565	1.39849	0.0622212	0.426624	0	0	0	2.28114	0.23206	0.069007	0	0	0	0.0900048	0.310254	0.420778	0.124674	0.18561	0.17558	0.0348099	0.023022
14hpf-mesoderm - blood island	1.24441	1.25619	2.28032	0.536624	0.0227504	0.581445	6.65083	0	0.369803	0.0358654	0	0.903408	0.509907	0	0.477134	0.855694	0.0161069	0.0106718	0.1712	7.32048	0.854672	0.536105	0.0960787	0.0265672	0.0324624	0.17	0.360801	0.3444	0	6.6481	0.0576421	5.39525	0.0184012	0.0229712	0	0.182288	2.15488	0	0.0205145	0.0375968	0.146515	0	1.73906	1.04097	0.124571	0.527441	0.0790101	0.0584398	0.023397
14hpf-neural - diencephalon	0.786686	0.767741	0.729778	0.0890548	0.0803892	0.390309	3.85515	0.166181	0.531597	0.0374031	0.124937	0.147639	2.50085	0.01458	0.0335904	0.0162395	0.0437799	0	0.0466212	0.0611821	1.58837	0.135254	0.122911	0.0422892	0.0191763	0.107796	0.149438	0.206267	0.15299	2.48044	0.131876	0.224328	0.11348	0	0.00870492	0.0610299	1.85558	0	0.0237501	0.0692384	0	0.0576431	0.2428	1.02505	0.0975465	0.257715	0.0723302	0.0784816	0
14hpf-tailbud - PSM	0.926538	1.09921	0.423143	0.140713	0.010812	0.301731	6.55622	0.0345399	0.248119	0.0391638	0.0122448	0.0541346	0.0701316	0	0.538906	0.256943	0	0	0.154243	0.50265	0.628002	0.296032	0.0113218	0.0556483	0.0124212	0.0593523	0.227786	0.341495	0.143133	4.66877	0.0786235	0.0942892	0.0268846	0.0203367	0.0125178	0.141028	2.0448	0.0494106	0.0519182	0	0.152691	0.124989	0.140425	0.680031	0.103294	0.0871434	0.0417937	0.0615522	0.019789
14hpf-epidermal anterior	0.814333	1.06113	2.18229	2.4853	0.0430293	0.452878	5.79519	0.031278	0.596368	0.0451596	0.00513472	0.0426362	0.482401	0.0137717	1.10779	0.020587	0.150643	0.0565977	0.666264	0.113506	6.01291	0.443572	0.155759	0.081726	0.0241275	1.52531	0.171481	0.258635	0.0856861	3.81337	0.0779851	0.0727781	0.0218467	0.00838715	0.00677394	0.0975902	2.53535	0.0882683	0.128364	0.189988	1.97563	0.0446362	0.411995	1.28838	0.127847	2.28774	0.0706098	0.0379034	0.0278769
14hpf-neural - hindbrain	0.571017	0.846546	1.42793	0.127007	0.0478536	0.609814	6.42048	0.0350928	0.366755	0.0471948	0.00381558	0.0696361	0.0412914	0.00315976	0.76085	0.0928599	0.152617	0.0339248	1.21982	0.0940054	2.83361	0.465747	0.0695249	0.422552	0.0245203	0.0813179	0.173944	0.216116	0.0988259	5.85954	0.0608061	0.203836	0.010903	0.00759179	0.00906623	0.104701	2.6246	0.0229941	0.0307026	0.0228153	0.632795	0.0924312	0.397858	0.71799	0.187115	0.436091	0.0905904	0.0380551	0.0191848
14hpf-endoderm	2.2873	0.587119	0.836887	0	0	0	2.71798	0	0.125259	0.125259	0	0	0.125259	0	0	0.250518	0	0	0.428592	0.250518	0.30467	0	0	0	0	0	0	0.125259	0	15.5433	0	0	17.6761	0.125259	0	0	0.125259	0	0	0	0.214296	0	0.516012	0.336601	0	1.01276	0.46186	0	0
14hpf-epidermal - foxi3a	0.948815	0.0515615	3.1551	0.0383215	0	1.56925	5.56175	0	29.0601	0.0398466	0	0.137332	0.0383215	0	0	0.0398466	0.136344	0	0	0.0330037	0	0.263807	0.0515615	0	0	0	0.10338	0.359253	0.399112	5.41977	0.0515615	0.0330037	0.115778	0	0	0.0388176	0.0383215	0	0	0	0	0	0.270825	0.497903	0.116588	0	0.0330037	0.158512	0
14hpf-neural crest	0.846587	0.748459	0.768612	0.0910608	0.0841649	0.172805	7.50867	0.0219224	0.305905	0.0705797	0.0332253	0.264425	0.221474	0	0.0932291	0.0535875	0.0415035	0	0.298798	0.0419696	1.92633	0.465561	0.0162113	0.110509	0.0256715	0.348708	0.240483	0.186063	0.0874131	5.80021	0.0249982	1.22716	0	0	0.0088082	0.0814431	1.83772	0	0	0.0523762	0.0509512	0.0491383	0.34194	0.74881	0.0816068	0.178714	0.0347665	0.0333414	0.0207153
14hpf-mesoderm - pharyngeal arch	0.794166	0.538135	0.512094	0.0907326	0	0.135822	2.33845	0	0.308129	0.0658899	0.0307056	0	0.0191726	0	0.0318005	0	0	0	0.104132	0.0182165	0.607928	0.217231	0.104387	0.159852	0.0355879	0.0569254	1.15021	0.0795341	0.0683123	2.88638	0.0205567	0.0715103	0	0	0	0.129687	0.26333	0	0.0417875	0.122488	0.0318005	0.0190314	0.157426	0.717136	0.168265	0.124135	0	0.0176421	0.0586255
14hpf-notocord	0.591121	0.764355	1.23559	1.01937	0.0803838	0.119499	3.63031	0	0.314861	0.0754787	0	0	0.0713099	0	0.123169	0.158114	0.137215	0.0292425	0	0.0434338	0.483168	0.261973	0.0237736	0.0427578	0.0314607	0.0957787	2.2705	0.0682382	0.126816	2.41977	0.149228	0.78214	0	0.0362533	0	0.127456	0.25344	0.0321861	0	0.078997	0.157992	0.0743136	0.198706	0.677571	0.0326357	0.532865	0	0	0.0321861
14hpf-epidermal - otic placode	0.261496	0.460291	1.13399	1.36799	0.0509199	0.595057	3.84299	0.0597355	0.487467	0.273078	0	0.0119476	0.0498346	0	0.0159741	0.323563	0	0	0	0	0.632066	0.602206	0.0515615	0.0116948	0.0302386	2.61519	0.88057	0.174581	0.146828	7.60199	0.0850288	0.802922	0.0117301	0	0	0.0654716	0.452226	0.0375101	0.0562798	0.0300733	0.2144	0.076368	0.187569	0.718636	0.174517	0.31314	0.112368	0.0165533	0
14hpf-mesoderm - heart field	0.489212	0.559711	1.09605	4.41653	0.0424654	0.413083	3.67356	0.0288288	0.310488	0.173758	0	0.106047	0.199857	0.0192214	0.0819315	0	0.0253326	0.081218	0.168026	0.153329	0.41218	0.38039	0.0666247	0.0161787	0	0.347876	1.18111	0.214918	0.0887286	10.9101	0.016395	0.0608655	0	0	0	0.128714	0.33754	0.0225245	0	0	0.0209805	0.141773	0.346561	3.31232	0.180789	0.469925	0.0235599	0.064195	0
14hpf-differentiating neurons - rohon beard	0.803364	0.563213	1.76047	0.0981378	0.0146689	0.505515	6.11766	0.0164185	0.442135	0.509058	0.00967086	0.038065	0.0374978	0	0.326859	5.78609	0.097162	0	0.894501	0.0982821	1.99081	0.854561	0.0402599	0.0507839	0.0760779	0.0841698	2.36999	0.262819	0.138978	6.01703	0.044873	1.25458	0.0283306	0	0	0.199276	0.558402	0.017336	0.0478162	0.0270763	0.0286498	0.0262058	2.53377	0.651088	0.112917	0.279361	0.0619374	0.0375199	0.0169225
14hpf-mesoderm - lateral plate - cxcl12a	8.50122	0.590055	0.893111	0	0	0.462349	4.39681	0.0618644	0.255203	0	0	0.421787	0.172433	0.0664012	0	0.128318	1.94865	0	0	0.0618644	2.08543	0.491538	0.0616383	0	0	0	0.799422	0.0639842	0	3.13223	0	0.0644581	0	0	0	0.0681625	2.2313	0	0	0	0	0.128318	0.189821	1.2438	0.108449	0	0.0644581	0	0
14hpf-neural crest - crestin	0.354666	1.90784	2.64054	0	0.0853759	0	7.93682	0	0.490669	0	0	0.679258	0	0.0853759	3.46946	0.0919984	0.0836674	0.135246	0.0919984	4.40662	1.17507	1.26976	0.147223	0	0	0.330463	0.0635558	0.312055	0.135246	2.70707	0	0	0	0	0	0.21336	0.0970369	0	0.135246	0	0.208688	0	0.466476	1.36356	0.155554	0.0635558	0	0.0635558	0
14hpf-neural - midbrain	0.870021	0.80319	0.529522	0	0.0446842	0.111186	7.43256	0.0302513	0.433102	0.0361815	0.0110166	0	0.0385446	0.0101313	0.0712201	0.0121192	0.00831902	0.00847924	0.113565	1.10448	0.80805	0.200726	0.0994011	0.626438	0	0.0994628	0.258777	0.177186	0.0539367	4.93793	0.0874333	0.039949	0.00763403	0.0239218	0	0.213679	0.0946943	0.0114089	0.0207719	0	0.102637	0.0134861	0.315586	0.615158	0.0665748	0.0681708	0.0414554	0.0121794	0.0273189
14hpf-mesoderm - pronephric duct	0.773151	0.781151	0.360076	0.00647344	0.0344032	0.0739648	6.66257	0.0293762	0.284131	0.0640991	0.0197806	0.00623613	0.0483319	0.00435159	0.0683061	0.506477	0.0163876	0.0481425	0.194704	1.70727	2.92518	0.183134	0.0586035	0.0450956	0.0398086	0.646958	0.228288	0.203705	0.0415385	4.45303	0.0812484	2.96587	0.0196184	0.00753803	0	0.169753	0.121232	0.0228963	0.0466859	0.0107891	0.0318844	0.0670896	0.684049	0.490032	0.142817	0.0746814	0.0416511	0.0247631	0.0168135
14hpf-neural - floorplate	0.737126	0.547573	0.387457	0.0324105	0.0609288	0.103401	6.51626	0.0130253	0.300145	0.0582018	0.013824	0.0139166	0.0283531	0.0101267	0.0534594	0.390532	0.0104065	0.0230641	0.290247	0.923789	2.41201	0.175363	0.0673752	0.150383	0.0352252	0.044439	0.194131	0.195051	0.0434093	4.97348	0.0678802	0.301252	0.0204841	0	0	0.144564	0.0519033	0.0205359	0.0480898	0.0335727	0.0136157	0.05964	0.567545	0.433918	0.105609	0.0510339	0.0448332	0.0277333	0.00824795
14hpf-germline	0.812742	0.930105	0.44463	0.0194578	0.0440603	0.10197	7.27916	0.0242056	0.291684	0.0571831	0.0114301	0	0.0309451	0.0130778	0.0293375	1.62037	0.00420203	0.017326	0.137287	0.354016	1.59904	0.142881	0.0822809	0.117244	0.0332661	0.0906452	0.173297	0.236262	0.0638926	6.09507	0.0371814	0.0599833	0.0564438	0	0	0.157523	0.193122	0.0113879	0.0550001	0	0.0346153	0.0514273	0.602416	0.54666	0.232325	0.0694888	0.039374	0.0205107	0
14hpf-hatching gland	0.979317	0.353768	1.06601	0.0329366	0.0592814	0.157437	3.3694	0.0363983	0.316117	2.02133	0.0159984	0.00522696	0.0538226	0.00866261	0.0807374	3.47028	0.0238574	0.0204257	0.380107	0.199865	3.66728	0.184302	0.0299551	0.04229	0.0374156	0.179612	0.217668	0.19706	0.0864869	4.86855	0.0699573	0.0548924	0.0134135	0	0.00874386	0.238891	0.156608	3.639	0.0315717	0.0157901	0.0079561	0.25423	0.688786	0.570255	0.0743068	0.210955	0.0447343	0.0186286	0.0264645
14hpf-periderm	0.814841	0.637126	0.804305	0.0478851	0.0528375	0.191757	3.03937	0.0769863	0.300537	2.11013	0.0213552	0.0327195	0.112655	0	0.117049	1.27376	0.0105152	0.00855311	0.144608	0.150146	0.875764	0.16249	0.0431766	0.0384431	0.0236528	0.986528	0.0953686	0.181778	0.0976101	5.21447	0.0628624	0.0711263	0.0153162	0.019119	0	0.316731	0.578516	6.66727	0.0116862	0.0583128	0.0332172	0.380257	0.481638	0.845005	0.132286	0.23758	0.0500201	0.0177979	0
14hpf-mesoderm - endothelial	0.383419	8.5529	9.66722	0.0236188	0	0.0284774	4.56259	0.133168	2.37336	0.0635276	0	0	0.0960964	3.51164	16.7452	0.359661	0.0137335	0.0149403	0.229149	69.5921	8.10964	0.203508	0.0318036	8.02125	0.03891	0.0303187	0.555698	0.396937	0.30418	9.03541	0.100268	0.0839126	0.145324	0	0	0	0.096113	0.0974864	73.9367	0.540266	0.132583	0.0790252	0.391309	2.25831	0.182383	0.180108	0.0761461	0	0
14hpf-tailbud - spinal cord	0.414752	1.54326	0.626414	0.0651475	0.0609498	0.0940823	6.78202	0.0254104	0.553011	0.077001	0	0.00469627	0.0342329	0.0261389	0.0301527	0.102359	0.00310958	0.0162391	0.190775	0.219657	0.391594	0.187397	0.074425	0.0574291	0.021769	0.04915	0.166894	0.216075	0.0374206	4.26835	0.0696436	0.0480049	0.00372664	0.00860089	0.00295963	0.0991148	0.0839141	0.0104343	0.0398102	0.0236215	0.04304	0.0485669	0.588675	0.340597	0.0878351	0.115381	0.0612497	0.0136676	0.00314948
14hpf-neural - telencephalon	0.712328	0.773652	0.449611	0.191048	0.0777383	0.155477	2.00095	0.153616	0.476476	0	0	0	3.56642	0	0	0.187694	0	0.0777383	0.338343	0	0.367804	0	0.0777383	0	0.0777383	0	0.082909	0.221171	1.81176	3.54332	0	0.160647	0	0	0	0	1.94552	0.366157	0	11.8137	0.16833	0	0.190356	0.38056	0.0896162	0.307232	0	0	0
14hpf-lateral line primordium	0.35737	1.2321	2.11773	0.051787	0.109465	0.406699	4.26429	0.0144516	0.273374	0.0905557	0.0131038	0.0191897	0.045232	0.00657652	0.215536	0.0720798	0.11605	0.0484539	0.182616	0.0545284	0.312074	0.425972	0.615383	0.00880567	0.0210586	0.280266	0.300261	0.148519	0.0967614	16.6052	0.036596	0.0492009	0.00760352	0.0158257	0.00963413	0.155416	0.149508	0.00795367	0.0250585	0.0256482	0.0693183	0.0563548	0.450204	0.543268	0.82712	0.238213	0.0288236	0.0158021	0.0175699
14hpf-differentiating neurons	0.616849	0.733525	0.450507	0.0531068	0.0391225	0.180403	4.87465	0.0436367	0.29289	0.0472719	0.00779104	0.021229	0.0636252	0.00845362	0.224289	0.132655	0.00692904	0.00725205	0.0953508	0.606343	1.92095	0.194571	0.315563	0.0608493	0.0220216	0.893374	0.230214	0.221339	0.0555666	8.33685	0.0580428	0.280139	0.026211	0.00382922	0.0110975	0.172046	0.407002	0.0618454	0.0948234	0.0144927	0.0433163	0.0385104	0.474522	0.524307	0.115551	0.1098	0.0559854	0.0127713	0.00186619
18hpf-neural - diencephalon	1.95098	0.788662	0.319535	0.147051	2.15328	0.209268	8.28382	0.0530878	0.330878	0.0857874	0.049857	0.0187121	0.0922288	0.034714	0.282819	0.0986294	0.05502	0.0469956	0.119536	0.566035	0.522847	0.355742	0.363318	0.101422	0.115697	0.204897	0.247503	0.796744	0.0768215	1.96948	0.0794297	0.440671	0.00516819	0.0282067	0.0458545	1.85829	0.0587964	0.0437181	0.0421248	0.0542827	0.0428863	0.0848992	0.291018	0.434863	0.123849	0.116853	0.110332	0.0501935	0.0178877
18hpf-neural - midbrain	2.18848	0.570384	0.370765	0.109696	1.57042	0.175033	9.5925	0	0.138606	0.224	0	0.0606601	0.0382012	0.0346155	0.254283	0.107049	0.11806	0.0986808	0.197447	0.587171	0.937893	0.229863	0.182665	0.0689581	0.1651	0.0997865	0.344839	0.856527	0.0308706	0.663166	0	0.0921146	0	0	0.0501163	2.51396	0.0828236	0.0354039	0.0354039	0.0611296	0.0823522	0.125562	0.567335	0.531281	0.121266	0.0626311	0.129029	0.041731	0.128686
18hpf-epidermal - olfactory placode	2.627	0.662098	0.125867	0.126697	2.28009	0.350449	4.67936	0	0.398072	0.086323	0.0417227	0.0826855	0.0893261	0	0	0.137971	0	0.0341644	0.0341644	0.0367456	0.821848	0.174327	0.269855	0.0367456	0.22177	0.0367456	0.203844	1.01241	0.1016	2.28231	0.0939934	0.644927	0	0	0.0497773	2.4187	0	0.0401723	0	0.0367456	0.0347951	0.0336309	0.0481621	0.125168	0.266022	0	0.186879	0	0
18hpf-neural - telencephalon	3.18782	1.52837	0	0	1.13915	0.150073	3.42599	0.11989	0.524045	0.336299	0	0	0	0	0	0	0	0	0.125881	0.18706	0.1068	0.722927	0	0	0.1068	0.1068	0.293026	0.646726	0	0.495659	0	4.30647	0	0	0	5.01806	0	0	0	0	0	0	0.303187	0.1543	0	0.125881	0.151593	0	0
18hpf-neural - dorsal hindbrain	1.71247	1.21374	0.172342	0.0778403	3.01441	0.322504	3.03757	0.0394356	0.33066	0.239611	0	0	0.0605295	0.0339688	0.0549919	0.037223	0.261047	0.0181292	0.151286	0.108002	0.857694	0.367374	0.131435	0.0644328	0.0543876	0	0.374955	1.2164	0.128941	1.25361	0.0970954	0.276331	0	0	0.0609693	2.87029	0.622399	0.0727221	0	0	0.132144	0.0424003	0.135866	0.673042	0.143122	0.412737	0.170089	0	0.104609
18hpf-differentiating neurons	0.682783	1.297	0.856128	0.128427	0.115541	0.374644	4.3804	0.0398303	0.376434	0.0456632	0.016336	0.380521	0.88951	0.0724017	0.254197	0.18621	0.253961	0.100719	0.756085	10.6137	1.05044	0.841579	0.438239	0.164686	0.0920233	0.494501	0.291459	0.263217	0.145993	2.80347	0.0931691	0.669097	0.0324086	0.0165316	0.0304395	0.115425	1.66017	0.0601093	0.0166735	0.0428056	0.0271641	0.0394427	1.00527	0.557496	0.414267	0.711944	0.0646215	0.0866797	0.0169024
18hpf-ionocyte - ca2	0.551937	1.2755	1.00659	0.0632097	0.107651	0.117525	3.02413	0.115269	0.276553	0.0937731	0.0590036	0.0139168	0.0705106	0.0729845	0.275386	0.325688	0.309845	0.0444996	0.360738	0.103825	0.377008	0.737279	0.338253	0.076491	0.110593	0.337785	1.74154	0.198739	0.118614	0.975217	0.123197	0.11884	0.0281857	0.0257466	0.0183344	0.255969	1.23084	0.0282351	0.0383342	0.0488549	0.0645403	0.0706228	0.260252	0.351477	0.159649	1.62793	0.0777031	0.0256161	0.0317445
18hpf-epidermal - anterior	0.46406	1.17564	2.46691	0.111932	0.0860798	0.865081	5.87114	0.0714358	0.64447	0.0690941	0.0139497	0.113096	0.177894	0.0343083	2.57762	0.443568	5.19455	1.3002	4.26519	0.246255	5.85974	1.20451	0.240517	0.314011	0.0561568	0.831647	0.150262	0.235449	0.286234	3.00514	0.101095	0.626359	0.0192539	0.00819543	0.00743707	0.0958559	2.27119	0.284651	0.0270705	0.105401	0.141152	0.0456659	0.369164	0.779712	0.13785	2.28656	0.159961	0.0483836	0.029545
18hpf-hatching gland	0.277038	0.611217	0.152139	0	3.7154	0.403278	3.6829	0.122052	0.416587	0.0781595	0	0.482605	0.12585	0	0	0.146047	0.0555064	0.0460116	0.037968	0.048041	1.50981	0.28067	0.0310973	0.0366844	0.116574	0	0.131442	0.863915	0.0488354	2.07625	0.107208	0.243915	0.0309328	0	0	0.72388	0.589475	0.0540608	0	0	0.0569067	0.0488354	0.209693	0.206611	0.201473	0.171476	0.138007	0	0.0678513
18hpf-epidermal - sox4b	0.584948	1.86694	4.20853	0.522531	0.0405998	0.439027	6.90509	0.0224722	0.986284	0.0989406	0.0221375	0.069131	0.152261	0.021897	5.01291	0.0169558	5.8857	2.8176	4.94805	0.109781	11.9554	2.6493	1.42413	0.376928	0.0388875	4.34544	0.257438	0.190077	0.307465	2.12035	0.0436325	0.121153	0.0284323	0.00552537	0.00734201	0.116016	2.48712	0.430423	0.0293283	0.27072	0.657342	0.0395425	0.489726	1.40155	0.104761	5.93918	0.0709044	0.0204479	0.0283881
18hpf-optic cup	3.02843	1.28197	1.13223	0.0743199	0.0265962	0.332038	6.0856	0.00971982	0.869953	0.0140489	0	0.749263	4.26444	0	0.600462	0.118125	0.3649	0.159671	0.678705	0.147727	2.7508	0.991576	0.513235	0.0409312	0.0412739	0.585182	0.131257	0.151428	0.3772	3.11237	0.13912	0.10797	0.0985585	0.0286678	0	0.0852577	1.46247	0.0483597	0.03446	0.0468961	0.0839012	0.0532242	1.22612	0.717982	0.0875771	0.663034	0.0743173	0.020013	0
18hpf-tailbud - spinal cord	1.76859	2.85319	0.843915	0	0	0	26.0711	0	0	0.462339	0	0	0	0.462339	0	3.23315	0.501916	0	0	1.00383	4.43963	0.381576	0.763153	0.381576	0	0.381576	0	0	0	2.27051	0	0	0	0	0	0	0	0	0	0	0	0.381576	1.00383	1.42659	0.381576	0.381576	0	0	0.381576
18hpf-pectoral fin field	0.309914	0.250825	0.193934	0.0661591	0.0504369	0.0662039	3.63117	0.0829032	0.217554	0.117303	0.0314766	0.0288848	0.0413781	0.0476995	0.0906618	0.0425559	0.0900007	0.065458	0.0821732	0.152061	0.0895137	0.232998	0.0859949	0.170339	0.0951272	0.17985	0.17435	0.129366	0.132533	0.33047	0.0475161	0.11968	0.0279213	0.0206685	0.0186523	0.0486848	0.175997	0.0595693	0.0242274	0.049453	0.0138322	0.0518975	0.0471054	0.125478	0.0651265	0.23492	0.0583053	0.0775139	0.0320706
18hpf-heart field	1.28183	0.455682	0.231955	0	0.100353	0.445265	0.463424	0	0.962695	0	0	0.14033	0	0	0.506829	0	0.412037	0	0.28066	0	0.982309	1.43661	0.206018	0.100353	0.112958	0	0.206018	0.14033	0	12.3545	0	0	22.8081	0	0.100353	0.278408	0.0916249	0	0	0	0.149311	0.18325	0.577978	0.332308	0.249664	0.813443	0	0	0.185019
18hpf-lens placode	0.479403	0.254433	2.09038	0	0.0209593	1.24839	4.51029	0	16.832	0.0197896	0	1.84515	0.0177954	0.0331451	0.0179363	0	0.0224681	0.0209593	0.0165726	0.245099	0	0.465735	0.0141167	0.0179363	0.0111852	0	0.0375318	0.174962	0.481779	2.40339	0.0209593	0.0759429	0.0589646	0	0.150797	0.0823983	0.0224681	0	0	0.0339063	0	0	0.175809	0.632168	0.0641422	0.0387547	0.044162	0.010074	0
18hpf-neural crest - grem2	0.421991	1.01656	1.71998	2.24162	0.0466378	1.14728	7.29369	0.124781	0.477729	0.255465	0.0161663	0.0181528	0.0350576	0.0644379	0.094871	0.283769	0.145392	0.0438193	0.149798	0.155882	1.77119	0.621745	0.334881	0.065849	0.138494	2.10456	1.18239	0.194474	0.11341	4.3262	0.0906548	0.272898	0.0173821	0.0141936	0.0271585	0.204464	1.26321	0.139194	0.00889364	0.151063	0.156943	0.0727185	0.380369	0.729975	0.112943	1.6093	0.0633248	0.0134131	0.0127348
18hpf-erythroid	2.7789	3.31116	1.10714	0.362966	0	1.36618	7.39692	0.249112	0.751821	0.138632	0.0396196	0	0.0396196	0.0413959	0	5.10457	0.0686998	0.0413959	0.219849	0.089804	1.17908	0.264562	0.26112	0.120737	0.0413959	2.12233	0.322883	0.49064	0.360898	1.22141	0.0827918	0.101513	0	0	0	0.0413959	0.295133	0.0827918	0	0.05326	0	0	0.492843	0.991254	0.262115	1.40922	0.089804	0.0827918	0
18hpf-macrophage	0.282995	0.726689	1.0241	0.0264373	0.0692252	0.457256	2.10042	0.0172934	2.0801	0.102718	5.17153	0.0960032	2.77096	0.0420641	0.26247	0	0.348552	0.168442	0.609854	0.204281	0.786295	0.538743	0.247044	0.154832	0.0227499	0.232198	0.0964826	0.108673	1.68139	0.588696	0.138489	0.185708	0.0776434	0	0.0140296	0.0372924	3.93691	0.027256	0.0574415	0.5571	0.100575	0.0323492	1.89311	0.826144	0.18269	0.188637	0.0493647	0.0168692	0
18hpf-tailbud - PSM	0.978656	1.74899	1.14756	0.0264923	0.131896	0.310955	6.83995	0.0447082	0.351386	0.0798968	0.0201633	0.267954	0.136344	0.0188246	0.858328	0.0882632	1.32806	0.250678	1.90368	0.525517	2.72296	1.42375	0.138356	0.888993	0.0164797	0.309095	0.118774	0.143685	0.0699313	3.35625	0.0656043	4.01169	0.0610333	0.0200982	0.0240215	0.0799083	2.46554	0.039624	0.151428	0.0858767	0.0231631	0.125002	0.256868	0.483893	0.241556	0.513833	0.0247126	0	0.0276259
18hpf-myotome	0.358013	1.02785	1.00691	0.0827439	0.0401762	0.245131	8.36477	0.0290117	0.413258	0.0972906	0.0149241	0.028988	0.04235	0.0460836	0.229824	0.0416582	0.226178	0.0585789	1.89785	0.0188221	0.988212	0.487848	0.0194652	0.0652059	0.100888	0.113429	0.062709	0.128499	0.116342	2.60523	0.0492573	0.143379	0.0094279	0.035646	0.0180475	0.0379474	0.505884	0.0176738	0.0149241	0.0325979	0.309	0.0274754	5.94956	0.287087	0.214781	0.12728	0.052261	0.0321214	0.0143104
18hpf-notocord	1.18051	0.341863	1.67667	0.452576	1.07215	0.15598	2.25911	0.152843	0.930811	0.0819988	0.0263623	0	0.0353939	0.119338	0.0748406	0.0796676	0.0372108	0.110494	0.10682	0.170639	0.143281	0.519376	0.189086	0.0662805	0.126368	0.310004	0.181157	0.0775447	1.07516	0.381011	5.12445	0.0261628	0.0240015	0.0315055	0.016381	0.0682837	0.181906	0.0372811	0.0395209	0.0178891	0.0899163	0.102755	0.152198	0.173006	0.0918189	0.200239	0.143937	0.0972868	0.0261628
18hpf-endothelial	0.565188	0.569679	1.21686	0.168527	1.03522	0.0533759	2.91045	0.0285001	0.37275	0	0	0.0533759	0	0.0541733	0.0649551	0.0650277	0	0	0.0365277	0.122381	0.0365277	0.282678	0.110471	0.0285001	0.077993	0.184084	0.886011	0.171091	0.0525582	0.636995	0.127759	0.0533759	0.147171	0.0533759	0.0365277	0.077993	0.371573	0	0.0324776	0	0	0.0533759	0.261379	0.136853	0	0.826196	0.0570001	0.13211	0
18hpf-otic placode	0.749237	0.821004	0.641234	0.061161	0.0764872	0.0914241	4.58855	0.0741484	0.208656	0.189018	0.101769	0.0128584	0.161845	0.051102	0.504316	0.178153	4.92805	0.125819	1.42889	0.100222	0.258311	1.30663	1.57247	0.0433727	0.108337	0.790539	0.150403	0.118334	0.0608799	1.66501	0.0251642	0.1198	0.0209492	0.0307119	0.0298658	0.169439	0.154907	0.0364945	0.0116701	0.0771355	0.0159828	0.0360636	0.854607	0.461496	0.211278	0.206064	0.15771	0.0461464	0.0271106
18hpf-neural - hindbrain ventral nkx6.2	1.30939	2.39612	4.05733	0	0	0	15.7628	0.192547	1.4646	0	0	0	0	0	13.5304	0.385094	2.35122	0.142872	0.142872	24.3309	1.24769	6.09232	0	0.857231	0	1.14298	1.07819	0.168901	0.447296	1.42227	0	0	0	0	0	0.142872	0	0	1.71446	0	0	0.192547	0.856035	1.37983	0	0.453651	0	0	0.278395
18hpf-germline	0.484608	0.526533	0.740997	0.0477922	0.0856753	0.106087	9.91938	0.0112679	0.360672	0.0601594	0.040876	0.0175884	0.0919684	0.0163918	0.098811	0.035125	0.0981722	0.0359407	0.108807	1.81286	1.91324	0.364104	0.192115	0.315358	0.0735179	0.0838123	0.20659	0.216157	0.097915	2.84562	0.0837383	0.123945	0.0241832	0.0114118	0	0.158655	0.110982	0.0436081	0.0442356	0.0394035	0.062678	0.0528798	0.412813	0.662732	0.10371	0.0940808	0.0776033	0.0198269	0.0104771
18hpf-epiphysis	0.323138	0.463951	0.469148	0.0495384	0.0557714	0.0876451	9.50403	0.0461048	0.238571	0.0591938	0.0409699	0.0180637	0.056138	0.0508226	0.150877	0.41113	0.0722907	0.0599685	0.172775	1.01906	1.58401	0.284656	0.174818	0.199277	0.0618295	0.728698	0.209245	0.205451	0.0775886	3.1019	0.0668109	0.939529	0.033637	0.0234424	0.00709866	0.205585	0.134694	0.0471021	0.0297619	0.0388848	0.0367975	0.0765765	0.806923	0.495998	0.109144	0.152964	0.0623328	0.016765	0.0122308
18hpf-pronephric duct - posterior	0.357872	0.79339	0.560952	0.126649	0.0665192	0.104232	9.65641	0.0426766	0.137887	0.0456797	0.0338018	0.0265382	0.0615782	0.0338761	2.47314	0.0820271	0.0490125	0.0380957	0.204565	3.1216	2.97668	0.540451	0.822858	0.313784	0.107144	0.577648	0.255743	0.3451	0.0843525	2.9084	0.0481057	2.58118	0.0126442	0.014761	0.0101267	0.361106	0.145324	0.00928486	0.0644396	0.0244844	0.0604277	0.0494286	0.493	0.833599	0.0870543	0.192313	0.0465201	0.0372398	0.0112266
18hpf-neural - floorplate	0.343658	0.420345	0.503214	0.0669809	0.0917446	0.0832297	8.99835	0.0480956	0.280614	0.0649051	0.043882	0.018705	0.0511734	0.0263346	0.10853	0.239371	0.080326	0.060203	0.149268	1.00344	1.2555	0.25676	0.168249	0.303932	0.0858127	0.0943625	0.202595	0.236382	0.0701294	3.28522	0.0803545	0.237529	0.0330423	0.026169	0.0136452	0.16815	0.071337	0.0323454	0.0281897	0.0405904	0.034676	0.0623663	0.607696	0.502551	0.118971	0.134623	0.0578868	0.0252278	0.0135735
18hpf-heart mature	0.393053	0.495579	0.517174	0.0248919	0.0595402	0.0894213	9.75121	0.054812	0.380106	0.0586636	0.0144321	0.0115515	0.0543278	0.0372002	0.63743	0.0927955	0.0560217	0.0378826	0.214152	1.62739	0.666295	0.485349	0.210107	0.224971	0.10307	0.0527647	0.193454	0.202898	0.0607546	2.00252	0.048178	0.249522	0.00752656	0.017666	0.0188695	0.254284	0.0708895	0.0377385	0.0399004	0.0699057	0.0344865	0.041031	0.363538	0.661298	0.0943113	0.109403	0.0708752	0.021736	0.0102936
18hpf-macrophage - ly75	0.532289	0.670966	0.527554	0.0831393	0.0777233	0.0838952	9.2578	0.0466656	0.242694	0.0423564	0.0272831	0.0147344	0.0330739	0.021554	0.094967	0.152432	0.0677485	0.051431	0.119989	0.901913	1.42354	0.313078	0.159025	0.295547	0.0797895	0.0902886	0.212557	0.211936	0.0815926	3.81986	0.0715021	2.23266	0.00987613	0.0119839	0.0105177	0.189487	0.136323	0.056669	0.0527696	0.0682007	0.0215345	0.0674939	0.606695	0.637745	0.16586	0.143357	0.118675	0.032624	0.0314726
18hpf-pronephric duct	0.376911	0.479924	0.436266	0.0485154	0.0788204	0.0852844	8.58754	0.0530661	0.238628	0.0531357	0.0359925	0.0185085	0.0445961	0.0361119	0.335095	0.11384	0.101912	0.0652008	0.137591	2.02811	1.23302	0.267842	0.187889	0.206641	0.0874937	0.269927	0.212508	0.237676	0.0854973	3.14766	0.0770166	0.759701	0.0285802	0.0200922	0.0121887	0.242003	0.102449	0.0347318	0.0301505	0.0459683	0.0491103	0.0574785	0.472509	0.473301	0.105048	0.147313	0.0597117	0.0237673	0.0227511
18hpf-periderm	1.1293	0.612899	1.15942	0.062649	0.0344517	0.186648	3.42705	0.0680383	0.417683	0.323425	0.056443	0.0179661	0.0315826	0.0602272	0.261184	0.520253	0.0997646	0.0537817	0.14193	0.255733	1.8764	0.177537	0.29089	0.11193	0.0759465	0.37839	0.153638	0.199489	0.542458	1.816	0.141293	0.117556	0.0359763	0.0184561	0.0313445	0.29098	0.774147	8.9239	0.060299	0.0938464	0.0293825	1.38048	0.24669	0.698149	0.0769486	0.301362	0.0480071	0.0481624	0.0161495
18hpf-pancreas primordium	0.960421	0.678825	2.0191	0.0739665	0.0630362	0.102327	5.47494	0.0558968	0.33081	0.126251	0.0421779	0.0209216	0.0568406	0.0339319	0.412243	0.59972	1.76585	0.152196	0.718849	0.409086	1.37077	0.460656	0.134484	0.102885	0.0694756	0.200904	0.751097	0.185791	0.129384	3.46794	0.0731196	0.0823333	0.0142873	0.0261255	0.033096	0.395908	0.196865	6.7059	0.0545975	0.069675	0.143429	0.329007	0.558206	0.562089	0.128739	0.63885	0.0769244	0.0290093	0.0266232
18hpf-differentiating neurons - rohon beard	0.350971	6.05178	6.44349	0.0742832	0	0.0985398	3.36993	0.0701691	1.29461	0.119453	0.0878708	0.130289	0.0603285	12.328	15.5301	0.0393504	0.0273766	0.132522	0.481127	72.8598	6.49399	0.585163	0.210147	7.7202	0.243622	0.0655348	0.571196	0.360765	0.32675	4.40836	0.132578	0.0717175	0.0171764	0.0171764	0	0.129509	0.0655067	0	40.5528	0.419718	0.0392549	0.104611	0.372249	1.68149	0.14464	0.612323	0.0443685	0.171904	0
18hpf-retina pigmented epithelium	0.330529	0.445853	0.861104	0.0650865	0.0727788	0.166054	8.13164	0.0513292	0.348287	0.0698349	0.0434184	0.0238492	0.0407837	0.0197126	0.114907	0.517441	0.0550424	0.0458841	0.148115	0.136623	0.635548	0.187014	0.158902	0.120532	0.0509471	0.110522	0.15054	0.192116	0.0731921	3.33143	0.0563173	0.105885	0.0387125	0.0160067	0.0283434	0.0899408	0.0397035	0.0473015	0.0183514	0.0471519	0.042403	0.0565846	0.550019	0.446663	0.115957	0.213467	0.0658434	0.0289066	0.0230811
18hpf-differentiating neurons - dlx	0.7378	1.02966	0.73574	0.0499002	0.0368712	0.264117	5.04782	0.0625903	0.437433	0.0983633	0.0131239	0.0126144	0.182321	0	0.575821	0.575804	0.0594677	0.0479541	0.115265	2.37679	2.49179	1.48031	0.202598	0.158315	0.0643357	0.0399035	0.266031	0.286414	0.131631	3.14484	0.080566	0.11103	0.040057	0.0650707	0	0.402198	1.55456	0.597721	0.0682015	0.051492	0.061505	0.0802444	0.133347	0.859228	0.0950788	0.186445	0.163861	0.0180986	0.0350136
18hpf-epidermal - pfn1	1.5414	0.863435	1.43289	0.143112	1.02316	0	4.59771	0	0.858669	0	0.182364	0.139217	0.349939	0.134186	0	0	0.316551	0.0849334	0.387964	3.3663	0	0.114561	0.139217	0.0849334	0.139217	0.257673	0.411487	1.27	0.134186	0.826625	0	0.180072	0.0849334	0	0	1.30914	1.6376	0	0	0	0.246349	0.182364	1.23216	0.22415	0.372234	0.282328	0.325476	0.134186	0.139217
18hpf-lateral line primordium	0.985316	1.86027	1.36762	7.88968	0.109165	1.22679	5.21946	0.0132924	0.741045	0.21294	0.0727378	0.0387623	0.158565	0.0305465	0.146224	0.0534202	0.228432	0.132832	0.21135	0.157335	0.289747	1.73458	2.1962	0.116146	0.0902164	1.54283	1.49924	0.239174	0.0726141	3.35972	0.0366182	0.0990189	0.0132924	0.0123208	0.017875	0.177806	0.734164	0.082387	0.0732563	0.092528	0.0425895	0.0679308	0.285852	2.11722	0.167116	1.139	0.0627507	0.0682411	0.0123558
18hpf-endoderm	0.140751	0.724258	1.75647	0.0734282	0	0.182477	2.53331	0.0377775	0.728368	0.167017	0	0	14.9836	0.10882	0.12562	0.0167999	0	0	0.198012	0.166138	0.350709	0.115287	0.0377775	0.0734282	0.112011	0	0.184715	0.419237	7.44009	0.102973	0.0335998	0.0491806	0	0.10882	0.0167999	0.0691684	5.31001	0	0	17.03	0	0.0491806	0.839976	0.0506144	0.0528818	0	0	0	0
18hpf-neural - midbrain ventral nkx6.2	0.54914	0.786479	1.77047	0.11062	0.060535	0.275399	5.27857	0.0892273	0.469542	0.143413	0.0494542	0.0340019	0.0469332	0.0527829	2.38591	0.831337	3.50165	0.866365	3.04956	2.23052	2.5679	4.03461	0.786795	0.126829	0.115951	0.369614	1.90126	0.222591	0.155351	3.0312	0.0678725	1.67627	0.0305878	0.0135526	0.0174423	0.196839	0.507859	0.0289905	0.0215694	0.068768	0.0948738	0.0708823	0.631054	0.573136	0.1802	1.02011	0.0802435	0.0571429	0.0406333
18hpf-pharyngeal arch	1.84333	1.14978	0.412539	0.0694649	0.0694649	0.487755	3.74434	0.0962688	0.164121	0	0	1.09315	0.0694649	0.171979	0.0962688	0	0.192538	0	0	0.21365	4.46161	0.0946556	0	0.0689692	0.177341	0.0946556	0	0.71009	0.0946556	1.00555	0	0.177341	0	0	0.0962688	0	2.88962	0.0689692	0	0	0	0	0.206908	0	0.0946556	0.192538	0.0946556	0.171979	0
18hpf-neural crest - crestin	4.18079	0.749545	1.44452	0	0.0561868	0.42594	1.77973	0	0.292692	0.0859086	0.0561868	14.7027	1.90371	0.0904481	0	0	0.136043	0.0573445	0.241811	0.37717	4.22541	0.660466	0.112374	0.0561868	0	0.112374	0.151363	0	0.0561868	0.781874	0.282678	0.101771	0	0	0	0.367425	1.63147	0.211725	0	0	0.138609	0.397696	0.0663384	1.86834	0.197391	0.0561868	0	0	0
18hpf-differentiating neurons - phox2a	0.329856	0.927727	0.72061	0.384877	0.0415169	0.253914	7.70873	0.00813492	0.571101	0.105418	0.0576192	0.0432904	0	0.0191418	0.234961	0.872931	0.108051	0.0903059	0.0818468	0.258067	1.27673	0.219933	0.223919	0.0851178	0.105529	0.0986878	0.247813	0.195964	0.422893	2.87949	0.0178678	0.0646618	0	0.00957089	0	0.147801	0.00957089	0.0291385	0.0396859	0.0541917	0.00957089	0.0778185	0.666253	0.861816	0.0327555	0.229615	0.0411553	0.0639428	0.0178131
18hpf-differentiating neurons - eomesa	0.434867	1.71484	2.18625	0.0646034	0.310579	0.223664	4.52325	0.0433344	0.272847	0.0745882	0.0376114	0.0542728	0.0625418	0.0493809	1.38752	0.098568	0.210321	0.063234	0.183953	0.130625	0.219797	0.726744	2.32008	0.0958567	0.125776	0.173762	0.286376	0.218381	0.0798319	10.7994	0.0744393	0.0788847	0.0133592	0.0286593	0.0279444	0.118723	0.148379	0.0480241	0.0495654	0.0544082	0.0678181	0.0578443	0.50214	0.682741	0.918288	0.506896	0.0788232	0.0264204	0.010148
18hpf-neural - ventral hindbrain	0.337394	0.674195	0.697225	0.115582	0.0845803	0.145462	5.26798	0.0358113	0.283997	0.065345	0.0240933	0.0286052	0.0878811	0.0264462	1.04469	0.0940269	0.0717487	0.0468079	0.138261	1.12547	2.71489	0.424343	2.10078	0.171656	0.017603	0.584371	0.278834	0.188934	0.0980514	5.62873	0.0807795	0.0789266	0.00659202	0.0220911	0.0124478	0.232304	0.766845	0.148992	0.0606264	0.0330365	0.0350484	0.139442	0.333272	0.573298	0.137978	0.176316	0.0539312	0.00472923	0.0239886
24hpf-differentiating neurons - hmx	1.33472	0.52558	0.187441	0.102217	2.61056	0.205132	5.76005	0.0575621	0.33213	0.0549715	0.0114389	0.0242439	0.0661232	0.00200136	0.0338173	0.0342366	0.0666047	0.0290251	0.0134565	0.112398	0.109692	0.177372	0.183125	0.0728303	0.0159992	0.0661225	0.20472	1.20849	0.0490535	2.87774	0.0876439	0.390506	0.0122549	0.00540844	0.00810992	2.84958	0.0357152	0.00353237	0.00425461	0.0163258	0.0274865	0.0421145	0.388114	0.286191	0.10329	0.0697512	0.0728645	0.0292803	0.0255319
24hpf-differentiating neurons - dlx	1.34637	0.589179	0.110731	0.150636	5.38795	0.245914	3.16943	0.0165485	0.534595	0.0231405	0.0504548	0	0.0927303	0.0239706	0.0253721	0.0151639	0.0398475	0	0	0.203211	0.0804441	0.219168	0.115166	0.0387277	0.0256167	0.0287091	0.215931	2.17933	0.0173195	1.05664	0.11299	0.223989	0.0220803	0	0	4.14634	0	0	0.0151639	0.0256167	0.0471322	0.0391032	0.420223	0.175755	0.221163	0.0364648	0.0251437	0.0634509	0
24hpf-epidermal - prr15la	0.901679	0.518346	0.182514	0.298049	3.66141	0.31389	2.44426	0.0624348	0.391475	0.0396302	0.00981359	0	0.0119165	0	0.0291095	0.0591047	0	0.00889124	0.155715	0.0851342	0.455243	0.231566	0.26254	0.065386	0.0437787	0.135156	0.269893	1.67467	0.0459335	1.8014	0.0874474	0.210222	0	0	0.0219259	4.41308	0.0786751	0.0105666	0.0267253	0.0121236	0	0.0418452	0.29269	0.149157	0.0588791	0.0521707	0.0819153	0.102501	0.0375094
24hpf-pancreas primordium	1.56809	0.780608	0.150445	0.0862774	5.8307	0.236905	5.08719	0.110386	0.664616	0.0327867	0	0	0.105954	0	0	0	0.0756708	0	0.0677572	0.0734051	0.202485	0.136198	0.18529	0.203491	0	0	0.266135	1.58944	0.0763611	0.733317	0	0.595405	0	0	0	4.47906	0.0343971	0.0479476	0	0	0.116179	0	0.30847	0.0414906	0.110542	0.0509166	0	0.170612	0
24hpf-ionocyte - ca2	2.81174	0.992645	0.0580733	0	2.14124	0.263684	3.20224	0.178757	0.385187	0.0510072	0	0.0342212	0.0450305	0	0.0921325	0.0448962	0.0155332	0.0269889	0.0209134	0.0876259	0.243971	0.469331	0.106321	0	0	0	0.207496	0.501147	0.0924767	1.4656	0.0628698	4.93222	0	0	0	2.63587	0.0281554	0	0	0.0190581	0.0294973	0.0583687	0.267938	0.151086	0	0	0.0791661	0	0
24hpf-leukocyte	0.46067	1.08632	0.255232	0	2.3083	0.182176	2.26633	0.135556	0.212652	0.379543	0	0.0131984	0.0161792	0	0.0361785	0.0932176	0.856621	0	0.153277	0.120655	0.24054	0.311624	0.108444	0.0155174	0.0460418	0.0289311	0.142572	1.1709	0.0469247	1.31744	0.108223	0.164627	0	0	0	2.47639	0.374842	0.0173229	0	0.0153526	0.0529397	0.0456344	0.399261	0.432923	0.0875439	0.148581	0.0864112	0.0143657	0
24hpf-neural - ventral hindbrain	2.93107	1.42407	0	0.420425	4.06999	0.98552	3.30204	0	2.01566	0	0	0	0	0	0.952801	0	0	0	0	0	0	0	1.36866	0	0	0	0.527813	3.52201	0	1.65344	0	0	0	0	0	5.88774	0	0	0	0	0.210212	0	0	0	0	0	0	0	0
24hpf-erythroid	0.586233	1.39345	0.941867	0.113695	0.057262	0.216456	3.45904	0.0492811	0.384051	0.0583342	0.0205583	0.519831	0.150301	0	0.105852	0.0756766	0.237025	0.126073	0.342761	5.41848	0.332565	1.09667	0.293522	0.0123244	0	0.0704478	0.103047	0.0847012	0.163582	1.78092	0	0.154983	0.0186771	0.019507	0	0.0726903	1.49233	0.0826684	0	0.0259478	0.0624889	0	0.86658	0.269259	0.0370052	0.470885	0.0140869	0.0395067	0.0144437
24hpf-differentiating neurons - phox2a	0.132376	2.2394	1.1231	0.00665008	0.0816643	0.0881335	2.99073	0.0240751	0.446237	0.0923303	0.0143976	0.0271146	0.0379374	0.0207159	0.166667	0.0542422	0.513699	0.327676	0.840236	0.235189	0.161339	0.586584	0.16434	0.0276793	0.027055	0.0541121	1.72471	0.122359	0.235567	0.332549	0.0943726	0.0931012	0.0101618	0	0	0.469067	1.28547	0.0113747	0.018984	0.416539	0.00666917	0.116734	0.426594	0.252703	0.0830534	1.82482	0.0674022	0.023156	0.00578595
24hpf-mesoderm - emp2	0.419648	3.69014	0.846333	0.021605	0.0478946	0.144385	1.88908	0	1.26715	0.0215215	0	0	0	0.0231715	0.0385267	0	0.0851201	0.019926	0.0978183	0	0.103735	0.181797	0.27091	0.0133317	0.0612653	0.021605	0.787692	0.0684917	0.893545	0.143718	0.170088	0.0952516	0	0.0263323	0	0.307975	1.22006	0.0247561	0.0173598	0.145696	0.0358801	0.0465578	0.392633	0.0380866	0.141873	2.10189	0.0612738	0.0867938	0
24hpf-differentiating neurons	0	1.07002	0	0	0	1.21128	2.60443	0	0	0	0	1.67566	25.0554	0	0	0	0	0	0	0	1.21128	0	0	0	0	0	0.464381	0	0	0.464381	0	0	0	0	0	0.605642	2.46316	0	0	0	0	0	0.464381	0	0	0.464381	0	0	0
24hpf-muscle - myl1	0.119463	1.88171	3.8321	0	0.0906324	0.89365	2.00152	0	1.23871	0.0454391	0	0	0.135986	0.0261656	4.89398	0	46.1187	2.68512	5.86345	0.0331999	5.69619	2.10488	1.9106	0.168062	0.0603381	1.80474	0.109581	0.0976473	0.171448	2.03986	0	0.111182	0	0	0	0.0408499	1.28266	0.0576241	0	0.0423558	0.0810647	0.0326467	0.103228	1.44329	0.0530056	5.73402	0.413849	0.0614573	0
24hpf-neural - midbrain	0.234565	1.77167	2.06733	0.0292077	0.0654836	0.485049	3.81322	0.0322016	0.474785	0.0342833	0.0108555	0.0577594	0.0116413	0	3.14494	0.614616	9.89173	5.78155	7.61011	0.166722	3.65117	2.08019	0.241634	0.513469	0.00847924	0.247576	0.200662	0.160843	0.147342	2.40258	0.0413654	1.73297	0	0	0	0.156936	1.39664	0.0973831	0.00968794	0.0419462	0.0497516	0.0440909	0.590208	0.765679	0.0878727	1.63355	0.0947339	0.0518163	0.0350223
24hpf-neural - dorsal spinal cord	0.32201	1.63456	0.886104	0	0.0556548	0.496661	3.11004	0	1.16589	0	0.0729643	0.303601	5.13247	0.0297057	0.0549639	0.0200532	0.0504998	0.200524	0.136005	0.0422897	0.129194	0.0742459	0.122875	0	0.0258411	0.159553	0.163258	0.0787264	1.17183	0.710245	0	0.239609	0.0736383	0.0238467	0	0.065703	4.16047	0	0	0.595185	0	0.0344166	0.812496	0.715764	0	0.0488077	0.107288	0.109298	0.0227963
24hpf-neural - diencephalon	0.124974	1.38124	2.7173	0.0826363	0.177587	0.323593	2.84128	0.0388402	0.730305	0.0790399	0	0.0368749	0.204758	0.0218824	7.78806	0.012325	13.5411	10.3744	8.82964	0.153619	10.3397	4.9625	2.61837	0.24863	0.0145732	3.19804	0.100539	0.198119	0.294166	1.34413	0.0445741	0.103223	0.0271422	0	0	0.139035	1.79379	0.152463	0	0.217096	0.207095	0.0452602	0.36441	0.739798	0.0499547	7.32	0.0516884	0.0434283	0.0258458
24hpf-neural crest	0.0951741	1.16089	0.445004	0.0607554	0.0308704	0.337175	3.01554	0	0.324722	0	0	0.301778	11.5532	0	0.105038	0	0.283981	0	0.299776	0.733303	0.194411	1.05047	0.385089	0	0	0.360924	0.0492278	0	0.201876	2.13647	0	0.161201	0.0607554	0	0	0.0525188	1.49802	0	0	0.412076	0.310693	0.0492278	0.834834	0.68564	0.0470566	0.214122	0	0.137496	0
24hpf-optic cup	0.146041	1.13055	4.56576	0	0	1.20839	3.45856	0	1.25025	0.0768324	0	0.0242737	0.194189	0.0406221	12.5071	0	36.994	16.6795	19.9056	0.149764	10.0597	2.36014	0.0384162	0.52579	0	0.0288761	0.196425	0.277482	0.379901	1.25924	0.0392162	0.146661	0.0229036	0.0290753	0	0.0401248	2.85312	0.267189	0	0.175939	0	0.0163126	0.302228	0.594192	0.0406894	6.63829	0.106827	0.0810243	0
24hpf-periderm	0.75903	0.558758	0.806919	0	0.383844	0.433397	2.60598	0.0865095	0.919494	0.081185	0	0.703077	3.15084	0	0	0.0408062	0.0575629	0.0745989	0.0375467	0	0	0.0586326	0.160254	0.0493972	0	0	0.127986	0.089776	0.395059	4.23112	0	0.0625703	0	0	0	0.0375467	0.801674	0	0	0	0.21667	0	0.471659	0.419556	0.0575629	0.0461307	0.0461307	0	0
24hpf-tailbud - spinal cord	0.360422	0.677342	0.398549	0	4.12945	0.743618	2.30584	0.169026	0.284578	0.0621311	0	0.772277	0.241676	0.0411529	0.0425353	0	0.583523	0.347219	0.534289	0.102535	0.76833	0.548827	0.178729	0	0	0.123455	0.289689	0.757716	0.0670874	1.47018	0.0265131	0.19618	0	0.0299698	0	0.937052	0.298586	0.0282493	0	0	0	0.0796199	0.481938	0.348055	0.123374	0.154268	0.130631	0	0.0760475
24hpf-pectoral fin bud	1.20233	0.523774	0.342665	0.0313828	0.118357	0.519786	3.15904	0.0361961	0.910928	0.153269	0	0.623029	0.562652	0	0	0.108355	0	0	0	0	0.0527037	0.181038	0.161883	0.0275751	0.0341235	0	0.0959895	0.257355	0.408028	2.74816	0.135622	0.377361	0.44815	0	0	0.0275751	0.128534	0.102164	0	0.0620395	0.155918	0.150374	0.484655	0.52576	0	0.0755243	0.0453494	0.10039	0.0906988
24hpf-macrophage	0.115295	1.88119	5.25803	0.0168584	0.0351921	0.759772	4.24628	0.0603113	0.625344	0.0443695	0	0	0.0395422	0	15.8007	0.055349	29.8516	19.5076	18.8274	0.0414792	17.9669	5.20362	0.534948	0.561394	0.0168584	0.70697	0.354255	0.10809	0.256979	0.86233	0.0257359	0	0	0.0149034	0	0.0332704	3.74507	0.182331	0	2.08603	0.0285672	0.0149034	0.169169	0.296132	0.056889	15.9907	0.0564271	0.0856218	0.0246718
24hpf-epidermal - grhl3	0.253248	0.605733	0.152589	0	0.201815	0.290352	2.95703	0	0.843058	0.209904	0	0	4.79224	0	0.72201	0	5.28299	1.37545	0.594312	0.0736206	1.88255	0.226209	0.220862	0.17428	0	0	0.164009	0.122848	3.04977	0.71289	0	0.17428	0.236904	0	0	0	0.468763	0	0	0	0	0	3.4946	0.294945	0.290352	1.63464	0	0	0
24hpf-epidermal - olfactory placode	0.169163	0.0958106	0.054006	0.0124381	0.0425071	0.0489054	1.327	0.0153198	0.214296	0.0960937	0.0105552	0.00565664	0.0315888	0.00426151	0.0162859	0.00701332	0.0392614	0.0298337	0.0345732	0.0558197	0.0436362	0.0758519	0.0345349	0.00788446	0.00961839	0.0252387	0.0964438	0.0706835	0.106005	0.163577	0.0209417	0.0862297	0.0117463	0.0035982	0.00305812	0.0283926	0.603295	0.00841061	0.000754529	0.012641	0.00846067	0.0235112	0.0420095	0.0348588	0.028423	0.0827247	0.022614	0.0175489	0.00643567
24hpf-neural - dorsal hindbrain	1.13842	0.530881	0.331704	0	0.130177	0.400704	0.51204	0	0	0	0.154641	0	0.130177	0	0.260297	0.204957	0.502121	0.204957	0.856783	0.200679	0.541396	0.649924	0.118135	0	0	0.154641	0.154641	0.200679	0	3.52919	0	0	17.7428	0.116422	0	0	0.414996	0	0	0	0	0	0	0.159534	0	1.67069	0	0	0
24hpf-otic placode	0.169839	0.0988662	0.451429	0	0.00807678	0.714967	1.37525	0.0178593	2.78257	0.0689746	0.00923896	1.32058	0.00394875	0.024062	0.106056	0.00701644	0.153194	0.233903	0.111934	0.0398259	0.280676	0.133424	0.0721316	0.0214424	0.0162326	0.0241159	0.0704308	0.11835	0.572374	0.918284	0.0209396	0.149003	0.00905266	0	0.0254978	0.0264142	0.107975	0.00428577	0	0.00847306	0.0124705	0.01227	0.0976571	0.296567	0.014677	0.133852	0.0147543	0.0251178	0.00983857
24hpf-endoderm	0.259594	1.52449	1.94318	0.040009	0.0517238	1.5643	4.06765	0.122531	0.67163	0.187631	0	0	0.0203215	0.0123796	0.251876	0.131688	0.963613	0.222861	0.653524	0.0323531	1.74105	2.87577	0.459309	0.148365	0.906607	1.38132	1.27759	0.0764327	0.163538	3.41871	0.0398213	0.0428159	0	0	0.0186667	0.194791	0.881646	0.128347	0	0.327216	0.153846	0	0.482755	0.402965	0.0305165	3.78314	0.041976	0.0606344	0.0211439
24hpf-myotome	0.196122	0.851447	1.67144	0.109904	0.0731303	2.12669	2.58722	0.0146458	0.459284	0.200657	0	0	0.0129749	0	0.111213	0.410095	0.0395828	0.424936	0.201631	0.153046	1.05907	1.0839	0.243312	0.0729198	0.0672065	0.529414	1.0402	0.156014	0	2.48172	0.0692251	1.1604	0	0.0389841	0	0.145123	0.292456	0.0307772	0	0.0129749	0.0690709	0.0178023	0.7083	0.600823	0.0618505	1.0201	0.040124	0	0.0529587
24hpf-pharyngeal pouch	2.83803	10.4061	0	0	0	9.46011	3.78405	0.946011	0.946011	0	0	0	0.946011	0	0	3.78405	0.946011	0	0	0	0	0	0	0	0	0	0	0	0	0.946011	0	0.946011	0	0	0	0	0	0	0	0	0	0	1.89202	0	0	1.89202	0	0	0
24hpf-epidermal - anterior	0.0784418	0.605366	0.792806	0.0242011	0.189165	0.256543	1.17155	0.0883657	1.71285	0.183121	21.072	0.122802	1.32928	0.020408	0.360549	0	0.725875	0.334505	0.3729	0	0.284134	0.103949	0.0949515	0.0615715	0	0.241305	0.0513673	0.180952	3.22075	0.228323	0.0500498	0.171916	0.152155	0	0	0.0828584	2.21262	0	0	0.659128	0	0.0517538	2.97111	0.281881	0.0574899	0.39087	0.0766187	0	0
24hpf-tailbud - PSM	0.0765764	0.482989	0.599564	0	0.0831898	0.281244	5.01867	0.0765764	1.0055	0	0	1.96389	0.250371	0	0.69611	0	3.36361	0.99513	1.97604	0	3.43922	1.29996	0.0839911	0.384298	0	0	0.0371873	0.157702	0.199205	1.53925	0.107644	0.0742382	0	0.0709272	0	0.171584	2.52441	0.127236	0	0	0.134533	0.0973457	0.277598	0.390146	0	1.82812	0.150815	0	0
24hpf-pharyngeal arch - tbx1	0.12056	0.84474	0.669643	0	0	0.179661	5.83091	0.0408325	0.344	0.196596	0	0	0	0	0.0427301	0.311383	0.267903	0.0427301	0.781502	0.0636755	0.897672	0.286949	0.100126	0.132558	0	0	0	0.0427301	0	0.622391	0.0427301	0.147304	0	0	0	0	0.627128	0	0	0	0.081665	0	4.1021	0.244224	0	0	0	0	0
24hpf-endothelial	0.716871	0.0605794	1.13566	0	1.86517	0.078986	0.777645	0.112068	0.989346	0.0389816	0	0	0.0364142	0	0	0	0	0	0.0369378	0	0.0737393	0.0870616	0.0860244	0.0928202	0.0416816	0.0369378	0.0283386	0.130584	1.5408	0.290754	1.64452	0	0	0	0	0.352921	0	0	0	0	0	0	0.182337	0.127054	0.0283386	0.0364142	0.0780958	0.0691786	0
24hpf-hatching gland	1.58136	0.597945	0.705971	0	0.349857	0.0421841	2.09924	0.125379	1.93598	0.0319258	0	0	0.0405689	0	0.0270504	0	0.0182337	0	0.0121039	0.0159265	0.0127013	0.044625	0.0128703	0.0140514	0.0189652	0.0430481	0.0282541	0.15215	1.52129	0.172947	3.51935	0.048901	0	0	0	0.0402183	0.0174282	0.0100159	0	0	0.108466	0.0289293	0.297755	0.0620392	0.0502551	0.0669012	0.011037	0.0467926	0.00844968
24hpf-differentiating neurons - eomesa	0.201453	1.13536	3.07701	0.0632752	0	0.0986969	3.2546	0	0.77563	0.0708375	0	0.074103	0	0.0216582	1.76605	0	15.361	11.1283	10.5892	0.109315	0.66232	8.80649	7.04248	0.0185273	0.220773	0.153461	1.15381	0.112926	0.074322	2.12647	0.0954692	0.0345097	0	0	0	0.0522207	0.106367	0.145887	0	0	0.0216582	0.0401592	0.285347	0.412047	0.474399	0.945806	0.0185273	0.0240279	0.0390937
24hpf-pharyngeal arch - cd248b	0	0	0.277189	0	0	0	0	0	0	0	0	0	0	0	0.554377	0	0.554377	0	0.554377	0	0	0	0	0	0	0	0	0	0	0	0	0	0	0	0	0	0	0	0	0	0	0	0	0	0.277189	0	0	0	0
24hpf-lens	0	2.6585	1.96374	0	0	0	3.33316	0	0	0	0	0	0	0	0.654581	0	0	0	0	0	0	0.674666	1.30916	0	0	0	0	0	0	0	0	0	0	0	0	0	0	0.327291	0	0	0	0	1.34933	1.32925	0	1.67662	0	0	0
24hpf-neural - floorplate	0.226869	0.807142	0.420851	0	0.0400812	0.19213	2.94503	0	0.171479	0.0341908	0	0.0187102	0.0469144	0	0.296578	0	7.69075	1.27527	3.10944	0.0851611	0.0684234	1.46612	1.27973	0.038091	0.0284491	0.15658	0.0862259	0.136176	0	1.18379	0.0212903	0.174123	0.0200406	0.024762	0	0	0.0693817	0	0	0	0	0.0447147	0.622888	0.0477726	0.108472	0.0490157	0.0232209	0.0341908	0.039778
24hpf-endothelial - posterior	0.18268	0.388559	0.54734	0.0127814	0.0411538	0.143283	6.50528	0.0237729	0.235803	0.0494078	0	0.00524697	0.00893933	0	0.0595722	0.00565628	0.154759	0.0322938	0.0322668	0.872839	1.57061	0.250586	0.0884308	0.112323	0.0132949	0.0348651	0.161644	0.157655	0.0465889	2.60325	0.0506071	0.247757	0.00524697	0	0.00423054	0.0513416	0.0716482	0.00816591	0.0177801	0.00798091	0.0332752	0.0710856	0.396031	0.496287	0.0632205	0.146871	0.048395	0.0348019	0.00814468
24hpf-neural - floorplate posterior	0.214894	0.240501	0.493021	0.0175638	0.0899403	0.101554	8.46794	0	0.473023	0.0505205	0	0.024162	0	0	0.0671048	0	0.0547859	0.052648	0.0495372	0.397951	0.268561	0.290588	0.149929	0.42265	0	0	0.0945791	0.135771	0.0497913	1.64291	0	0.839299	0	0	0	0.444969	0	0	0	0	0.0880378	0.0215382	0.777211	0.572405	0.0230822	0.126606	0.0331921	0.0733507	0.0242878
24hpf-differentiating neurons - sst1.1	0.0879544	0.300514	0.388719	0.00376383	0.0425861	0.0743929	6.44961	0.0350151	0.195063	0.0445473	0.00504597	0.0155399	0.0341838	0.0184049	0.0482055	0.0994714	0.0380635	0.0319801	0.0431516	0.395079	0.952753	0.135268	0.112518	0.148721	0.0198728	0.191664	0.136002	0.138532	0.0447983	2.85921	0.0449943	0.262512	0.0106153	0.00204836	0	0.106925	0.0268819	0.0200572	0.00841812	0.00806019	0.0213604	0.0466095	0.668223	0.402916	0.0667636	0.0768139	0.0274949	0.0389223	0.00569224
24hpf-epidermal - atp1a1a.2	0	0.625734	0.210238	0.0437604	0.0464198	0.0922031	7.30073	0.0317953	0.231564	0	0	0	0.0204244	0	1.51162	0.0290271	0.0464198	0.0290271	0.0704784	1.33237	2.09655	0.261776	0.522626	0	0.0444071	0.353923	0.357323	0.258331	0.0509903	2.21833	0	0.0548344	0	0	0	0.0452338	0	0.0399834	0	0	0	0.0365008	1.16413	0.339194	0.172565	0	0	0.059928	0
24hpf-neural - hindbrain roofplate	0	2.09037	1.08804	0	0	0.184014	3.25079	0	1.69927	0	0	0	0	0	18.3487	0.212611	0.611149	0	0.206731	31.5606	0.750088	8.11163	0.328701	0.566448	0	0.282464	0.154977	0.425222	0.368029	0.769939	0.131395	0.0658955	0	0	0	0.0658955	0.488644	0	0	0	0.0658955	0	0.0658955	0.64179	0.0866176	0.598771	0	0.151631	0.0658955
24hpf-differentiating neurons - rohon beard	0.0852464	0.439375	0.351367	0.0201308	0.0471636	0.0986936	6.38485	0.034269	0.207129	0.0400784	0.0132976	0.00611463	0.023482	0.014802	0.0954818	0.0444489	0.0399904	0.025972	0.0370344	1.04764	1.30434	0.109547	0.142726	0.433501	0.00917943	0.210075	0.153975	0.123376	0.0690149	2.88268	0.0398936	0.107183	0.012266	0.00987603	0	0.0962434	0.0355837	0.0133714	0	0.018447	0.00946264	0.0340476	0.747207	0.415445	0.0696861	0.0748175	0.0346033	0.0272386	0.0174331
24hpf-retina pigmented epithelium	0.448884	0.952729	1.60051	0	0.125458	1.08463	7.80503	0.0490452	0.829064	0.0408518	0	0	0.0364407	0	0.204627	0.568825	0.26494	0	0.751304	0.965091	3.11186	2.26862	0.278083	0.0914436	0	0.910444	0.259276	0.26711	0.0230737	2.23453	0.0962689	3.01954	0	0	0	0.162772	0.443845	0.0598876	0	0	0	0	0.327615	0.730538	0.0704464	0.960619	0.0408518	0	0
24hpf-neural - telencephalon	0.100693	0.312087	0.38818	0.0172198	0.0590104	0.093389	5.57495	0.0225818	0.2131	0.0381085	0.00209322	0.0149403	0.0198485	0.0113351	0.0481048	0.0745372	0.0286049	0.0169707	0.0672817	0.453229	0.692542	0.13226	0.108611	0.245297	0.0132503	0.0200163	0.148932	0.130006	0.0344808	3.3751	0.0423989	0.175277	0.00711534	0.00449519	0.00573763	0.124397	0.0365797	0.00959016	0.00438157	0.0114235	0.0167771	0.0401914	0.60971	0.333479	0.0785626	0.158841	0.0378844	0.0317773	0.0106823
24hpf-neural - midbrain ventral nkx6.2	0.109739	0.54202	0.34603	0.0100526	0.117959	0.072415	7.16078	0.0428716	0.326868	0.0326418	0.0175253	0.0208721	0.0201251	0.00795446	0.813897	0.0496588	0.0148456	0.0463176	0.035733	0.893809	0.145522	0.545657	0.163775	0.319002	0.0221763	0.0157334	0.265326	0.143373	0.0340211	2.63602	0.0534794	0.187812	0.0269007	0.00362983	0	0.206012	0.036496	0	0.0151401	0.0192184	0.0432003	0.031622	0.606548	0.459584	0.0948218	0.102103	0.070234	0.0534054	0.026218
24hpf-neural - hindbrain gsx1	0.180536	0.922943	0.524666	0.0260768	0.0171924	0.162061	8.66389	0.0351358	0.3064	0.0463892	0.0058922	0.0192324	0.0414413	0.00708027	2.40272	0.0540718	0.0449831	0.0185285	0.0207801	1.13381	1.00157	0.709755	0.233333	0.361021	0.00841013	0.136081	0.117721	0.139583	0.0186371	2.16602	0.0773828	3.83452	0	0.00558995	0	0.254143	0.0518171	0	0.0104601	0	0.0191213	0.00631252	0.701736	0.494661	0.0784998	0.0854023	0.0430795	0.0475096	0.00916861
24hpf-neural - posterior ventral nkx6.2	0.193592	0.604095	0.413771	0.0126617	0.0496858	0.0889419	7.49093	0.0378298	0.191907	0.0311204	0.0150034	0.00603154	0.0266483	0.00183889	0.0755001	0.0664867	0.0465428	0.0324006	0.0527332	0.594328	0.943759	0.237946	0.105415	0.172726	0.0324258	0.0296061	0.18963	0.125133	0.0572935	2.91748	0.0551832	2.55239	0.0138627	0.00739798	0	0.286969	0.0760315	0.0041701	0.00660471	0.0149766	0.0237831	0.0515028	0.520182	0.383433	0.131472	0.179745	0.0741544	0.0197079	0.0131573
24hpf-germline	0.136374	0.485994	0.374849	0.011463	0.0396339	0.0803911	6.89147	0.0399651	0.227966	0.0411513	0.0115462	0.0137468	0.0224421	0.00320294	0.199044	0.0189052	0.0703067	0.0205294	0.0405175	1.10034	0.353025	0.170451	0.151843	0.279687	0.0224481	0.0469812	0.164953	0.131872	0.0280226	3.24239	0.0476343	0.513396	0.0114309	0.0062462	0.00110173	0.193008	0.0198067	0.0121519	0.00283481	0.0128259	0.0298693	0.0369721	0.522931	0.425062	0.0708294	0.143084	0.0389936	0.0404849	0.0155355
24hpf-notocord	0.555657	0.446476	0.441379	0	0	0.234231	2.76424	0	0.246091	0.151265	0	0	0	0	0.0851406	0.0792721	2.41935	0.0851406	0.485959	0	0.255422	0.604462	0.27182	0.295359	0	0	0.098453	0.216907	0.222776	0.915651	0	0.247378	0	0	0	0.27182	0.326085	2.1946	0	0	0	0.999508	0.120555	0.400983	0.146908	0.297992	0	0	0
24hpf-heart	0.248304	0.557422	1.39986	0.0123446	0.0286045	0.138347	2.51915	0.0049054	0.246337	0.0719888	0	0.00575114	0.0352188	0.00993878	0.102402	0.126678	2.60598	0.257193	0.280288	0.0961883	0.18373	0.852657	0.0482034	0.0248474	0	0.0250307	0.536928	0.0902499	0.0308822	2.89425	0.0629653	0.0965354	0	0.0162167	0.00879296	0.10147	0.142299	5.09892	0.0115273	0.0438958	0.0336102	0.143438	0.421153	0.340258	0.055702	0.352125	0.0699487	0.00980081	0
24hpf-heart - mature	0.367462	0.106489	0.656106	0	0	0.120325	1.75201	0	0.733727	0	0	0	0	0	0.154483	0.308966	0.154483	0.106489	0	0.120325	3.43069	0.902046	0.154483	0.106489	0	0.154483	0.154483	0.493204	0	1.30888	0	0	0	0	0	0.521945	0	0.947902	0	0	0	0.599694	0.507574	0.80217	0	0	0	0	0
24hpf-muscle - myl10	0.717402	0.851432	1.066	0.0116749	0.0128265	0.0601455	4.44784	0.124948	0.222697	0.147759	0	0	0.0116749	0.0164575	0.313813	0.212489	1.77603	0.0510785	0.0742225	0.279573	0.242631	0.136919	0.44383	0.0362596	0.0564091	0.0470006	0.0887276	0.104893	0.0952412	2.22286	0.0279378	0.12651	0	0.0121273	0	0.179257	0.433519	8.94584	0.0924059	0	0.01831	1.52558	0.461456	0.574803	0.0453974	0.76274	0.0568393	0.0223659	0.0142718
24hpf-neural - diencephalon posterior	0.0533505	0.596656	0.350027	0	0.0200667	0.105112	0.677636	0	1.1268	0.0942321	0	0.0188919	0.0266814	0.0226208	0.028526	0.0438746	0.0496036	0	0	0	0.121942	0.160014	0.0248245	0.108544	0	0	0.0959566	0.028526	1.09441	0.271782	0.0508804	0.109516	0	0	0	0.0438746	0.0226208	0.034123	0	0	0	0.0620999	0.058025	0.0736541	0.0248245	0.0307118	0.0438746	0.0260559	0
24hpf-pharyngeal arch - ndnf	0.101754	0.534805	0.211169	0	0.0130296	0.0683045	0.830077	0.0179886	0.438013	0.0950047	0	0	0	0.0208128	0.102783	0.0246055	0.155828	0.0749161	0.146465	0.101527	0.201847	0.0798751	0.0646914	0.07315	0.0246055	0.0130296	0.095633	0.110406	0.699941	0.309809	0.044554	0	0	0.0237325	0	0.0382116	0.163924	0	0	0	0.0539926	0.0331798	0.0760726	0.190978	0	0.155284	0.0680501	0.048338	0
24hpf-heart - hoxd9a	0	11.2564	7.28719	0	0	0	1.04768	0	4.51732	0.449007	0	0	0	0.349886	2.27426	0	0	0	0.174943	1.39955	2.84569	0	0.174943	0.524829	0	0.174943	0	0.598677	0	4.34435	0	0	0	0	0	0	0.623951	0	40.0126	0	0.174943	0	1.52197	0.598677	0	0.174943	0.449007	0	0
24hpf-epidermal - muc5ac	0.052699	0.318423	0.63857	0.0082144	0.0284499	0.105239	4.27638	0.0157573	0.268729	0.0840744	0.00469947	0.0165976	0.0172266	0.00604165	0.0417561	0.550877	0.0287305	0.02971	0.0436867	0.0490732	0.54225	0.0905556	0.0862484	0.0763136	0.00947975	0.043712	0.119581	0.109236	0.042742	2.98105	0.0368035	0.223739	0.0190036	0.0104474	0.00819026	0.0500783	0.0275376	0.0465634	0.00687752	0.012721	0.0116585	0.0302685	0.522376	0.213214	0.0376319	0.108506	0.0373982	0.0435317	0.0126958
24hpf-pharyngeal arch - lbx1a	0.163273	0.697399	1.07309	0	0.0611402	0.636763	2.97683	0.0244997	0.523904	0.0768602	0	0.1703	0.103202	0.0174852	1.22367	1.44252	1.38812	0.0737212	0.306937	3.34686	3.24046	0.905417	0.115033	0.0679725	0.0169855	0.173503	0.0861727	0.299117	0.0932512	1.85508	0.0801589	0.112599	0	0	0.0821849	0.217878	1.16018	0.395293	0	0	0.107807	0.0533891	0.317778	0.712432	0.0169855	0.733523	0.072931	0.0699111	0.0424924
24hpf-neural crest - xanthophore	1.04787	2.07672	0.194046	0	2.7592	0.15807	5.03372	0.388091	0.863551	0	0	0	0	0	0	0	0.47421	0	0	0	0.15807	0.15807	0	0	0	0	0	1.52065	0	0	0	0.194046	0	0	0	0.861308	0.215327	0	0	0	0	0.511435	0	0.555029	0.194046	2.37283	0	0	0
24hpf-neural crest - melanoblast	0.255441	1.51288	1.60244	3.21448	0.136915	0.684838	4.32463	0	0.383452	0.105716	0.0133899	0	0.010682	0.0133899	0.62681	0.0416778	2.11418	0.757903	0.912315	0.0414541	1.37377	4.94121	2.59922	0.105599	1.26093	3.15296	1.73885	0.258574	0.097228	2.26356	0.0728036	0.0695907	0	0.040835	0	0.163681	0.84487	0.0398493	0.0169979	0.0299094	0.0562611	0.0210802	0.771873	0.70094	0.0316043	1.52991	0.0311212	0.0410941	0
24hpf-neural crest - iridoblast	0.0489603	0.451454	1.62979	0.0222371	0.0560745	0.102518	0.729926	0.0162042	0.29148	0.103429	0.382305	0.0212392	9.30395	0	0.160267	0	0.0544343	0.0232006	0	0.0311928	0.0184888	0.034693	0.0993671	0.0184888	0.0801334	0.0652006	0.0808583	0.147751	11.8799	0.247136	0	0	0.0572937	0	0	0.0801334	3.52133	0	0.0290107	3.65487	0.0212392	0.350051	0.755344	0.0571254	0	0.0554664	0	0.0544343	0.0487378
24hpf-neural crest - grem2	0.17146	0.688384	2.62262	0.0320168	0.0770633	0.332306	3.64756	0.00764101	0.48553	0.07435	0	0.0115053	0.0108378	0	1.74315	0.22548	16.4896	2.58491	7.92976	3.92297	5.1942	4.99322	0.254577	0.0389932	0.0362946	0.0617604	2.37417	0.214211	0.0573231	3.54072	0.0171246	1.41881	0	0	0	0.364757	0.426299	0.651957	0.00582453	0.00738753	0.064268	0.0279883	0.506895	0.689213	0.0566705	1.23205	0.0999626	0.0553263	0.02024
24hpf-neural crest - mcamb	0	1.46635	0.973727	0	0	0	1.45483	0	1.46635	0	0	0	0	0	0	0.492621	0	0	0.492621	0	0	2.42856	1.45483	0	0	0	0.492621	0	0	0.481106	0	0.481106	0	0	0	0	0	0	0	0	0	0	0	0	1.47786	0	0	0	0
24hpf-pronephric duct	0.34239	0.647152	0.881247	0.0178608	0.03011	0.303844	7.2487	0.0331154	0.282697	0.0810451	0	0.0435837	0.0323909	0	0.589293	1.55913	0.333134	0.131185	1.44926	0.250789	0.457038	1.4017	0.0965205	0	0.0358689	0.0231822	0.659019	0.0744313	0.0486346	3.51014	0.128491	0.226309	0.0932643	0	0	0.0735198	0.342966	0	0	0	0.0518799	0.0155437	0.545064	0.260123	0	1.24939	0.15469	0	0.0366616
24hpf-proctodeum	0.407122	0.370126	0.475724	0.06013	0.09055	0.528584	5.20211	0	0.224584	0	0	0	0	0	0.189853	0.463955	0.0369436	0	0.221866	0	0.190564	1.05771	0.0532543	0	0.0292347	0.0190989	0.228897	0.171394	0.0368506	2.8267	0	8.77875	0	0	0	0.0897995	0.173514	0	0	0.0357256	0.120889	0	0.671518	0.141585	0.0715107	0.405207	0.123955	0.0532543	0
24hpf-epidermal - s100a11	0.18364	1.32905	0.674496	0.0184254	0.02651	0.279151	3.38186	0.0439575	0.385558	0.0229407	0	0.141441	0.0823068	0	0.355242	0.0542431	0.957173	0.687092	0.876121	0.831482	2.26273	0.967925	0.501931	0.0542412	0.018704	0.183611	0.223235	0.140615	0.0199201	2.33564	0.0183873	0.498919	0.0194332	0	0	0.034673	0.746024	0.0199201	0	0	0.0527657	0.047355	0.688567	0.302111	0.628521	0.504369	0.0417232	0.0394868	0.0243322
24hpf-lateral line - krt15	4.52192	4.40668	0.971027	0.194205	0	1.15163	5.88431	0	0.240292	0	0	4.39677	6.4374	0	0.388411	0.641567	3.6899	1.16523	0.829364	0	0.776821	1.16183	0.463972	0	0	0.194205	0	0	0	1.05305	0.194205	0	0	0	0	0.904926	1.92204	0	0	0.194205	0	0	0.223681	1.52717	0	0	0	0	0
24hpf-epidermal - and1	1.05447	0.656964	0.410162	0	0	0.306757	1.68456	0.51023	0.489292	0	0	0.39049	0	0	0.186905	0	0	0	0	0.176223	2.70234	1.58601	0	0.135155	0.104105	0.167232	0	0	0	0.223258	0	0.153378	0	0	0	0	2.34135	0	0	0	0.186905	0	0	0.354137	0.257483	0.186905	0	0	0
24hpf-epidermal - acbd7	0.123484	1.5857	1.78087	0.0185632	0.0434851	0.259718	2.94805	0.072147	1.70278	0.166721	0	0	0.0389239	0	0.690458	2.02561	0.0464886	0	0.0600296	0.280303	4.89251	0.088692	0.0908106	0.0265912	0.0451544	0	0.15951	0.190086	0.761729	3.6269	0.0780972	0.0219993	0	0.0302817	0	0.135981	0.175388	0	0.0335525	0	0.0495576	0.052281	0.949067	0.372657	0.10226	0.631187	0.0681769	0.0878094	0
24hpf-epidermal - rbp4	0.211311	3.98804	3.38578	0	0	0.142423	3.43495	0.0422951	0.451716	0	0	0	0	0	2.27797	0	0.517472	0.0332711	0.0517177	0.0332711	0.268607	2.52064	2.39239	0.0474744	0	0.120196	0.284256	0.0765995	0.109351	8.8219	0	0.452529	0.0486524	0	0	0.0961105	0.0968609	0	0.489144	0	0.245397	0	0.564757	0.375745	0.587159	0.893784	0.0308317	0	0.07696
24hpf-epidermal - col7a1l	0.1379	0.536087	0.416561	0.0181086	0.0476872	0.0966584	5.09001	0.0264869	0.210839	0.0301809	0	0.0436517	0.0457493	0	0.823827	0.010116	0.0370827	0.0541808	0.0376035	0.878843	1.9027	0.458196	0.998609	0.131577	0	0.127849	0.223097	0.115791	0.120231	3.96117	0.058193	0.0614688	0.00802322	0	0.0125584	0.0673604	0.730125	0.00887719	0.011536	0.012381	0.00857153	0.0610712	0.382372	0.311026	0.0701565	0.192961	0.0457019	0.0250053	0.0246698
24hpf-epidermal - kera	0	0	0	0	0	0	0	0	0	0	0	0	0	0	0	0	0	0	0	0	0	0	0	0	0	0	0	0	0	0	0	0	0	0	0	0	0	0	0	0	0	0	0	0	0	0	0	0	0
	note: 100537515 also name LOC100537515； muc5.1 also name muc5ac
[truncated: 85 more columns]
