# Supplementary material for: CRISPR-dCas13-tracing reveals transcriptional memory and limited mRNA export in developing zebrafish embryos
Source: Genome Biol. 2023 Jan 19;24:15. doi: 10.1186/s13059-023-02848-6 (PMC9854193; doi:10.1186/s13059-023-02848-6)
Supplement: Supplementary file 5 — Additional file 5: Table S4. Expression of 15 transcripts containing at least eight repeated sequences at different development time (Related to Fig. 4b). [file 13059_2023_2848_MOESM5_ESM.xls]

## Sheet: matrix_expression_15 for heatma
Table S4. Expression of 15 transcripts containing at least eight repeated sequences at different development time (Related to Fig. 4b)
	muc5ac	col6a3	hnf1bb	vcana	si:ch1073-340i21.3	si:ch73-364h19.1	eppk1	LOC100537515	tnks1bp1	cmn	si:ch211-125o16.4	matn4	nap1l1	wu:fb77a09	zgc:77058
04hpf-blastocyst - EVL	0.00701384	0.00898255	0.022211	0	0	0.00855425	0	0.00448681	0.0381551	0.000897314	0.451124	0.00389658	1.07067	0.0112688	0.0170937
04hpf-blastocyst - margin	0	0.0261312	0.0112612	0.011823	0	0.0108346	0.0080328	0.0105119	0.0644687	0	0.00970593	0.00692888	1.28113	0.0137826	0.0114455
04hpf-blastocyst - DEL	0.00680205	0.0130073	0.0128309	0.0155163	0.00278653	0.00773322	0.00710871	0.00206453	0.0609869	0.00338963	0.00623447	0.0018106	1.38316	0.00934423	0.0259974
04hpf-blastocyst - germline	0	0	0	0	0	0	0	0	0	0	0	0	0.853206	0	0
06hpf-non-dorsal margin	0.0114429	0.0226423	0.0340238	0.0993104	0.0160211	0.0199889	0.0100021	0.0116143	0.0352913	0.0143386	0.0328383	0.00789865	1.93135	0.106327	0.0621309
06hpf-non-dorsal margin involuted	0.0135309	0.0150801	0.0295175	0.194088	0.0118168	0.0308951	0.0125323	0.00735406	0.0363926	0.0145158	0.0538516	0	1.64923	0.390948	0.0508395
06hpf-ectoderm - ventral	0.00954974	0.0250253	0.0292128	0.0931713	0.0170923	0.0174203	0.0191854	0.00536773	0.0231635	0.0104094	0.0404078	0.00971473	2.00589	0.0353992	0.0861765
06hpf-dorsal margin involuted	0.0130972	0.0119933	0.0136688	0.0619689	0.0210386	0	0	0	0.035806	0.0249251	0.0433212	0	1.49984	0.633525	0.0873526
06hpf-ectoderm - dorsal	0.00995676	0.0222507	0.0290968	0.114818	0.0100162	0.0131077	0.0247786	0.00788056	0.037414	0.00950996	0.0257232	0.00670037	2.07592	0.0291403	0.101063
06hpf-germline	0	0.06258	0	0	0	0	0	0	0	0	0.038561	0	2.34565	0.0683449	0.0636939
06hpf-apoptotic-like	0.0273146	0.0426115	0.0460038	0.0352091	0.0224007	0	0.0122338	0	0.0301195	0	0.0222321	0.0148617	1.49379	0.0518484	0.0547061
06hpf-EVL	0	0.0341928	0.0243204	0.024895	0.808478	0	0.632863	0	0.107939	0	29.7456	0	0.759499	0.0263543	0.0288705
06hpf-non-dorsal involuted anterior	0	0.0206549	0.0417853	0.238903	0.0162448	0.0185875	0.0227943	0	0.00557829	0.013364	0.152459	0	1.43078	0.237542	0.0429771
06hpf-dorsal involuted anterior	0.00944422	0.0303766	0.00779843	0.0546357	0.025015	0.0178805	0.0349896	0.0122422	0.0329113	0.0250221	0.0682113	0	1.49094	0.247401	0.101492
06hpf-dorsal margin	0.0124405	0.0182681	0.0149514	0.113137	0.00914139	0.0240744	0.0145886	0.0032418	0.0285963	0.0154009	0.0211691	0.00676631	1.93135	0.13329	0.070381
08hpf-tailbud - PSM	0.0094293	0.0512527	0.0318114	0.567043	0.0171878	0.0173304	0.0229667	0.00812476	0.0264624	0.0137744	0.0129733	0.0110456	1.7551	2.65714	0.104941
08hpf-neural plate - posterior	0.0176063	0.0473801	0.0267326	0.10995	0.00994662	0.0212424	0.0118936	0.0132724	0.0235165	0.0157234	0.0404456	0.0141448	2.01629	0.262306	0.10381
08hpf-notocord	0	0.0151187	0.0640944	0.0547673	0	0	0.0266584	0.0204652	0.0318096	0.00854862	0.0184652	0.0367487	0.836421	1.83315	0.0369562
08hpf-endoderm	0.00696431	0.0153753	0.0486927	1.34672	0	0.0203603	0.0133028	0.0193718	0.0144501	0.0221257	0.0124855	0	1.80164	1.57511	0.104064
08hpf-mesoderm - lateral plate	0.0182979	0.0342239	0.0551454	0.922325	0.0124529	0.00831031	0.0134437	0.00392571	0.0298763	0.00534166	0.0104944	0	1.62465	2.3736	0.162162
08hpf-apoptotic-like 2	0	0.0917853	0	0.258275	0	0	0	0.0279451	0	0	0	0	1.93162	1.52417	0.098141
08hpf-mesoderm - adaxial cells	0.0247063	0.0195055	0.0235549	0.994989	0	0	0	0	0.0132165	0	0	0	0.868097	3.39272	0.0971703
08hpf-neural plate - anterior	0.0130241	0.0275748	0.0372126	0.0690389	0.0104952	0.0213846	0.0144056	0.0182102	0.0170306	0.0133128	0.0145711	0.013343	2.10751	0.0453759	0.44274
08hpf-epidermal	0.0107782	0.0375585	0.0351016	0.0396903	0.0134412	0.0116981	0.0163253	0.00775599	0.00695461	0.00405006	0.00649397	0.00807672	1.68409	0.083977	0.109264
08hpf-tailbud - spinal cord	0.00910789	0.0386277	0.0387172	0.0201011	0.0217495	0.0187755	0.0279366	0.00855222	0.0210892	0.00701011	0.0200499	0.00700463	1.96341	0.613888	0.122408
08hpf-prechordal plate	0.013063	0.0263911	0.0428406	0.0371236	0	0.013063	0.0269716	0.0160188	0.0277617	0.0557902	0	0.012185	1.10782	0.523982	0.109212
08hpf-apoptotic-like	0.00879034	0.0392412	0.0889415	0.100536	0.0660699	0	0.0495046	0.0331923	0.0108699	0.0396743	0	0	1.85521	0.139427	0.37307
08hpf-forerunner cells	0	0	0	0	0	1.58794	0	0	0	0	1.61884	0	0.70474	0	0
08hpf-EVL	0	0	0.0725732	0	0.111026	0	0.344953	0	0.0555131	0	1.91394	0.0521914	1.61924	0	0.265215
08hpf-nanog-high	0	0	0	0	0	0	0	0	0.869891	0	0	0	5.99198	0	0
08hpf-germline	0	0.341637	0	0	0	0	0	0	0	0.327767	0	0	0.802732	0.553264	0
10hpf-prechordal plate - hatching gland	0.0269261	0.0149686	0.0463937	0.0755022	0	0.0371219	0.0192627	0	0	0	0	0	1.16183	1.62317	0.0301233
10hpf-tailbud - spinal cord	0.00571363	0.0394103	0.0185574	0.31981	0.00199175	0.0358839	0.016442	0.0157421	0.0187488	0.00968299	0.0283234	0.0087733	4.69447	0.764108	0.0674343
10hpf-neural - telencephalon	0	0.0446308	0.0113429	0.63121	0	0.221467	0.0254579	0	0.00903828	0	0.00798011	0.00874396	4.17896	1.23752	2.64719
10hpf-neural - midbrain	0.00677481	0.0208676	0.00749987	0.0256884	0.0105983	0.145007	0.0216134	0.0073795	0.0163034	0.00612452	0.0418691	0.00691364	5.4117	0.0486421	0.0979495
10hpf-epidermal - gbx2	0.0036548	0.0140503	0.0477147	0.248939	0	0.0247207	0.0235312	0.00474767	0.0105569	0.00453833	0.0601452	0	2.96824	0.718891	0.0806456
10hpf-anterior neural ridge	0.0160876	0.0230219	0.0338147	0.0199476	0.0127954	0.0105754	0.00750422	0.0281573	0.0248622	0.00795081	0.0332814	0.0104912	2.80109	2.69486	0.153682
10hpf-mesoderm - lateral plate - fli1a	0	0.0308987	0.414297	0.231917	0.0150252	0.0686529	0	0.0397128	0.0248683	0	0.013569	0	3.37176	4.29054	0.0256199
10hpf-epidermal	0.0141091	0.0449204	0.0191301	0.545016	0.00793384	0.0166767	0.0316716	0.00726586	0.0248869	0.00945655	0.0255641	0.0183888	2.4119	2.09464	0.0566485
10hpf-neural crest	0.00776902	0.037948	0.00549031	0.0440158	0.0326938	0.0527823	0.0197006	0.0187908	0.0300306	0.00282834	0	0.0311616	3.70298	0.535128	0.153351
10hpf-notocord	0	0.0192164	0.024247	0.0975598	0	0	0.0132525	0.0144173	0	0	0.0174021	0	1.1038	3.36605	0.0993798
10hpf-neural - hindbrain	0.0139832	0.0348479	0.0187489	0.0340596	0.00278085	0.0548175	0.0355407	0.00932324	0.02252	0.00739831	0.0336363	0.0103809	4.92695	0.0694393	0.0940605
10hpf-neural - anterior	0.00744498	0.0395694	0.0156275	1.37166	0.0193681	1.10547	0.02153	0.00325436	0.0207934	0.0253644	0.0231782	0.0346794	4.91984	0.0966768	0.164231
10hpf-endoderm	0	0.0559084	0	0.558539	0.0358421	0.0563917	0	0.0328018	0.0333464	0	0.0111559	0.0169141	1.82005	4.29815	0.0414546
10hpf-tailbud - PSM	0.00699334	0.0568645	0.0249365	0.205807	0	0	0.0300042	0.00772335	0.0192283	0.00823319	0.0145882	0.0118913	3.43109	4.41148	0.0616121
10hpf-mesoderm - lateral plate - cxcl12a	0	0.0857467	0.0334549	0.56087	0.0116933	0.0099235	0.0127845	0.0330252	0.0174659	0	0.0120393	0.0492626	3.42464	3.07023	0.0315854
10hpf-neural - diencephalon	0.0227513	0.00727189	0	0.199896	0.0094333	0.162732	0.0348135	0.0151405	0.016878	0.00746255	0.0126656	0.0146561	2.95619	0.178735	0.261507
10hpf-epidermal - foxi3a	0	0	0.0589013	0.263914	0	0	0	0	0	0	0.0712141	0	2.52263	1.36146	0.170615
10hpf-germline	0	0	0	0	0	0	0	0	0	0	0	0	4.32797	0	0
10hpf-EVL	0	0	0	0	4.84129	0	18.0313	0.63375	1.62017	0	11.074	0	0	0	0
10hpf-mesoderm lateral plate - ripply1	0	0.0278168	0.015082	2.6958	0	0.0263737	0.0663822	0	0.0529129	0	0	0.0140683	3.52379	4.40809	0.0667673
10hpf-differentiating neurons	0.0373311	0.0399375	0.027098	0.26652	0	0	0.0116015	0.0424437	0.0129064	0.0360834	0.011434	0.0281175	2.57841	0.4318	0.0918648
10hpf-mesoderm - adaxial cells	0.0179473	0.0164008	0.0526886	2.93393	0	0	0	0	0.0212122	0	0	0.0297487	0.979253	6.07424	0.131848
14hpf-epidermal - pfn1	0.0108748	0.0241275	0.0160228	2.09043	0.0641464	0.0131213	0.189988	0.0146899	0.0279746	0.0137717	0.0861552	0.0253458	2.01474	7.50598	0.087419
14hpf-optic primordium	0.0371387	0.021769	0.0244659	1.70381	0.028336	3.31315	0.0236215	0.00913096	0.0270817	0.0261389	0.0214045	0.0107062	6.70551	0.443365	0.119216
14hpf-mesoderm - blood island	0.0194034	0.0355879	0.128698	0.492839	0	1.89661	0.122488	0	0.0221477	0	0.0180425	0	5.9901	2.43826	0.0869933
14hpf-neural - diencephalon	0	0	0.0211904	0.281774	0.0130158	0.675841	0	0	0	0.0101313	0.0275842	0.0160983	5.21048	0.408285	0.0730352
14hpf-tailbud - PSM	0.00344903	0.0210586	0.0198223	0.326043	0.0133071	0.0747696	0.0256482	0.00301594	0.0176984	0.00657652	0.0203327	0.0125923	2.77755	5.67406	0.075228
14hpf-epidermal anterior	0.00564182	0.0245203	0.0269198	0.145727	0.0603525	0.0529546	0.0228153	0.00747313	0.0285481	0.00315976	0.0260857	0.0245649	2.60353	9.84475	0.114755
14hpf-neural - hindbrain	0.0112373	0.0398086	0.0458297	0.0157009	0.00322139	0.835731	0.0107891	0.00887194	0.00862987	0.00435159	0.0401803	0.0082864	5.93419	0.21805	0.0711741
14hpf-endoderm	0	0.0324624	0.0418829	1.67729	0	0.0143322	0.0375968	0	0.0610562	0	0.0365353	0.13335	2.92267	6.7205	0.120125
14hpf-epidermal - foxi3a	0.0139038	0.0191763	0.0279466	0.164577	0.0424789	0.10521	0.0692384	0	0.254825	0.01458	0.0510468	0	2.27584	2.00635	0.16214
14hpf-neural crest	0.00609487	0.0374156	0.0309203	0.0245687	0	1.12535	0.0157901	0.0160585	0.00337892	0.00866261	0.00909535	0.0103217	5.82407	1.57562	0.0664284
14hpf-mesoderm - pharyngeal arch	0	0.0760779	0	0.695177	0	0	0.0270763	0.017221	0.019256	0	0	0.0642618	4.37424	6.3907	0.108397
14hpf-notocord	0	0.03891	0	0.0222487	0	0	0.540266	0.0658949	0	3.51164	0.0193171	0.0513903	1.74676	3.56634	0.0773083
14hpf-epidermal - otic placode	0.0344885	0.0124212	0.0458891	0.0916099	0.063081	0.148421	0	0	0.0422552	0	0	0	2.67678	1.41665	0.0688322
14hpf-mesoderm - heart field	0.0127414	0.0302386	0	0.0595221	0.0181405	0.0221246	0.0300733	0.00886209	0.0353275	0	0	0	3.60715	2.02743	0.192255
14hpf-differentiating neurons - rohon beard	0	0.0249921	0	0.342298	0	0	0	0	0	0	0	0	2.61081	1.6143	0.703283
14hpf-mesoderm - lateral plate - cxcl12a	0	0	0.0666906	0.23002	0	0.478619	0	0.0161787	0.0213776	0.0192214	0.0208481	1.48227	3.43974	2.35155	0
14hpf-neural crest - crestin	0.0347007	0.0236528	0.254758	0.23814	0	1.43457	0.0583128	0.0194376	0.00994754	0	0.0201908	0.00891391	5.36043	1.96455	0.206818
14hpf-neural - midbrain	0.0144623	0.0352252	0.0319628	0.0577787	0	0.945039	0.0335727	0.0117275	0.00890503	0.0101267	0.0181404	0.01637	7.63021	0.0995303	0.0750034
14hpf-mesoderm - pronephric duct	0	0	9.03692	4.36559	0	0.0639842	0	0	0.248899	0.0664012	0	0.0639842	2.13425	2.61563	0.0644581
14hpf-neural - floorplate	0.0836674	0	0	0	0	0.900354	0	0	0	0.0853759	0	0	1.77528	0.362965	0.252249
14hpf-germline	0.336601	0	0	0.125259	0	0	0	0	0	0	0	0	2.62991	2.47669	0
14hpf-hatching gland	0	0	0	0	0	0	0	0	0.0713251	0	0	0	0.624958	2.79536	0.10847
14hpf-periderm	0	0.0777383	0.0915391	0.307232	2.65541	0	11.8137	3.00149	0.309059	0	2.07221	0	3.57159	3.77904	0.1597
14hpf-mesoderm - endothelial	0	0.0314607	0	0.236746	0	8.78554	0.078997	0.0348966	0.0419226	0	0.0321861	0	2.26225	5.47148	0.0434338
14hpf-tailbud - spinal cord	0.00901124	0.0220216	0.030549	0.266919	0.00702545	0.320044	0.0144927	0.00392741	0.0106802	0.00845362	0.0142557	0.00847601	5.93271	1.32091	0.0948519
14hpf-neural - telencephalon	0.00574409	0.0332661	0.0464422	0.509718	0.0112573	0.762451	0	0.00540111	0.0310772	0.0130778	0	0.0173013	4.81541	2.6846	0.272214
14hpf-lateral line primordium	0	0.0256715	0.0324488	0.0444215	0	0.0753426	0.0523762	0	0.0259562	0	0	0.00991189	3.05718	2.65459	0.0939123
14hpf-differentiating neurons	0	0	0.032436	0.0261238	0	0.565892	0	0	0	0	0	0	1.78692	0.312665	0.114728
18hpf-neural - diencephalon	0.0277584	0.0735179	0.075696	0.0425228	0.0198556	0.36555	0.0394035	0.0273781	0.00670495	0.0163918	0.0241001	0.0397219	7.33237	0.670849	0.115125
18hpf-neural - midbrain	0.024913	0.0858127	0.0391746	0.0437557	0.0269774	1.11243	0.0405904	0.0364971	0.0313532	0.0263346	0.0231143	0.0341173	9.10683	0.547813	0.13148
18hpf-epidermal - olfactory placode	0	0.116574	0	0.105579	0	0	0	0.0309328	0.597672	0	0.087092	0.0477606	2.7323	0.0620301	0.327168
18hpf-neural - telencephalon	0.0237525	0.0797895	0.0507834	0.0235936	0.0346839	0.702927	0.0682007	0.028148	0.0490214	0.021554	0.0370261	0.00964158	6.27021	0.837873	0.180231
18hpf-neural - dorsal hindbrain	0.0279887	0.0618295	0.0599593	0.0419255	0.0178857	1.15708	0.0388848	0.0292604	0.0415439	0.0508226	0.0295601	0.0337067	8.50326	0.28919	0.0897348
18hpf-differentiating neurons	0.0237346	0.115697	0.0932603	0.0347467	0.0235853	0.468528	0.0542827	0.023294	0.0364271	0.034714	0.0793985	0.0343631	3.04315	0.408348	0.297714
18hpf-ionocyte - ca2	0	0.0227499	0.00934914	0.425578	0.576325	0.210003	0.5571	0.143913	0.684367	0.0420641	0.199791	0	2.39004	0.713041	0.0676124
18hpf-epidermal - anterior	0.0131374	0.0561568	0.0412142	0.738004	0.102916	0.138444	0.105401	0.047491	0.046973	0.0343083	0.0485472	0.558223	4.34414	8.91542	0.106986
18hpf-hatching gland	0.0112234	0.0111852	0	0.0166144	0.0357317	0.0344264	0.0339063	0.0593688	0.795101	0.0331451	0.0166144	0	0.556788	1.03349	0.0376803
18hpf-epidermal - sox4b	0	0.0412739	0.0379772	0.265297	0.86133	0.127172	0.0468961	0	0.706605	0	0.0612919	0.109199	4.68997	5.38261	0.0485447
18hpf-optic cup	0.0206108	0.0509471	0.0446282	0.25186	0.0350726	0.241553	0.0471519	0.0270429	0.0179724	0.0197126	0.024047	0.0458216	9.45319	0.4177	0.129858
18hpf-tailbud - spinal cord	0.0138245	0.017603	0.0256918	0.147877	0.0204629	0.370877	0.0330365	0.00964251	0.028297	0.0264462	0.033855	0.0267664	6.82959	0.567647	0.121869
18hpf-pectoral fin field	0.0300523	0.0902164	0.111877	0.112419	0.0132924	0.060414	0.092528	0.0589227	0.063586	0.0305465	0.0209105	2.11947	5.01556	0.923286	0.221398
18hpf-heart field	0.0228849	0.138494	0.0620179	0.118699	0.0296801	0.109655	0.151063	0.0366325	0.0451943	0.0644379	0.00694741	0.0583995	4.91361	0.555587	0.114892
18hpf-lens placode	0.100538	0.100888	0.0143104	4.33514	0.0502038	0.12804	0.0325979	0.0783841	0.0149938	0.0460836	0.0681131	0.0701562	6.98301	5.68912	0.103268
18hpf-neural crest - grem2	0.0492032	0.0694756	0.0359001	0.0417229	0.0257889	0.510567	0.069675	0.0490503	0.0402786	0.0339319	0.0501848	0.143937	8.08352	1.44744	0.0879265
18hpf-erythroid	0.0421136	0.0951272	0.0605331	0.0498306	0.0390072	0.030725	0.049453	0.0346307	0.0552145	0.0476995	0.042227	0.0370173	7.50258	0.521548	0.0620419
18hpf-macrophage	0.108664	0.126368	0.0430028	0.0130814	0.0388399	0.147551	0.0178891	0.0521056	0.052119	0.119338	0	0.0673716	3.53124	0.297983	0.154344
18hpf-tailbud - PSM	0.0462793	0.125776	0.0656634	0.326798	0.0435738	0.0802799	0.0544082	0.0407131	0.023753	0.0493809	0.0589905	0.16052	3.26463	7.53129	0.0972708
18hpf-myotome	0.0338778	0.108337	0.0483052	0.173869	0.130168	0.0526618	0.0771355	0.0372595	0.0259413	0.051102	0.00915192	0.420652	1.73926	0.793736	0.161018
18hpf-notocord	0.0767894	0.243622	0.0496199	0.0171764	0.0413898	0.0897814	0.419718	0.04681	0	12.328	0.202913	0.0144791	1.8511	3.1346	0.108577
18hpf-endothelial	0.0634002	0.110593	0.0662141	0.295013	0.0476738	3.93374	0.0488549	0.0507282	0.0613622	0.0729845	0.0161129	0.278935	3.9172	1.97437	0.118608
18hpf-otic placode	0.0119976	0.0643357	0.0116614	0	0.0187726	0.0174733	0.051492	0.0111386	0.0304935	0	0.0187726	1.45694	5.16246	0.806425	0.0478734
18hpf-neural - hindbrain ventral nkx6.2	0.0415734	0.107144	0.0255418	0.0343979	0.0683389	2.31892	0.0244844	0.0211047	0.0309712	0.0338761	0.0340135	0.0440437	6.24599	0.3239	0.187533
18hpf-germline	0.14033	0.112958	0	0	0	0.149311	0	0	0	0	0	0.112958	0.602912	0.49331	0
18hpf-epiphysis	0	0	0.381576	0	0	0.381576	0	0	0.381576	0.462339	0	0	0.924677	2.31169	0.381576
18hpf-pronephric duct - posterior	0.0561868	0	0.314046	0.875701	0	0.294616	0	0	0.406915	0.0904481	0	0	1.43348	0.517818	0.934255
18hpf-neural - floorplate	0	0	0	0.361448	0	0.142872	0	0	0	0	0	0	2.66102	0.15847	0
18hpf-heart mature	0	0.0413959	0.0413959	16.8747	0	0	0.05326	0	0	0.0413959	0.0396196	0.0720242	1.13937	0.462623	0.392235
18hpf-macrophage - ly75	0	0.077993	0.090701	0	0	0.0533759	0	0	0.0324776	0.0541733	0.0324776	0.0533759	8.28382	1.56503	0.135175
18hpf-pronephric duct	0	0.177341	3.86576	0.442266	0	1.06919	0	0.0946556	0.125115	0.171979	0	0	1.4113	0	0.378266
18hpf-periderm	0.0167999	0.112011	0.214985	0	18.5709	0.0167999	17.03	17.2042	1.63498	0.10882	6.70532	0.197174	2.37838	0.676874	0.0377775
18hpf-pancreas primordium	0	0.139217	0.114561	0.229122	0	0	0	0.323183	0	0.134186	0.139217	0	2.08292	0.501149	0.114561
18hpf-differentiating neurons - rohon beard	0	0.0543876	0.0936195	0	0.0545929	0.087743	0	0.0598341	0	0.0339688	0.0706849	0	2.81807	2.22448	0.35874
18hpf-retina pigmented epithelium	0.0292495	0.105529	0.0516968	0.170525	0.0177058	0.0790886	0.0541917	0.0471405	0.246759	0.0191418	0.0504205	0.0460114	7.04687	0.299477	0.0687041
18hpf-differentiating neurons - dlx	0.0308137	0.1651	0.120006	0.0229719	0.0732215	0.737905	0.0611296	0.13033	0.0393019	0.0346155	0.0883697	0.113247	2.30298	0.129169	0.772005
18hpf-epidermal - pfn1	0.0144522	0.0388875	0.0185847	2.17029	0.209897	0.0414361	0.27072	0.0394247	0.0538275	0.021897	0.0573176	0.47909	2.29132	8.28807	0.086381
18hpf-lateral line primordium	0.0386035	0.0164797	0.0894823	0.0592015	0	0.0924912	0.0858767	0	0.272367	0.0188246	0	0.029952	4.82501	4.15882	0.0373167
18hpf-endoderm	0.0145733	0.0920233	0.0758491	0.425833	0.0415705	0.0571711	0.0428056	0.0466073	0.107493	0.0724017	0.0210763	0.259777	4.69128	2.20624	0.132885
18hpf-neural - midbrain ventral nkx6.2	0.0214861	0.10307	0.0696457	0.0223091	0.036924	1.37889	0.0699057	0.0353051	0.0356981	0.0372002	0.0403204	0.04143	6.02411	0.251128	0.136315
18hpf-pharyngeal arch	0.0370913	0.115951	0.0479331	0.964393	0.104034	0.202192	0.068768	0.0565812	0.0439877	0.0527829	0.0386164	0.23562	5.29235	1.88802	0.149427
18hpf-neural crest - crestin	0.025686	0.0759465	0.00809804	0.0233093	0.0459135	0.47442	0.0938464	0.0387939	0.03651	0.0602272	0.0181591	0.032377	5.44172	1.34587	0.141609
18hpf-differentiating neurons - phox2a	0	0.1068	0	0	0	0.492953	0	0	0	0	0	0	2.12675	0	0.18706
18hpf-differentiating neurons - eomesa	0	0.22177	0.0341644	0	0	0	0.0367456	0	0	0	0	0.0367456	1.89985	0.291893	0.625285
18hpf-neural - ventral hindbrain	0.0390384	0.0874937	0.0646429	0.0175169	0.0230593	1.09721	0.0459683	0.0311029	0.029265	0.0361119	0.0439543	0.0386831	7.64745	0.351477	0.139434
24hpf-differentiating neurons - hmx	0	0	0.189938	0	0	0.0343971	0	0	0	0	0	0	1.58082	0	0.449144
24hpf-differentiating neurons - dlx	0.0132155	0.0256167	0.207495	0	0.048673	0.0965443	0.0256167	0	0.0424785	0.0239706	0	0	2.03497	0.0522407	1.06194
24hpf-epidermal - prr15la	0.0868273	0.0341235	0.0313828	0.0361961	0.219854	0.246037	0.0620395	0	0.869463	0	0	0	3.1525	0.0185802	0.0371604
24hpf-pancreas primordium	0	0	0	0.388091	0	0	0	0	0	0	0	0	2.29458	0	0
24hpf-ionocyte - ca2	0	0	0.028392	0.399791	0.228508	0	0.659128	0.113557	0.159751	0.020408	0.0603502	0.0922844	1.47534	0.0955889	0.0313458
24hpf-leukocyte	0	0.0416816	0	0	0	0	0	0	0	0	0	0	3.96228	0.108422	0.0283386
24hpf-neural - ventral hindbrain	0.00672523	0.0224481	0.0386412	0.00338686	0.0134813	0.515395	0.0128259	0.00718173	0.0181851	0.00320294	0.00423273	0.00891088	6.41533	0.361307	0.0536746
24hpf-erythroid	0.00163879	0.00961839	0.0281297	0.00741008	0.0078035	0.0114628	0.012641	0.00676775	0.0354971	0.00426151	0.00266582	0.0142794	3.50588	0.140615	0.028754
24hpf-differentiating neurons - phox2a	0.0865316	0	0.0587443	0.043162	0.0388948	0	0.0190581	0	0.0290343	0	0	0	2.09961	0.0685584	0.209761
24hpf-mesoderm - emp2	0	0.220773	0.0218217	0.362321	0	0.0355316	0	0.0216582	0.0427848	0.0216582	0	0.814098	5.3761	3.00657	0
24hpf-differentiating neurons	0.0132884	0.0159992	0.0991556	0.00849403	0.00844529	0.187519	0.0163258	0.0117539	0.0224937	0.00200136	0.00666475	0.00691045	2.92385	0.153503	0.294313
24hpf-muscle - myl1	0	0	0	0	0	0	0	0	0	0	0	0	0.906756	0	0
24hpf-neural - midbrain	0.00976684	0.0132503	0.034959	0.0100126	0.0124811	0.338379	0.0114235	0.0046903	0.0286021	0.0113351	0.00767851	0.0118433	7.9282	0.433873	0.0583937
24hpf-neural - dorsal spinal cord	0	0.0444071	0.0565031	0	0	0.269789	0	0.0365008	0	0	0.0570964	0	8.26543	0.482852	0.170846
24hpf-neural - diencephalon	0	0.0132949	0.0194757	0.00900001	0.00295239	0.0691007	0.00798091	0.0116546	0.0201943	0	0	0.00835368	7.30269	0.281474	0.0504323
24hpf-neural crest	0	0	0	1.53253	0	0.21739	0	0	0	0	0	0.127711	4.90789	0.590403	0
24hpf-optic cup	0.00999546	0.00947975	0.0313052	0.0359541	0.00320252	0.0443797	0.012721	0.00702417	0.0113662	0.00604165	0.0124323	0.0131917	11.3257	0.262653	0.0549694
24hpf-periderm	0	0.0801334	0	0	20.5847	0.0162042	3.65487	15.5179	1.49251	0	5.54457	0	2.30157	0.339023	0.052642
24hpf-tailbud - spinal cord	0.0146182	0	0.045896	0.0472285	0.00730989	0.191899	0.012381	0.00533662	0.0131919	0	0	0.0255086	7.02254	0.531528	0.0899529
24hpf-pectoral fin bud	0	1.26093	0.0127919	0.0370437	0	0.017132	0.0299094	0.0215937	0.0409597	0.0133899	0	0.804028	6.75379	1.09522	0.0101774
24hpf-macrophage	0.0128703	0.0189652	0.0152176	0.00848799	0	0	0	0	0.0136611	0	0.0193357	0.0351245	2.60994	0.0105255	0.0581375
24hpf-epidermal - grhl3	0	0	0	0	1.32465	0	0.412076	0	1.33035	0	0.288002	0.244007	6.19145	1.97475	0
24hpf-epidermal - olfactory placode	0	0	0.0549779	0	0.0352327	0.0200408	0	0.0164645	0.375209	0.0411529	0.036151	0.0530088	3.94182	1.29979	0.322939
24hpf-neural - dorsal hindbrain	0.0115674	0.0198728	0.0288111	0.0016708	0.0139242	0.426878	0.00806019	0.00510419	0.035597	0.0184049	0.0133914	0.0102135	8.28722	0.378625	0.0440753
24hpf-otic placode	0	0.0169855	0.0462579	0.497487	0.0403554	0.0243772	0	0.0376195	0	0.0174852	0.0800836	1.26041	5.10658	0.477359	0.101865
24hpf-endoderm	0	0	0.248382	0.0677462	0.0154611	0.00628225	0.0259478	0	0.0830299	0	0	0.0804793	5.78194	1.82316	0.111418
24hpf-myotome	0	0.0284491	0	0	0	0.044481	0	0.0271837	0	0	0.099048	0.869122	2.46198	0.618031	0.108576
24hpf-pharyngeal pouch	0	0.018704	0.0116769	0.0354094	0.0176279	0.0115999	0	0	0.0770763	0	0	0.205262	6.41983	0.789839	0.0660161
24hpf-epidermal - anterior	0.016057	0.00847924	0.0787788	0.0846614	0.047493	0	0.0419462	0.0242922	0.0697586	0	0	2.13175	5.52445	5.64825	0.102586
24hpf-tailbud - PSM	0	0	0.0935774	0.50216	0	0	0	0.0919104	0	0	0.0291252	0.813088	2.30421	11.2631	0.28539
24hpf-pharyngeal arch - tbx1	0	0.0292347	0	0.0559291	0	0	0.0357256	0	0	0	0.0408396	0	7.63711	0.686314	0.0540143
24hpf-endothelial	0	0.027055	0.0156091	0.0667631	0.0392244	1.03994	0.416539	0.0107704	0.0751851	0.0207159	0	1.26005	5.15881	0.688926	0.10565
24hpf-hatching gland	0.0030243	0.0162326	0.00747821	0.013605	0	0.0030243	0.00847306	0.436451	0.479952	0.024062	0	0.101165	1.0311	0.370661	0.0045209
24hpf-differentiating neurons - eomesa	0	0.0437787	0.134487	0	0.0136485	0.0686604	0.0121236	0.030339	0.0233226	0	0	0.00981359	2.39662	0.229158	0.833193
24hpf-pharyngeal arch - cd248b	0	0.0362946	0.0486162	0.633317	0.00631628	0.00536073	0.00738753	0.0181533	0.00720782	0	0.0128093	1.80628	6.37324	2.26561	0.0513796
24hpf-lens	0	0	0	3.71181	0	0.0854602	0	0.0427157	0	0	0.158962	0.0427301	11.3438	1.18322	0
24hpf-neural - floorplate	0	0	0	0.151631	0	0.19729	0	0	0	0	0.151631	2.04795	5.15397	0.26279	0.0658955
24hpf-endothelial - posterior	0	0.0612653	0	0.122264	0	0.657524	0.145696	0.0268079	0.058716	0.0231715	0.0231715	0.276895	3.37768	0.395968	0.108712
24hpf-neural - floorplate posterior	0	0	0	0	0	0	0	0	0	0	0	0	0	0	0
24hpf-differentiating neurons - sst1.1	0	0	0	0	0	0	0	0	0	0	0	0	2.00843	1.10647	0.737648
24hpf-epidermal - atp1a1a.2	0.0227518	0.0258411	0.0258411	0.0399601	0.986212	0.0288546	0.595185	0.375164	0.602173	0.0297057	0.0485929	0	2.42577	0	0.138344
24hpf-neural - hindbrain roofplate	0	0	0	0	0	0.380023	0	0.108469	0	0	0.0286495	0.494518	2.16766	2.33859	0.136446
24hpf-differentiating neurons - rohon beard	0.0502248	0.0460418	0.0198429	0.0088597	0	0.0155174	0.0153526	0.0319061	0.0159822	0	0.0886762	0.0166268	3.9304	0.384228	0.236425
24hpf-retina pigmented epithelium	0	0.0451544	0.021563	0	0	0	0	0.0294475	0.101408	0	0.0207044	0	3.7301	0.553208	0.0802689
24hpf-neural - telencephalon	0.00477415	0.0324258	0.0211404	0.00980893	0.0079483	0.0858598	0.0149766	0.0163784	0.0323444	0.00183889	0.00876251	0.0051432	5.69947	0.841171	0.0878238
24hpf-neural - midbrain ventral nkx6.2	0.0120077	0.0221763	0.0119481	0.0165858	0.00507917	0.356763	0.0192184	0	0.0265479	0.00795446	0.016359	0.0253495	5.09679	0.165073	0.111724
24hpf-neural - hindbrain gsx1	0.0103446	0.00917943	0.0105554	0.00644176	0.00512644	0.729131	0.018447	0.0100972	0.0238742	0.014802	0.00785509	0.0244954	7.07696	0.461874	0.0797259
24hpf-neural - posterior ventral nkx6.2	0	0.00841013	0.00716395	0.0242359	0	0.635018	0	0	0.0276329	0.00708027	0.0219471	0.0292379	4.73475	0.259031	0.10229
24hpf-germline	0	0	0	0	0	0.100764	0	0	0	0	0	0.3171	1.29243	1.96531	0.154641
24hpf-notocord	0	0	0	0	0	0	0	0	0	0.349886	0	0	1.04768	6.41445	0
24hpf-heart	0	0.906607	0	0.113692	0	0.0400051	0.327216	0.0346007	0.037484	0.0123796	0.0264982	0.11616	5.51209	0.423169	0.0209522
24hpf-heart - mature	0	0	0	10.4061	0	0	0	0	0	0	0	0	0.946011	0	0
24hpf-muscle - myl10	0	0	0	1.34933	0	0	0	0	0	0	0	0	0.327291	3.31308	0.327291
24hpf-neural - diencephalon posterior	0.0230822	0	0	0.0439246	0	0.333218	0	0	0.0814922	0	0.0209975	0	5.28246	0.124795	0.0533573
24hpf-pharyngeal arch - ndnf	0	0.0358689	0.0216916	0.130462	0	0.0385739	0	0	0	0	0	0.655054	7.68372	1.1022	0.110813
24hpf-heart - hoxd9a	0	0.0672065	0.0373849	0.0616155	0	0	0.0129749	0	0.0165265	0	0	0.0748456	9.12276	0.567234	0.113581
24hpf-epidermal - muc5ac	8.94558	0	0	0	2.13097	0	0	0.0819012	0.335173	0	0.175898	0	2.15308	0.210913	0.151539
24hpf-pharyngeal arch - lbx1a	0	0	0	0	0	0	0	0	0	0	0	0	11.1806	0	0
24hpf-neural crest - xanthophore	0.0832462	0.0246055	0.0130296	0.0935	0	0.123846	0	0	0.0168565	0.0208128	0	0	2.2715	0.0622028	0.0199665
24hpf-neural crest - melanoblast	0.0226208	0	0	0	0	0	0	0	0	0.0226208	0	0	2.92834	0.161203	0
24hpf-neural crest - iridoblast	0	0	0	0	0	0.353092	0	0	0	0	0	0	3.95711	0.501623	0
24hpf-neural crest - grem2	0.00978088	0	0.00839489	0.019958	0	0.0357604	0.0438958	0.0257096	0.0400017	0.00993878	0.0174857	0.050704	8.56011	1.2101	0.0264916
24hpf-neural crest - mcamb	0.023832	0.0564091	0.0161433	0	0.0123249	0.254794	0	0	0.0142718	0.0164575	0	0.0213976	6.24725	0.963363	0.155348
24hpf-pronephric duct	0	0.104105	4.58682	0	0.223258	0.306757	0	0	0	0	0	0	4.02495	0	0
24hpf-proctodeum	0	0	0	0	0	0	0.194205	0	0.881859	0	0.194205	0.440953	0.898469	0	0.194205
24hpf-epidermal - s100a11	0	0	0	2.06138	0	0	0	0	1.41094	0	0	0.147241	2.52781	0.569422	0
24hpf-lateral line - krt15	0	0	0.0676536	0	0	0	0	0	1.31047	0	0	0.132767	2.43043	1.52805	0.0831898
24hpf-epidermal - and1	0	0.0603381	0.12843	14.1907	0.0854721	0.0171358	0.0423558	0.0431902	0.0760741	0.0261656	0.040562	3.02954	1.92641	6.41454	0.0643293
24hpf-epidermal - acbd7	0	0	0	0	0	0	0	0	0.928762	0	0	0	5.49137	0	0
24hpf-epidermal - rbp4	0	0.0168584	0.0424878	0.0233315	0.152582	0	2.08603	0.0547602	0.029466	0	0.0246388	3.75531	0.972187	7.99426	0
24hpf-epidermal - col7a1l	0.575055	0.0145732	0.00784569	1.01347	0.155561	0.0216562	0.217096	0.00879672	0.0345705	0.0218824	0.157083	1.88307	3.38613	2.90241	0.0992789
24hpf-epidermal - kera	0	0	0	0.441923	0.136614	0.0441878	0.175939	0.0626899	0.0647117	0.0406221	0	6.72872	2.02577	6.82516	0
	note: muc5.1 also name muc5ac; 100537515 also name LOC100537515
