# Supplementary material for: CRISPR-dCas13-tracing reveals transcriptional memory and limited mRNA export in developing zebrafish embryos
Source: Genome Biol. 2023 Jan 19;24:15. doi: 10.1186/s13059-023-02848-6 (PMC9854193; doi:10.1186/s13059-023-02848-6)
Supplement: Supplementary file 6 — Additional file 6: Table S5. The information of 134 transcripts including repeated sequence, number of repeated sequences, position of repeated sequence and length of transcripts. [file 13059_2023_2848_MOESM6_ESM.xls]

## Sheet: result_repeats_in_marker_2_134
Table S5. The information of 134 transcripts including repeated sequence, number of repeated sequences, position of repeated sequence and length of transcripts.
gene	consistent sequence	repeated numbers	position of repeated sequence	repeated sequence	length
muc5ac	TCAACAGAAACACCATCCAC	55	3804-4344-4410-4542-4608-5079-5133-5199-5265-5331-5397-5871-5937-6069-6135-6609-6675-6807-7284-7350-7482-7548-8022-8088-8154-8628-8694-8892-9366-9432-9630-10104-10170-10302-10368-10842-10908-11040-11106-11580-11646-11712-11778-11910-11976-12108-12174-12240-12306-12438-12504-12570-12636-12768-12834	TCAACGGAAACACCATCCAC-TCAACAGAAACACCATCCAC-TCAACAGAAACACCATCCAC-TCAACAGAGACACCATCCAC-TCAACAGAGACACCATCCAC-TCAACAGAAACACCATCCAC-TCAACAGAAACACCATCCAC-TCTACAGAAACACCATCCAC-TCAACAGAGACACCATCCAC-TCAACAGAGACACCATCCAC-TCAACAGAGACACCATCCAC-TCAACAGAAACACCATCCAC-TCAACAGAGACACCATCCAC-TCAACAGAGACACCATCCAC-TCAACAGAGACACCATCCAC-TCAACAGAAACACCATCCAC-TCAACAGAGACACCATCCAC-TCAACAGAGACACCATCCAC-TCAACAGAAACACCATCCAC-…	15960
muc5ac	ACTTCAACAGAAACACCATC	54	4341-4407-4539-4605-5076-5130-5196-5262-5328-5394-5868-5934-6132-6606-6672-6804-7281-7347-7479-7545-8019-8085-8151-8625-8691-8889-9363-9429-9627-10101-10167-10299-10365-10839-10905-11037-11103-11577-11643-11709-11775-11907-11973-12105-12171-12237-12303-12435-12501-12567-12633-12699-12765-12831	ACATCAACAGAAACACCATC-ACTTCAACAGAAACACCATC-ACTTCAACAGAGACACCATC-ACTTCAACAGAGACACCATC-ACATCAACAGAAACACCATC-ACTTCAACAGAAACACCATC-ACTTCTACAGAAACACCATC-ACTTCAACAGAGACACCATC-ACTTCAACAGAGACACCATC-ACTTCAACAGAGACACCATC-ACATCAACAGAAACACCATC-ACTTCAACAGAGACACCATC-ACTTCAACAGAGACACCATC-ACATCAACAGAAACACCATC-ACTTCAACAGAGACACCATC-ACTTCAACAGAGACACCATC-ACATCAACAGAAACACCATC-ACTTCAACAGAAACACCATC-ACTTCTACAGAAACACCATC-…	15960
muc5ac	CTTCAACAGAAACACCATCC	54	4342-4408-4540-4606-5077-5131-5197-5263-5329-5395-5869-5935-6133-6607-6673-6805-7282-7348-7480-7546-8020-8086-8152-8626-8692-8890-9364-9430-9628-10102-10168-10300-10366-10840-10906-11038-11104-11578-11644-11710-11776-11908-11974-12106-12172-12238-12304-12436-12502-12568-12634-12700-12766-12832	CATCAACAGAAACACCATCC-CTTCAACAGAAACACCATCC-CTTCAACAGAGACACCATCC-CTTCAACAGAGACACCATCC-CATCAACAGAAACACCATCC-CTTCAACAGAAACACCATCC-CTTCTACAGAAACACCATCC-CTTCAACAGAGACACCATCC-CTTCAACAGAGACACCATCC-CTTCAACAGAGACACCATCC-CATCAACAGAAACACCATCC-CTTCAACAGAGACACCATCC-CTTCAACAGAGACACCATCC-CATCAACAGAAACACCATCC-CTTCAACAGAGACACCATCC-CTTCAACAGAGACACCATCC-CATCAACAGAAACACCATCC-CTTCAACAGAAACACCATCC-CTTCTACAGAAACACCATCC-…	15960
muc5ac	TTCAACAGAAACACCATCCA	53	4343-4409-4541-4607-5078-5132-5198-5264-5330-5396-5870-5936-6134-6608-6674-6806-7283-7349-7481-7547-8021-8087-8153-8627-8693-8891-9365-9431-9629-10103-10169-10301-10367-10841-10907-11039-11105-11579-11645-11711-11777-11909-11975-12107-12173-12239-12305-12437-12503-12569-12635-12767-12833	ATCAACAGAAACACCATCCA-TTCAACAGAAACACCATCCA-TTCAACAGAGACACCATCCA-TTCAACAGAGACACCATCCA-ATCAACAGAAACACCATCCA-TTCAACAGAAACACCATCCA-TTCTACAGAAACACCATCCA-TTCAACAGAGACACCATCCA-TTCAACAGAGACACCATCCA-TTCAACAGAGACACCATCCA-ATCAACAGAAACACCATCCA-TTCAACAGAGACACCATCCA-TTCAACAGAGACACCATCCA-ATCAACAGAAACACCATCCA-TTCAACAGAGACACCATCCA-TTCAACAGAGACACCATCCA-ATCAACAGAAACACCATCCA-TTCAACAGAAACACCATCCA-TTCTACAGAAACACCATCCA-…	15960
muc5ac	TTCACCAACTACTGAAACAT	49	3905-4379-4511-4577-4643-5102-5234-5300-5366-5432-5906-6038-6104-6170-6644-6776-7319-7451-7517-7583-8057-8189-8663-8795-8861-8927-9401-9533-9599-9665-10139-10271-10337-10403-10877-11009-11075-11141-11615-11879-11945-12077-12143-12275-12407-12473-12605-12803-12869	TTCACCAACGACTGAAACAT-TTCACCAACTACTGAAACAT-TTCACCAACTACTGAAACAT-TTCACCAACAACTGAAACAT-TACACCAACTACTGAAACAT-TTCACCAACTACTGAAACAT-TTCACCAACTACTGAAACAT-TTCACCAACTACTGAAACAT-TTCACCAACGACTGAAACAT-TACACCAACTACTGAAACAT-TTCACCAACTACTGAAACAT-TTCACCAACTACTGAAACAT-TTCACCAACGACTGAAACAT-TACACCAACTACTGAAACAT-TTCACCAACTACTGAAACAT-TTCACCAACTACTGAAACAT-TTCACCAACTACTGAAACAT-TTCACCAACGACTGAAACAT-TTCACCAACTACTGAAACAT-…	15960
muc5ac	TCACCAACTACTGAAACATC	45	3906-4380-4512-4578-4644-5103-5235-5301-5433-5907-6039-6105-6171-6645-6777-7320-7452-7518-8058-8190-8664-8796-8862-8928-9402-9534-9600-9666-10140-10272-10338-10878-11010-11076-11142-11616-11880-11946-12078-12144-12408-12474-12606-12804-12870	TCACCAACGACTGAAACATC-TCACCAACTACTGAAACATC-TCACCAACTACTGAAACATC-TCACCAACAACTGAAACATC-ACACCAACTACTGAAACATC-TCACCAACTACTGAAACATT-TCACCAACTACTGAAACATC-TCACCAACTACTGAAACATC-ACACCAACTACTGAAACATC-TCACCAACTACTGAAACATC-TCACCAACTACTGAAACATC-TCACCAACGACTGAAACATC-ACACCAACTACTGAAACATC-TCACCAACTACTGAAACATC-TCACCAACTACTGAAACATC-TCACCAACTACTGAAACATC-TCACCAACGACTGAAACATC-TCACCAACTACTGAAACATC-TCACCAACTACTGAAACATC-…	15960
col6a3	ACACGGGGGCAGCTCTCCAG	44	255-855-1455-2052-2652-3252-3852-4449-5049-5649-6249-6846-7446-8046-8646-9243-9843-10443-11043-11640-12240-12840-13440-14037-14637-15237-15837-16434-17034-17634-18234-18831-19431-20031-20631-21228-21828-22428-23028-23625-24225-24825-25425-26022	ACACAGGGGCAGCTCTCCAG-ACACAGGGGCAGCTCTCCAG-ACACGGGGGCAGCTCTCCAG-ACACGGGGGCAGCTCTGCAG-ACACGGGGGAAGCTCTCCAG-ACACAGGGGCAGCTCTCCAG-ACACGGGGGCAGCTCTCCAG-ACACGGGGGCAGCTCTGCAG-ACACGGGGGAAGCTCTCCAG-ACACAGGGGCAGCTCTCCAG-ACACGGGGGCAGCTCTCCAG-ACACGGGGGCAGCTCTGCAG-ACACGGGGGAAGCTCTCCAG-ACACAGGGGCAGCTCTCCAG-ACACGGGGGCAGCTCTCCAG-ACACGGGGGCAGCTCTGCAG-ACACGGGGGAAGCTCTCCAG-ACACAGGGGCAGCTCTCCAG-ACACGGGGGCAGCTCTCCAG-…	33784
col6a3	CACGGGGGCAGCTCTCCAGT	44	256-856-1456-2053-2653-3253-3853-4450-5050-5650-6250-6847-7447-8047-8647-9244-9844-10444-11044-11641-12241-12841-13441-14038-14638-15238-15838-16435-17035-17635-18235-18832-19432-20032-20632-21229-21829-22429-23029-23626-24226-24826-25426-26023	CACAGGGGCAGCTCTCCAGT-CACAGGGGCAGCTCTCCAGT-CACGGGGGCAGCTCTCCAGT-CACGGGGGCAGCTCTGCAGT-CACGGGGGAAGCTCTCCAGT-CACAGGGGCAGCTCTCCAGT-CACGGGGGCAGCTCTCCAGT-CACGGGGGCAGCTCTGCAGT-CACGGGGGAAGCTCTCCAGT-CACAGGGGCAGCTCTCCAGT-CACGGGGGCAGCTCTCCAGT-CACGGGGGCAGCTCTGCAGT-CACGGGGGAAGCTCTCCAGT-CACAGGGGCAGCTCTCCAGT-CACGGGGGCAGCTCTCCAGT-CACGGGGGCAGCTCTGCAGT-CACGGGGGAAGCTCTCCAGT-CACAGGGGCAGCTCTCCAGT-CACGGGGGCAGCTCTCCAGT-…	33784
muc5ac	TCTACAGAAACACCATCCAC	43	4344-4410-4476-5079-5133-5199-5871-6003-6609-6741-7284-7350-7482-8022-8088-8154-8628-8694-8760-8826-9366-9432-9498-9564-10104-10170-10302-10842-10908-11040-11580-11646-11712-11778-11910-12108-12240-12306-12438-12570-12636-12768-12834	TCAACAGAAACACCATCCAC-TCAACAGAAACACCATCCAC-TCTACAGAAACACCACCCAC-TCAACAGAAACACCATCCAC-TCAACAGAAACACCATCCAC-TCTACAGAAACACCATCCAC-TCAACAGAAACACCATCCAC-TCTACAGAAACACCACCCAC-TCAACAGAAACACCATCCAC-TCTACAGAAACACCACCCAC-TCAACAGAAACACCATCCAC-TCAACAGAAACACCATCCAC-TCTACAGAAACACCATCCAC-TCAACAGAAACACCATCCAC-TCAACAGAAACACCATCCAC-TCTACAGAAACACCATCCAC-TCAACAGAAACACCATCCAC-TCAACAGAAACACCATCCAC-TCTACAGAAACACCACCCAC-…	15960
col6a3	ACGGGGGCAGCTCTCCAGTA	42	257-857-1457-2054-3254-3854-4451-5051-5651-6251-6848-7448-8048-8648-9245-9845-10445-11045-11642-12242-12842-13442-14039-14639-15239-15839-16436-17036-17636-18236-18833-20033-20633-21230-21830-22430-23030-23627-24227-24827-25427-26024	ACAGGGGCAGCTCTCCAGTA-ACAGGGGCAGCTCTCCAGTA-ACGGGGGCAGCTCTCCAGTA-ACGGGGGCAGCTCTGCAGTA-ACAGGGGCAGCTCTCCAGTA-ACGGGGGCAGCTCTCCAGTA-ACGGGGGCAGCTCTGCAGTA-ACGGGGGAAGCTCTCCAGTA-ACAGGGGCAGCTCTCCAGTA-ACGGGGGCAGCTCTCCAGTA-ACGGGGGCAGCTCTGCAGTA-ACGGGGGAAGCTCTCCAGTA-ACAGGGGCAGCTCTCCAGTA-ACGGGGGCAGCTCTCCAGTA-ACGGGGGCAGCTCTGCAGTA-ACGGGGGAAGCTCTCCAGTA-ACAGGGGCAGCTCTCCAGTA-ACGGGGGCAGCTCTCCAGTA-ACGGGGGCAGCTCTGCAGTA-…	33784
muc5ac	CCAACTACTGAAACATCAAC	42	3909-4383-4515-4581-4647-5106-5238-5304-5436-5910-6042-6108-6174-6648-6780-7323-7521-7587-8061-8193-8667-8799-8865-8931-9405-9537-9603-9669-10143-10341-10407-10881-11079-11145-11619-11883-11949-12147-12411-12477-12807-12873	CCAACGACTGAAACATCAAC-CCAACTACTGAAACATCAAC-CCAACTACTGAAACATCAAC-CCAACAACTGAAACATCAAC-CCAACTACTGAAACATCAAC-CCAACTACTGAAACATTAAC-CCAACTACTGAAACATCAAC-CCAACTACTGAAACATCAAC-CCAACTACTGAAACATCAAC-CCAACTACTGAAACATCAAC-CCAACTACTGAAACATCAAC-CCAACGACTGAAACATCAAC-CCAACTACTGAAACATCAAC-CCAACTACTGAAACATCAAC-CCAACTACTGAAACATCAAC-CCAACTACTGAAACATCAAC-CCAACTACTGAAACATCAAC-CCAACTACTGAAACATTAAC-CCAACTACTGAAACATCAAC-…	15960
muc5ac	CACCAACTACTGAAACATCA	42	3907-4381-4513-4579-4645-5104-5236-5302-5434-5908-6040-6106-6172-6646-6778-7321-7519-7585-8059-8191-8665-8797-8863-8929-9403-9535-9601-9667-10141-10339-10405-10879-11077-11143-11617-11881-11947-12145-12409-12475-12805-12871	CACCAACGACTGAAACATCA-CACCAACTACTGAAACATCA-CACCAACTACTGAAACATCA-CACCAACAACTGAAACATCA-CACCAACTACTGAAACATCA-CACCAACTACTGAAACATTA-CACCAACTACTGAAACATCA-CACCAACTACTGAAACATCA-CACCAACTACTGAAACATCA-CACCAACTACTGAAACATCA-CACCAACTACTGAAACATCA-CACCAACGACTGAAACATCA-CACCAACTACTGAAACATCA-CACCAACTACTGAAACATCA-CACCAACTACTGAAACATCA-CACCAACTACTGAAACATCA-CACCAACTACTGAAACATCA-CACCAACTACTGAAACATTA-CACCAACTACTGAAACATCA-…	15960
muc5ac	ACCAACTACTGAAACATCAA	42	3908-4382-4514-4580-4646-5105-5237-5303-5435-5909-6041-6107-6173-6647-6779-7322-7520-7586-8060-8192-8666-8798-8864-8930-9404-9536-9602-9668-10142-10340-10406-10880-11078-11144-11618-11882-11948-12146-12410-12476-12806-12872	ACCAACGACTGAAACATCAA-ACCAACTACTGAAACATCAA-ACCAACTACTGAAACATCAA-ACCAACAACTGAAACATCAA-ACCAACTACTGAAACATCAA-ACCAACTACTGAAACATTAA-ACCAACTACTGAAACATCAA-ACCAACTACTGAAACATCAA-ACCAACTACTGAAACATCAA-ACCAACTACTGAAACATCAA-ACCAACTACTGAAACATCAA-ACCAACGACTGAAACATCAA-ACCAACTACTGAAACATCAA-ACCAACTACTGAAACATCAA-ACCAACTACTGAAACATCAA-ACCAACTACTGAAACATCAA-ACCAACTACTGAAACATCAA-ACCAACTACTGAAACATTAA-ACCAACTACTGAAACATCAA-…	15960
col6a3	CGGGGGCAGCTCTCCAGTAC	42	258-858-1458-2055-3255-3855-4452-5052-5652-6252-6849-7449-8049-8649-9246-9846-10446-11046-11643-12243-12843-13443-14040-14640-15240-15840-16437-17037-17637-18237-18834-20034-20634-21231-21831-22431-23031-23628-24228-24828-25428-26025	CAGGGGCAGCTCTCCAGTAC-CAGGGGCAGCTCTCCAGTAC-CGGGGGCAGCTCTCCAGTAC-CGGGGGCAGCTCTGCAGTAC-CAGGGGCAGCTCTCCAGTAC-CGGGGGCAGCTCTCCAGTAC-CGGGGGCAGCTCTGCAGTAC-CGGGGGAAGCTCTCCAGTAC-CAGGGGCAGCTCTCCAGTAC-CGGGGGCAGCTCTCCAGTAC-CGGGGGCAGCTCTGCAGTAC-CGGGGGAAGCTCTCCAGTAC-CAGGGGCAGCTCTCCAGTAC-CGGGGGCAGCTCTCCAGTAC-CGGGGGCAGCTCTGCAGTAC-CGGGGGAAGCTCTCCAGTAC-CAGGGGCAGCTCTCCAGTAC-CGGGGGCAGCTCTCCAGTAC-CGGGGGCAGCTCTGCAGTAC-…	33784
muc5ac	TCAACAGAGACACCATCCAC	41	4344-4410-4542-4608-5079-5133-5265-5331-5397-5871-5937-6069-6135-6609-6675-6807-7284-7350-7548-8022-8088-8628-8694-8892-9366-9432-9630-10104-10170-10368-10842-10908-11106-11580-11646-11778-11976-12174-12306-12504-12636	TCAACAGAAACACCATCCAC-TCAACAGAAACACCATCCAC-TCAACAGAGACACCATCCAC-TCAACAGAGACACCATCCAC-TCAACAGAAACACCATCCAC-TCAACAGAAACACCATCCAC-TCAACAGAGACACCATCCAC-TCAACAGAGACACCATCCAC-TCAACAGAGACACCATCCAC-TCAACAGAAACACCATCCAC-TCAACAGAGACACCATCCAC-TCAACAGAGACACCATCCAC-TCAACAGAGACACCATCCAC-TCAACAGAAACACCATCCAC-TCAACAGAGACACCATCCAC-TCAACAGAGACACCATCCAC-TCAACAGAAACACCATCCAC-TCAACAGAAACACCATCCAC-TCAACAGAGACACCATCCAC-…	15960
muc5ac	TACTTCAACAGAAACACCAT	41	4340-4406-4538-4604-5075-5129-5261-5327-5393-5867-5933-6131-6605-6671-6803-7280-7346-7544-8018-8084-8624-8690-8888-9362-9428-9626-10100-10166-10364-10838-10904-11102-11576-11642-11774-11972-12170-12302-12500-12632-12698	TACATCAACAGAAACACCAT-TACTTCAACAGAAACACCAT-TACTTCAACAGAGACACCAT-TACTTCAACAGAGACACCAT-TACATCAACAGAAACACCAT-TACTTCAACAGAAACACCAT-TACTTCAACAGAGACACCAT-TACTTCAACAGAGACACCAT-TACTTCAACAGAGACACCAT-TACATCAACAGAAACACCAT-TACTTCAACAGAGACACCAT-TACTTCAACAGAGACACCAT-TACATCAACAGAAACACCAT-TACTTCAACAGAGACACCAT-TACTTCAACAGAGACACCAT-TACATCAACAGAAACACCAT-TACTTCAACAGAAACACCAT-TACTTCAACAGAGACACCAT-TACATCAACAGAAACACCAT-…	15960
muc5ac	CTACTTCAACAGAAACACCA	40	4339-4405-4537-4603-5074-5128-5260-5326-5392-5866-5932-6130-6604-6670-6802-7279-7345-7543-8017-8083-8623-8689-8887-9361-9427-9625-10099-10165-10363-10837-10903-11101-11641-11773-11971-12169-12301-12499-12631-12697	CTACATCAACAGAAACACCA-CTACTTCAACAGAAACACCA-CTACTTCAACAGAGACACCA-CTACTTCAACAGAGACACCA-CTACATCAACAGAAACACCA-CTACTTCAACAGAAACACCA-CTACTTCAACAGAGACACCA-CTACTTCAACAGAGACACCA-CTACTTCAACAGAGACACCA-CTACATCAACAGAAACACCA-CTACTTCAACAGAGACACCA-CTACTTCAACAGAGACACCA-CTACATCAACAGAAACACCA-CTACTTCAACAGAGACACCA-CTACTTCAACAGAGACACCA-CTACATCAACAGAAACACCA-CTACTTCAACAGAAACACCA-CTACTTCAACAGAGACACCA-CTACATCAACAGAAACACCA-…	15960
muc5ac	ACAGAGACACCATCCACAAC	40	4347-4545-4611-5202-5268-5334-5400-5874-5940-6072-6138-6612-6678-6810-7287-7485-7551-8025-8631-8895-9369-9633-10107-10305-10371-10845-11043-11109-11583-11715-11913-11979-12111-12177-12243-12441-12507-12573-12639-12771	ACAGAAACACCATCCACAAC-ACAGAGACACCATCCACAAC-ACAGAGACACCATCCACAAT-ACAGAAACACCATCCACAAC-ACAGAGACACCATCCACAAC-ACAGAGACACCATCCACAAC-ACAGAGACACCATCCACAAT-ACAGAAACACCATCCACAAC-ACAGAGACACCATCCACAAT-ACAGAGACACCATCCACAAC-ACAGAGACACCATCCACAAT-ACAGAAACACCATCCACAAC-ACAGAGACACCATCCACAAT-ACAGAGACACCATCCACAAT-ACAGAAACACCATCCACAAC-ACAGAAACACCATCCACAAC-ACAGAGACACCATCCACAAT-ACAGAAACACCATCCACAAC-ACAGAAACACCATCCACAAC-…	15960
muc5ac	CAACAGAGACACCATCCACA	40	4345-4411-4543-4609-5134-5266-5332-5398-5872-5938-6070-6136-6610-6676-6808-7285-7351-7549-8023-8089-8629-8695-8893-9367-9433-9631-10105-10171-10369-10843-10909-11107-11581-11647-11779-11977-12175-12307-12505-12637	CAACAGAAACACCATCCACA-CAACAGAAACACCATCCACA-CAACAGAGACACCATCCACA-CAACAGAGACACCATCCACA-CAACAGAAACACCATCCACA-CAACAGAGACACCATCCACA-CAACAGAGACACCATCCACA-CAACAGAGACACCATCCACA-CAACAGAAACACCATCCACA-CAACAGAGACACCATCCACA-CAACAGAGACACCATCCACA-CAACAGAGACACCATCCACA-CAACAGAAACACCATCCACA-CAACAGAGACACCATCCACA-CAACAGAGACACCATCCACA-CAACAGAAACACCATCCACA-CAACAGAAACACCATCCACA-CAACAGAGACACCATCCACA-CAACAGAAACACCATCCACA-…	15960
muc5ac	AACAGAGACACCATCCACAA	40	4346-4412-4544-4610-5135-5267-5333-5399-5873-5939-6071-6137-6611-6677-6809-7286-7352-7550-8024-8090-8630-8696-8894-9368-9434-9632-10106-10172-10370-10844-10910-11108-11582-11648-11780-11978-12176-12308-12506-12638	AACAGAAACACCATCCACAA-AACAGAAACACCATCCACAA-AACAGAGACACCATCCACAA-AACAGAGACACCATCCACAA-AACAGAAACACCATCCACAA-AACAGAGACACCATCCACAA-AACAGAGACACCATCCACAA-AACAGAGACACCATCCACAA-AACAGAAACACCATCCACAA-AACAGAGACACCATCCACAA-AACAGAGACACCATCCACAA-AACAGAGACACCATCCACAA-AACAGAAACACCATCCACAA-AACAGAGACACCATCCACAA-AACAGAGACACCATCCACAA-AACAGAAACACCATCCACAA-AACAGAAACACCATCCACAA-AACAGAGACACCATCCACAA-AACAGAAACACCATCCACAA-…	15960
muc5ac	TACTTCACCAACTACTGAAA	40	3902-4376-4508-4574-5099-5231-5297-5363-5903-6035-6101-6641-6773-7316-7448-7514-8054-8660-8792-8858-9398-9530-9596-10136-10268-10334-10874-11006-11072-11612-11876-11942-12074-12140-12272-12404-12470-12602-12668-12800	TACTTCACCAACGACTGAAA-TACTTCACCAACTACTGAAA-TACTTCACCAACTACTGAAA-TACTTCACCAACAACTGAAA-TACTTCACCAACTACTGAAA-TACTTCACCAACTACTGAAA-TACTTCACCAACTACTGAAA-TACTTCACCAACGACTGAAA-TACTTCACCAACTACTGAAA-TACTTCACCAACTACTGAAA-TACTTCACCAACGACTGAAA-TACTTCACCAACTACTGAAA-TACTTCACCAACTACTGAAA-TACTTCACCAACTACTGAAA-TACTTCACCAACGACTGAAA-TACTTCACCAACTACTGAAA-TACTTCACCAACTACTGAAA-TACTTCACCAACTACTGAAA-TACTTCACCAACTACTGAAA-…	15960
muc5ac	TACACCAACTACTGAAACAT	39	4379-4511-4643-5102-5168-5234-5300-5432-5906-6038-6170-6644-6776-7319-7385-7517-7583-8057-8123-8189-8663-8795-8861-8927-9401-9533-9599-9665-10139-10337-10403-10877-10943-11141-11615-11879-12407-12473-12869	TTCACCAACTACTGAAACAT-TTCACCAACTACTGAAACAT-TACACCAACTACTGAAACAT-TTCACCAACTACTGAAACAT-TACACCAACTACTGGAACAT-TTCACCAACTACTGAAACAT-TTCACCAACTACTGAAACAT-TACACCAACTACTGAAACAT-TTCACCAACTACTGAAACAT-TTCACCAACTACTGAAACAT-TACACCAACTACTGAAACAT-TTCACCAACTACTGAAACAT-TTCACCAACTACTGAAACAT-TTCACCAACTACTGAAACAT-TACACCAACTACTGGAACAT-TTCACCAACTACTGAAACAT-TACACCAACTACTGAAACAT-TTCACCAACTACTGAAACAT-TACACCAACTACTGGAACAT-…	15960
muc5ac	ACTTCACCAACGACTGAAAC	39	3903-4377-4509-4575-5100-5232-5298-5364-5904-6036-6102-6642-6774-7317-7449-7515-8055-8661-8793-8859-9399-9531-9597-10137-10269-10335-10875-11007-11073-11613-11877-11943-12075-12141-12405-12471-12603-12669-12801	ACTTCACCAACGACTGAAAC-ACTTCACCAACTACTGAAAC-ACTTCACCAACTACTGAAAC-ACTTCACCAACAACTGAAAC-ACTTCACCAACTACTGAAAC-ACTTCACCAACTACTGAAAC-ACTTCACCAACTACTGAAAC-ACTTCACCAACGACTGAAAC-ACTTCACCAACTACTGAAAC-ACTTCACCAACTACTGAAAC-ACTTCACCAACGACTGAAAC-ACTTCACCAACTACTGAAAC-ACTTCACCAACTACTGAAAC-ACTTCACCAACTACTGAAAC-ACTTCACCAACGACTGAAAC-ACTTCACCAACTACTGAAAC-ACTTCACCAACTACTGAAAC-ACTTCACCAACTACTGAAAC-ACTTCACCAACTACTGAAAC-…	15960
muc5ac	CACCAACTACTGAAACATCG	39	4381-4513-4645-5236-5302-5434-5908-6040-6172-6646-6778-7321-7387-7453-7519-8059-8191-8665-8797-8863-8929-9403-9535-9601-9667-10141-10273-10339-10879-10945-11011-11143-11617-11881-12079-12409-12475-12607-12871	CACCAACTACTGAAACATCA-CACCAACTACTGAAACATCA-CACCAACTACTGAAACATCA-CACCAACTACTGAAACATCA-CACCAACTACTGAAACATCA-CACCAACTACTGAAACATCA-CACCAACTACTGAAACATCA-CACCAACTACTGAAACATCA-CACCAACTACTGAAACATCA-CACCAACTACTGAAACATCA-CACCAACTACTGAAACATCA-CACCAACTACTGAAACATCA-CACCAACTACTGGAACATCG-CACCAACGACTGAAACATCG-CACCAACTACTGAAACATCA-CACCAACTACTGAAACATCA-CACCAACTACTGAAACATCA-CACCAACTACTGAAACATCA-CACCAACTACTGAAACATCT-…	15960
muc5ac	CTTCACCAACTACTGAAACA	39	3904-4378-4510-4576-5101-5233-5299-5365-5905-6037-6103-6643-6775-7318-7450-7516-8056-8662-8794-8860-9400-9532-9598-10138-10270-10336-10876-11008-11074-11614-11878-11944-12076-12142-12274-12406-12472-12604-12802	CTTCACCAACGACTGAAACA-CTTCACCAACTACTGAAACA-CTTCACCAACTACTGAAACA-CTTCACCAACAACTGAAACA-CTTCACCAACTACTGAAACA-CTTCACCAACTACTGAAACA-CTTCACCAACTACTGAAACA-CTTCACCAACGACTGAAACA-CTTCACCAACTACTGAAACA-CTTCACCAACTACTGAAACA-CTTCACCAACGACTGAAACA-CTTCACCAACTACTGAAACA-CTTCACCAACTACTGAAACA-CTTCACCAACTACTGAAACA-CTTCACCAACGACTGAAACA-CTTCACCAACTACTGAAACA-CTTCACCAACTACTGAAACA-CTTCACCAACTACTGAAACA-CTTCACCAACTACTGAAACA-…	15960
muc5ac	CTTCACCAACGACTGAAACA	39	3904-4378-4510-4576-5101-5233-5299-5365-5905-6037-6103-6643-6775-7318-7450-7516-8056-8662-8794-8860-9400-9532-9598-10138-10270-10336-10876-11008-11074-11614-11878-11944-12076-12142-12406-12472-12604-12670-12802	CTTCACCAACGACTGAAACA-CTTCACCAACTACTGAAACA-CTTCACCAACTACTGAAACA-CTTCACCAACAACTGAAACA-CTTCACCAACTACTGAAACA-CTTCACCAACTACTGAAACA-CTTCACCAACTACTGAAACA-CTTCACCAACGACTGAAACA-CTTCACCAACTACTGAAACA-CTTCACCAACTACTGAAACA-CTTCACCAACGACTGAAACA-CTTCACCAACTACTGAAACA-CTTCACCAACTACTGAAACA-CTTCACCAACTACTGAAACA-CTTCACCAACGACTGAAACA-CTTCACCAACTACTGAAACA-CTTCACCAACTACTGAAACA-CTTCACCAACTACTGAAACA-CTTCACCAACTACTGAAACA-…	15960
muc5ac	ACCAACTACTGAAACATCGA	39	4382-4514-4646-5237-5303-5435-5909-6041-6173-6647-6779-7322-7388-7454-7520-8060-8192-8666-8798-8864-8930-9404-9536-9602-9668-10142-10274-10340-10880-10946-11012-11144-11618-11882-12080-12410-12476-12608-12872	ACCAACTACTGAAACATCAA-ACCAACTACTGAAACATCAA-ACCAACTACTGAAACATCAA-ACCAACTACTGAAACATCAA-ACCAACTACTGAAACATCAA-ACCAACTACTGAAACATCAA-ACCAACTACTGAAACATCAA-ACCAACTACTGAAACATCAA-ACCAACTACTGAAACATCAA-ACCAACTACTGAAACATCAA-ACCAACTACTGAAACATCAA-ACCAACTACTGAAACATCAA-ACCAACTACTGGAACATCGA-ACCAACGACTGAAACATCGA-ACCAACTACTGAAACATCAA-ACCAACTACTGAAACATCAA-ACCAACTACTGAAACATCAA-ACCAACTACTGAAACATCAA-ACCAACTACTGAAACATCTA-…	15960
muc5ac	TACTTCACCAACGACTGAAA	39	3902-4376-4508-4574-5099-5231-5297-5363-5903-6035-6101-6641-6773-7316-7448-7514-8054-8660-8792-8858-9398-9530-9596-10136-10268-10334-10874-11006-11072-11612-11876-11942-12074-12140-12404-12470-12602-12668-12800	TACTTCACCAACGACTGAAA-TACTTCACCAACTACTGAAA-TACTTCACCAACTACTGAAA-TACTTCACCAACAACTGAAA-TACTTCACCAACTACTGAAA-TACTTCACCAACTACTGAAA-TACTTCACCAACTACTGAAA-TACTTCACCAACGACTGAAA-TACTTCACCAACTACTGAAA-TACTTCACCAACTACTGAAA-TACTTCACCAACGACTGAAA-TACTTCACCAACTACTGAAA-TACTTCACCAACTACTGAAA-TACTTCACCAACTACTGAAA-TACTTCACCAACGACTGAAA-TACTTCACCAACTACTGAAA-TACTTCACCAACTACTGAAA-TACTTCACCAACTACTGAAA-TACTTCACCAACTACTGAAA-…	15960
muc5ac	ACTTCACCAACTACTGAAAC	39	3903-4377-4509-4575-5100-5232-5298-5364-5904-6036-6102-6642-6774-7317-7449-7515-8055-8661-8793-8859-9399-9531-9597-10137-10269-10335-10875-11007-11073-11613-11877-11943-12075-12141-12273-12405-12471-12603-12801	ACTTCACCAACGACTGAAAC-ACTTCACCAACTACTGAAAC-ACTTCACCAACTACTGAAAC-ACTTCACCAACAACTGAAAC-ACTTCACCAACTACTGAAAC-ACTTCACCAACTACTGAAAC-ACTTCACCAACTACTGAAAC-ACTTCACCAACGACTGAAAC-ACTTCACCAACTACTGAAAC-ACTTCACCAACTACTGAAAC-ACTTCACCAACGACTGAAAC-ACTTCACCAACTACTGAAAC-ACTTCACCAACTACTGAAAC-ACTTCACCAACTACTGAAAC-ACTTCACCAACGACTGAAAC-ACTTCACCAACTACTGAAAC-ACTTCACCAACTACTGAAAC-ACTTCACCAACTACTGAAAC-ACTTCACCAACTACTGAAAC-…	15960
muc5ac	CCAACTACTGAAACATCGAC	39	4383-4515-4647-5238-5304-5436-5910-6042-6174-6648-6780-7323-7389-7455-7521-8061-8193-8667-8799-8865-8931-9405-9537-9603-9669-10143-10275-10341-10881-10947-11013-11145-11619-11883-12081-12411-12477-12609-12873	CCAACTACTGAAACATCAAC-CCAACTACTGAAACATCAAC-CCAACTACTGAAACATCAAC-CCAACTACTGAAACATCAAC-CCAACTACTGAAACATCAAC-CCAACTACTGAAACATCAAC-CCAACTACTGAAACATCAAC-CCAACTACTGAAACATCAAC-CCAACTACTGAAACATCAAC-CCAACTACTGAAACATCAAC-CCAACTACTGAAACATCAAC-CCAACTACTGAAACATCAAC-CCAACTACTGGAACATCGAC-CCAACGACTGAAACATCGAC-CCAACTACTGAAACATCAAC-CCAACTACTGAAACATCAAC-CCAACTACTGAAACATCAAC-CCAACTACTGAAACATCAAC-CCAACTACTGAAACATCTAC-…	15960
muc5ac	ACATCCACTACTTCACCAAC	39	3894-4368-4500-4566-5091-5223-5289-5355-5895-6027-6093-6633-6765-7308-7440-7506-8046-8652-8784-8850-9390-9522-9588-10128-10260-10326-10866-10998-11064-11604-11868-11934-12066-12132-12396-12462-12594-12660-12792	ACATCCATTACTTCACCAAC-ACATCCACTACTTCACCAAC-GCATCCACTACTTCACCAAC-GCATCCACTACTTCACCAAC-CCATCCACTACTTCACCAAC-GCATCCACTACTTCACCAAC-GCATCCACTACTTCACCAAC-GCATCCACTACTTCACCAAC-ACATCTACTACTTCACCAAC-GCATCCACTACTTCACCAAC-GCATCCACTACTTCACCAAC-ACATCCACTACTTCACCAAC-GCATCCACTACTTCACCAAC-GCATCCACTACTTCACCAAC-ACATCCATTACTTCACCAAC-GCATCCACTACTTCACCAAC-GCATCCACTACTTCACCAAC-ACATCCACTACTTCACCAAC-GCATCCACTACTTCACCAAC-…	15960
muc5ac	ACTTCACCAACAACTGAAAC	38	3903-4377-4509-4575-5100-5232-5298-5364-5904-6036-6102-6642-6774-7317-7449-7515-8055-8661-8793-8859-9399-9531-9597-10137-10269-10335-10875-11007-11073-11613-11877-11943-12075-12141-12405-12471-12603-12801	ACTTCACCAACGACTGAAAC-ACTTCACCAACTACTGAAAC-ACTTCACCAACTACTGAAAC-ACTTCACCAACAACTGAAAC-ACTTCACCAACTACTGAAAC-ACTTCACCAACTACTGAAAC-ACTTCACCAACTACTGAAAC-ACTTCACCAACGACTGAAAC-ACTTCACCAACTACTGAAAC-ACTTCACCAACTACTGAAAC-ACTTCACCAACGACTGAAAC-ACTTCACCAACTACTGAAAC-ACTTCACCAACTACTGAAAC-ACTTCACCAACTACTGAAAC-ACTTCACCAACGACTGAAAC-ACTTCACCAACTACTGAAAC-ACTTCACCAACTACTGAAAC-ACTTCACCAACTACTGAAAC-ACTTCACCAACTACTGAAAC-…	15960
muc5ac	CTTCACCAACAACTGAAACA	38	3904-4378-4510-4576-5101-5233-5299-5365-5905-6037-6103-6643-6775-7318-7450-7516-8056-8662-8794-8860-9400-9532-9598-10138-10270-10336-10876-11008-11074-11614-11878-11944-12076-12142-12406-12472-12604-12802	CTTCACCAACGACTGAAACA-CTTCACCAACTACTGAAACA-CTTCACCAACTACTGAAACA-CTTCACCAACAACTGAAACA-CTTCACCAACTACTGAAACA-CTTCACCAACTACTGAAACA-CTTCACCAACTACTGAAACA-CTTCACCAACGACTGAAACA-CTTCACCAACTACTGAAACA-CTTCACCAACTACTGAAACA-CTTCACCAACGACTGAAACA-CTTCACCAACTACTGAAACA-CTTCACCAACTACTGAAACA-CTTCACCAACTACTGAAACA-CTTCACCAACGACTGAAACA-CTTCACCAACTACTGAAACA-CTTCACCAACTACTGAAACA-CTTCACCAACTACTGAAACA-CTTCACCAACTACTGAAACA-…	15960
muc5ac	CACCAACGACTGAAACATCA	37	3907-4381-4513-4579-4645-5236-5302-5368-5434-5908-6040-6106-6172-6646-6778-7321-7453-7519-8059-8191-8665-8863-8929-9403-9601-9667-10141-10273-10339-11011-11143-11617-12079-12475-12607-12805-12871	CACCAACGACTGAAACATCA-CACCAACTACTGAAACATCA-CACCAACTACTGAAACATCA-CACCAACAACTGAAACATCA-CACCAACTACTGAAACATCA-CACCAACTACTGAAACATCA-CACCAACTACTGAAACATCA-CACCAACGACTGAAACATTA-CACCAACTACTGAAACATCA-CACCAACTACTGAAACATCA-CACCAACTACTGAAACATCA-CACCAACGACTGAAACATCA-CACCAACTACTGAAACATCA-CACCAACTACTGAAACATCA-CACCAACTACTGAAACATCA-CACCAACTACTGAAACATCA-CACCAACGACTGAAACATCG-CACCAACTACTGAAACATCA-CACCAACTACTGAAACATCA-…	15960
muc5ac	CTACTTCACCAACGACTGAA	37	3901-4375-4507-4573-5098-5230-5296-5362-5902-6034-6100-6640-6772-7315-7447-7513-8053-8659-8791-8857-9397-9529-9595-10135-10267-10333-10873-11005-11071-11611-11941-12073-12139-12469-12601-12667-12799	TTACTTCACCAACGACTGAA-CTACTTCACCAACTACTGAA-CTACTTCACCAACTACTGAA-CTACTTCACCAACAACTGAA-CTACTTCACCAACTACTGAA-CTACTTCACCAACTACTGAA-CTACTTCACCAACTACTGAA-CTACTTCACCAACGACTGAA-CTACTTCACCAACTACTGAA-CTACTTCACCAACTACTGAA-CTACTTCACCAACGACTGAA-CTACTTCACCAACTACTGAA-CTACTTCACCAACTACTGAA-CTACTTCACCAACTACTGAA-TTACTTCACCAACGACTGAA-CTACTTCACCAACTACTGAA-CTACTTCACCAACTACTGAA-CTACTTCACCAACTACTGAA-CTACTTCACCAACTACTGAA-…	15960
muc5ac	CCAACGACTGAAACATCAAC	37	3909-4383-4515-4581-4647-5238-5304-5370-5436-5910-6042-6108-6174-6648-6780-7323-7455-7521-8061-8193-8667-8865-8931-9405-9603-9669-10143-10275-10341-11013-11145-11619-12081-12477-12609-12807-12873	CCAACGACTGAAACATCAAC-CCAACTACTGAAACATCAAC-CCAACTACTGAAACATCAAC-CCAACAACTGAAACATCAAC-CCAACTACTGAAACATCAAC-CCAACTACTGAAACATCAAC-CCAACTACTGAAACATCAAC-CCAACGACTGAAACATTAAC-CCAACTACTGAAACATCAAC-CCAACTACTGAAACATCAAC-CCAACTACTGAAACATCAAC-CCAACGACTGAAACATCAAC-CCAACTACTGAAACATCAAC-CCAACTACTGAAACATCAAC-CCAACTACTGAAACATCAAC-CCAACTACTGAAACATCAAC-CCAACGACTGAAACATCGAC-CCAACTACTGAAACATCAAC-CCAACTACTGAAACATCAAC-…	15960
muc5ac	ACCAACGACTGAAACATCAA	37	3908-4382-4514-4580-4646-5237-5303-5369-5435-5909-6041-6107-6173-6647-6779-7322-7454-7520-8060-8192-8666-8864-8930-9404-9602-9668-10142-10274-10340-11012-11144-11618-12080-12476-12608-12806-12872	ACCAACGACTGAAACATCAA-ACCAACTACTGAAACATCAA-ACCAACTACTGAAACATCAA-ACCAACAACTGAAACATCAA-ACCAACTACTGAAACATCAA-ACCAACTACTGAAACATCAA-ACCAACTACTGAAACATCAA-ACCAACGACTGAAACATTAA-ACCAACTACTGAAACATCAA-ACCAACTACTGAAACATCAA-ACCAACTACTGAAACATCAA-ACCAACGACTGAAACATCAA-ACCAACTACTGAAACATCAA-ACCAACTACTGAAACATCAA-ACCAACTACTGAAACATCAA-ACCAACTACTGAAACATCAA-ACCAACGACTGAAACATCGA-ACCAACTACTGAAACATCAA-ACCAACTACTGAAACATCAA-…	15960
muc5ac	ACTACTTCACCAACGACTGA	37	3900-4374-4506-4572-5097-5229-5295-5361-5901-6033-6099-6639-6771-7314-7446-7512-8052-8658-8790-8856-9396-9528-9594-10134-10266-10332-10872-11004-11070-11610-11940-12072-12138-12468-12600-12666-12798	ATTACTTCACCAACGACTGA-ACTACTTCACCAACTACTGA-ACTACTTCACCAACTACTGA-ACTACTTCACCAACAACTGA-ACTACTTCACCAACTACTGA-ACTACTTCACCAACTACTGA-ACTACTTCACCAACTACTGA-ACTACTTCACCAACGACTGA-ACTACTTCACCAACTACTGA-ACTACTTCACCAACTACTGA-ACTACTTCACCAACGACTGA-ACTACTTCACCAACTACTGA-ACTACTTCACCAACTACTGA-ACTACTTCACCAACTACTGA-ATTACTTCACCAACGACTGA-ACTACTTCACCAACTACTGA-ACTACTTCACCAACTACTGA-ACTACTTCACCAACTACTGA-ACTACTTCACCAACTACTGA-…	15960
muc5ac	ACACCAACTACTGAAACATC	36	4380-4512-4644-5235-5301-5433-5907-6039-6171-6645-6777-7320-7386-7518-7584-8058-8190-8664-8796-8862-8928-9402-9534-9600-9666-10140-10338-10404-10878-10944-11142-11616-11880-12408-12474-12870	TCACCAACTACTGAAACATC-TCACCAACTACTGAAACATC-ACACCAACTACTGAAACATC-TCACCAACTACTGAAACATC-TCACCAACTACTGAAACATC-ACACCAACTACTGAAACATC-TCACCAACTACTGAAACATC-TCACCAACTACTGAAACATC-ACACCAACTACTGAAACATC-TCACCAACTACTGAAACATC-TCACCAACTACTGAAACATC-TCACCAACTACTGAAACATC-ACACCAACTACTGGAACATC-TCACCAACTACTGAAACATC-ACACCAACTACTGAAACATT-TCACCAACTACTGAAACATC-ACACCAACTACTGAAACATC-TCACCAACTACTGAAACATC-TCACCAACTACTGAAACATC-…	15960
muc5ac	CAACTACTGAAACATCAACA	36	3910-4384-4516-4648-5239-5305-5437-5911-6043-6175-6649-6781-7324-7522-7588-8062-8194-8668-8800-8866-8932-9406-9538-9604-9670-10144-10342-10408-10882-11146-11620-11884-12412-12478-12808-12874	CAACGACTGAAACATCAACA-CAACTACTGAAACATCAACC-CAACTACTGAAACATCAACA-CAACTACTGAAACATCAACA-CAACTACTGAAACATCAACG-CAACTACTGAAACATCAACG-CAACTACTGAAACATCAACA-CAACTACTGAAACATCAACG-CAACTACTGAAACATCAACG-CAACTACTGAAACATCAACA-CAACTACTGAAACATCAACG-CAACTACTGAAACATCAACG-CAACTACTGAAACATCAACC-CAACTACTGAAACATCAACG-CAACTACTGAAACATTAACA-CAACTACTGAAACATCAACC-CAACTACTGAAACATCAACA-CAACTACTGAAACATCAACC-CAACTACTGAAACATCTACA-…	15960
muc5ac	CACTACTTCACCAACGACTG	36	3899-4373-4505-4571-5096-5228-5294-5360-6032-6098-6638-6770-7313-7445-7511-8051-8657-8789-8855-9395-9527-9593-10133-10265-10331-10871-11003-11069-11609-11939-12071-12137-12467-12599-12665-12797	CATTACTTCACCAACGACTG-CACTACTTCACCAACTACTG-CACTACTTCACCAACTACTG-CACTACTTCACCAACAACTG-CACTACTTCACCAACTACTG-CACTACTTCACCAACTACTG-CACTACTTCACCAACTACTG-CACTACTTCACCAACGACTG-CACTACTTCACCAACTACTG-CACTACTTCACCAACGACTG-CACTACTTCACCAACTACTG-CACTACTTCACCAACTACTG-CACTACTTCACCAACTACTG-CATTACTTCACCAACGACTG-CACTACTTCACCAACTACTG-CACTACTTCACCAACTACTG-CACTACTTCACCAACTACTG-CACTACTTCACCAACTACTG-CACTACTTCACCAACTACTG-…	15960
muc5ac	CATCCACTACTTCACCAACG	36	3895-4369-4501-4567-5092-5224-5290-5356-6028-6094-6634-6766-7309-7441-7507-8047-8653-8785-8851-9391-9523-9589-10129-10261-10327-10867-10999-11065-11605-11935-12067-12133-12463-12595-12661-12793	CATCCATTACTTCACCAACG-CATCCACTACTTCACCAACT-CATCCACTACTTCACCAACT-CATCCACTACTTCACCAACA-CATCCACTACTTCACCAACT-CATCCACTACTTCACCAACT-CATCCACTACTTCACCAACT-CATCCACTACTTCACCAACG-CATCCACTACTTCACCAACT-CATCCACTACTTCACCAACG-CATCCACTACTTCACCAACT-CATCCACTACTTCACCAACT-CATCCACTACTTCACCAACT-CATCCATTACTTCACCAACG-CATCCACTACTTCACCAACT-CATCCACTACTTCACCAACT-CATCCACTACTTCACCAACT-CATCCACTACTTCACCAACT-CATCCACTACTTCACCAACT-…	15960
muc5ac	TCCACTACTTCACCAACGAC	36	3897-4371-4503-4569-5094-5226-5292-5358-6030-6096-6636-6768-7311-7443-7509-8049-8655-8787-8853-9393-9525-9591-10131-10263-10329-10869-11001-11067-11607-11937-12069-12135-12465-12597-12663-12795	TCCATTACTTCACCAACGAC-TCCACTACTTCACCAACTAC-TCCACTACTTCACCAACTAC-TCCACTACTTCACCAACAAC-TCCACTACTTCACCAACTAC-TCCACTACTTCACCAACTAC-TCCACTACTTCACCAACTAC-TCCACTACTTCACCAACGAC-TCCACTACTTCACCAACTAC-TCCACTACTTCACCAACGAC-TCCACTACTTCACCAACTAC-TCCACTACTTCACCAACTAC-TCCACTACTTCACCAACTAC-TCCATTACTTCACCAACGAC-TCCACTACTTCACCAACTAC-TCCACTACTTCACCAACTAC-TCCACTACTTCACCAACTAC-TCCACTACTTCACCAACTAC-TCCACTACTTCACCAACTAC-…	15960
muc5ac	CCACTACTTCACCAACGACT	36	3898-4372-4504-4570-5095-5227-5293-5359-6031-6097-6637-6769-7312-7444-7510-8050-8656-8788-8854-9394-9526-9592-10132-10264-10330-10870-11002-11068-11608-11938-12070-12136-12466-12598-12664-12796	CCATTACTTCACCAACGACT-CCACTACTTCACCAACTACT-CCACTACTTCACCAACTACT-CCACTACTTCACCAACAACT-CCACTACTTCACCAACTACT-CCACTACTTCACCAACTACT-CCACTACTTCACCAACTACT-CCACTACTTCACCAACGACT-CCACTACTTCACCAACTACT-CCACTACTTCACCAACGACT-CCACTACTTCACCAACTACT-CCACTACTTCACCAACTACT-CCACTACTTCACCAACTACT-CCATTACTTCACCAACGACT-CCACTACTTCACCAACTACT-CCACTACTTCACCAACTACT-CCACTACTTCACCAACTACT-CCACTACTTCACCAACTACT-CCACTACTTCACCAACTACT-…	15960
muc5ac	ATCCACTACTTCACCAACGA	36	3896-4370-4502-4568-5093-5225-5291-5357-6029-6095-6635-6767-7310-7442-7508-8048-8654-8786-8852-9392-9524-9590-10130-10262-10328-10868-11000-11066-11606-11936-12068-12134-12464-12596-12662-12794	ATCCATTACTTCACCAACGA-ATCCACTACTTCACCAACTA-ATCCACTACTTCACCAACTA-ATCCACTACTTCACCAACAA-ATCCACTACTTCACCAACTA-ATCCACTACTTCACCAACTA-ATCCACTACTTCACCAACTA-ATCCACTACTTCACCAACGA-ATCCACTACTTCACCAACTA-ATCCACTACTTCACCAACGA-ATCCACTACTTCACCAACTA-ATCCACTACTTCACCAACTA-ATCCACTACTTCACCAACTA-ATCCATTACTTCACCAACGA-ATCCACTACTTCACCAACTA-ATCCACTACTTCACCAACTA-ATCCACTACTTCACCAACTA-ATCCACTACTTCACCAACTA-ATCCACTACTTCACCAACTA-…	15960
muc5ac	TTCACCAACGACTGAAACAT	36	3905-4379-4511-4577-5102-5234-5300-5366-5906-6038-6104-6644-6776-7319-7451-7517-8057-8663-8795-8861-9401-9533-9599-10139-10271-10337-10877-11009-11615-11879-12077-12407-12473-12605-12671-12803	TTCACCAACGACTGAAACAT-TTCACCAACTACTGAAACAT-TTCACCAACTACTGAAACAT-TTCACCAACAACTGAAACAT-TTCACCAACTACTGAAACAT-TTCACCAACTACTGAAACAT-TTCACCAACTACTGAAACAT-TTCACCAACGACTGAAACAT-TTCACCAACTACTGAAACAT-TTCACCAACTACTGAAACAT-TTCACCAACGACTGAAACAT-TTCACCAACTACTGAAACAT-TTCACCAACTACTGAAACAT-TTCACCAACTACTGAAACAT-TTCACCAACGACTGAAACAT-TTCACCAACTACTGAAACAT-TTCACCAACTACTGAAACAT-TTCACCAACTACTGAAACAT-TTCACCAACTACTGAAACAT-…	15960
muc5ac	TTCACCAACAACTGAAACAT	35	3905-4379-4511-4577-5102-5234-5300-5366-5906-6038-6104-6644-6776-7319-7451-7517-8057-8663-8795-8861-9401-9533-9599-10139-10271-10337-10877-11009-11615-11879-12077-12407-12473-12605-12803	TTCACCAACGACTGAAACAT-TTCACCAACTACTGAAACAT-TTCACCAACTACTGAAACAT-TTCACCAACAACTGAAACAT-TTCACCAACTACTGAAACAT-TTCACCAACTACTGAAACAT-TTCACCAACTACTGAAACAT-TTCACCAACGACTGAAACAT-TTCACCAACTACTGAAACAT-TTCACCAACTACTGAAACAT-TTCACCAACGACTGAAACAT-TTCACCAACTACTGAAACAT-TTCACCAACTACTGAAACAT-TTCACCAACTACTGAAACAT-TTCACCAACGACTGAAACAT-TTCACCAACTACTGAAACAT-TTCACCAACTACTGAAACAT-TTCACCAACTACTGAAACAT-TTCACCAACTACTGAAACAT-…	15960
muc5ac	CATCCACTACTTCACCAACT	35	4369-4501-4567-5092-5224-5290-5356-5896-6028-6094-6634-6766-7309-7507-8047-8653-8785-8851-9391-9523-9589-10129-10327-10867-11065-11605-11737-11869-11935-12133-12265-12397-12463-12595-12661	CATCCACTACTTCACCAACT-CATCCACTACTTCACCAACT-CATCCACTACTTCACCAACA-CATCCACTACTTCACCAACT-CATCCACTACTTCACCAACT-CATCCACTACTTCACCAACT-CATCCACTACTTCACCAACG-CATCTACTACTTCACCAACT-CATCCACTACTTCACCAACT-CATCCACTACTTCACCAACG-CATCCACTACTTCACCAACT-CATCCACTACTTCACCAACT-CATCCACTACTTCACCAACT-CATCCACTACTTCACCAACT-CATCCACTACTTCACCAACT-CATCCACTACTTCACCAACT-CATCCACTACTTCACCAACT-CATCCACTACTTCACCAACT-CATCCACTACTTCACCAACT-…	15960
muc5ac	TCACCAACGACTGAAACATC	35	3906-4380-4512-4578-5235-5301-5367-5907-6039-6105-6645-6777-7320-7452-7518-8058-8664-8796-8862-9402-9534-9600-10140-10272-10338-10878-11010-11616-11880-12078-12408-12474-12606-12672-12804	TCACCAACGACTGAAACATC-TCACCAACTACTGAAACATC-TCACCAACTACTGAAACATC-TCACCAACAACTGAAACATC-TCACCAACTACTGAAACATC-TCACCAACTACTGAAACATC-TCACCAACGACTGAAACATT-TCACCAACTACTGAAACATC-TCACCAACTACTGAAACATC-TCACCAACGACTGAAACATC-TCACCAACTACTGAAACATC-TCACCAACTACTGAAACATC-TCACCAACTACTGAAACATC-TCACCAACGACTGAAACATC-TCACCAACTACTGAAACATC-TCACCAACTACTGAAACATC-TCACCAACTACTGAAACATC-TCACCAACTACTGAAACATC-TCACCAACTACTGAAACATC-…	15960
muc5ac	ATCCACTACTTCACCAACTA	35	4370-4502-4568-5093-5225-5291-5357-5897-6029-6095-6635-6767-7310-7508-8048-8654-8786-8852-9392-9524-9590-10130-10328-10868-11066-11606-11738-11870-11936-12134-12266-12398-12464-12596-12662	ATCCACTACTTCACCAACTA-ATCCACTACTTCACCAACTA-ATCCACTACTTCACCAACAA-ATCCACTACTTCACCAACTA-ATCCACTACTTCACCAACTA-ATCCACTACTTCACCAACTA-ATCCACTACTTCACCAACGA-ATCTACTACTTCACCAACTA-ATCCACTACTTCACCAACTA-ATCCACTACTTCACCAACGA-ATCCACTACTTCACCAACTA-ATCCACTACTTCACCAACTA-ATCCACTACTTCACCAACTA-ATCCACTACTTCACCAACTA-ATCCACTACTTCACCAACTA-ATCCACTACTTCACCAACTA-ATCCACTACTTCACCAACTA-ATCCACTACTTCACCAACTA-ATCCACTACTTCACCAACTA-…	15960
muc5ac	ACTGAAACATCAACACCTAC	35	3915-4389-4521-4587-4653-5244-5310-5442-5916-6048-6114-6180-6654-6786-7329-7527-7593-8067-8199-8673-8871-8937-9411-9609-9675-10149-10347-10413-10887-11151-11625-12483-12615-12813-12879	ACTGAAACATCAACACCTAC-ACTGAAACATCAACCCCTAC-ACTGAAACATCAACACCTAC-ACTGAAACATCAACGCCTAC-ACTGAAACATCAACACCTAC-ACTGAAACATCAACGCCTAC-ACTGAAACATCAACGCCTAC-ACTGAAACATCAACACCTAC-ACTGAAACATCAACGCCTAC-ACTGAAACATCAACGCCTAC-ACTGAAACATCAACGCCTAC-ACTGAAACATCAACACCTAC-ACTGAAACATCAACGCCTAC-ACTGAAACATCAACGCCTAC-ACTGAAACATCAACCCCTAC-ACTGAAACATCAACGCCTAC-ACTGAAACATTAACACCTAC-ACTGAAACATCAACCCCTAC-ACTGAAACATCAACACCTAC-…	15960
muc5ac	AACTACTGAAACATCAACAC	34	3911-4385-4517-4649-5240-5306-5438-5912-6044-6176-6650-6782-7325-7523-7589-8063-8195-8669-8867-8933-9407-9605-9671-10145-10343-10409-10883-11147-11621-11885-12413-12479-12809-12875	AACGACTGAAACATCAACAC-AACTACTGAAACATCAACCC-AACTACTGAAACATCAACAC-AACTACTGAAACATCAACAC-AACTACTGAAACATCAACGC-AACTACTGAAACATCAACGC-AACTACTGAAACATCAACAC-AACTACTGAAACATCAACGC-AACTACTGAAACATCAACGC-AACTACTGAAACATCAACAC-AACTACTGAAACATCAACGC-AACTACTGAAACATCAACGC-AACTACTGAAACATCAACCC-AACTACTGAAACATCAACGC-AACTACTGAAACATTAACAC-AACTACTGAAACATCAACCC-AACTACTGAAACATCAACAC-AACTACTGAAACATCAACCC-AACTACTGAAACATCAACAT-…	15960
muc5ac	CCACTACTTCACCAACTACT	34	4372-4504-4570-5095-5227-5293-5359-5899-6031-6097-6637-6769-7312-7510-8050-8656-8788-8854-9394-9526-9592-10132-10330-10870-11068-11608-11872-11938-12136-12268-12400-12466-12598-12664	CCACTACTTCACCAACTACT-CCACTACTTCACCAACTACT-CCACTACTTCACCAACAACT-CCACTACTTCACCAACTACT-CCACTACTTCACCAACTACT-CCACTACTTCACCAACTACT-CCACTACTTCACCAACGACT-CTACTACTTCACCAACTACT-CCACTACTTCACCAACTACT-CCACTACTTCACCAACGACT-CCACTACTTCACCAACTACT-CCACTACTTCACCAACTACT-CCACTACTTCACCAACTACT-CCACTACTTCACCAACTACT-CCACTACTTCACCAACTACT-CCACTACTTCACCAACTACT-CCACTACTTCACCAACTACT-CCACTACTTCACCAACTACT-CCACTACTTCACCAACTACT-…	15960
muc5ac	ATTACTTCACCAACTACTGA	34	3900-4374-4506-5097-5229-5295-5901-6033-6639-6771-7314-7446-7512-8052-8658-8790-8856-9396-9528-9594-10134-10266-10332-10872-11004-11070-11610-11874-11940-12072-12138-12402-12468-12798	ATTACTTCACCAACGACTGA-ACTACTTCACCAACTACTGA-ACTACTTCACCAACTACTGA-ACTACTTCACCAACTACTGA-ACTACTTCACCAACTACTGA-ACTACTTCACCAACTACTGA-ACTACTTCACCAACTACTGA-ACTACTTCACCAACTACTGA-ACTACTTCACCAACTACTGA-ACTACTTCACCAACTACTGA-ACTACTTCACCAACTACTGA-ATTACTTCACCAACGACTGA-ACTACTTCACCAACTACTGA-ACTACTTCACCAACTACTGA-ACTACTTCACCAACTACTGA-ACTACTTCACCAACTACTGA-ACTACTTCACCAACTACTGA-ACTACTTCACCAACTACTGA-ACTACTTCACCAACTACTGA-…	15960
muc5ac	ACTACTGAAACATCAACACC	34	3912-4386-4518-4650-5241-5307-5439-5913-6045-6177-6651-6783-7326-7524-7590-8064-8196-8670-8868-8934-9408-9606-9672-10146-10344-10410-10884-11148-11622-11886-12414-12480-12810-12876	ACGACTGAAACATCAACACC-ACTACTGAAACATCAACCCC-ACTACTGAAACATCAACACC-ACTACTGAAACATCAACACC-ACTACTGAAACATCAACGCC-ACTACTGAAACATCAACGCC-ACTACTGAAACATCAACACC-ACTACTGAAACATCAACGCC-ACTACTGAAACATCAACGCC-ACTACTGAAACATCAACACC-ACTACTGAAACATCAACGCC-ACTACTGAAACATCAACGCC-ACTACTGAAACATCAACCCC-ACTACTGAAACATCAACGCC-ACTACTGAAACATTAACACC-ACTACTGAAACATCAACCCC-ACTACTGAAACATCAACACC-ACTACTGAAACATCAACCCC-ACTACTGAAACATCAACATC-…	15960
muc5ac	CTACTTCACCAACTACTGAA	34	4375-4507-4573-5098-5230-5296-5362-5902-6034-6100-6640-6772-7315-7513-8053-8659-8791-8857-9397-9529-9595-10135-10333-10873-11071-11611-11875-11941-12139-12271-12403-12469-12601-12667	CTACTTCACCAACTACTGAA-CTACTTCACCAACTACTGAA-CTACTTCACCAACAACTGAA-CTACTTCACCAACTACTGAA-CTACTTCACCAACTACTGAA-CTACTTCACCAACTACTGAA-CTACTTCACCAACGACTGAA-CTACTTCACCAACTACTGAA-CTACTTCACCAACTACTGAA-CTACTTCACCAACGACTGAA-CTACTTCACCAACTACTGAA-CTACTTCACCAACTACTGAA-CTACTTCACCAACTACTGAA-CTACTTCACCAACTACTGAA-CTACTTCACCAACTACTGAA-CTACTTCACCAACTACTGAA-CTACTTCACCAACTACTGAA-CTACTTCACCAACTACTGAA-CTACTTCACCAACTACTGAA-…	15960
muc5ac	TCCACTACTTCACCAACTAC	34	4371-4503-4569-5094-5226-5292-5358-5898-6030-6096-6636-6768-7311-7509-8049-8655-8787-8853-9393-9525-9591-10131-10329-10869-11067-11607-11871-11937-12135-12267-12399-12465-12597-12663	TCCACTACTTCACCAACTAC-TCCACTACTTCACCAACTAC-TCCACTACTTCACCAACAAC-TCCACTACTTCACCAACTAC-TCCACTACTTCACCAACTAC-TCCACTACTTCACCAACTAC-TCCACTACTTCACCAACGAC-TCTACTACTTCACCAACTAC-TCCACTACTTCACCAACTAC-TCCACTACTTCACCAACGAC-TCCACTACTTCACCAACTAC-TCCACTACTTCACCAACTAC-TCCACTACTTCACCAACTAC-TCCACTACTTCACCAACTAC-TCCACTACTTCACCAACTAC-TCCACTACTTCACCAACTAC-TCCACTACTTCACCAACTAC-TCCACTACTTCACCAACTAC-TCCACTACTTCACCAACTAC-…	15960
muc5ac	ACTACTTCACCAACTACTGA	34	4374-4506-4572-5097-5229-5295-5361-5901-6033-6099-6639-6771-7314-7512-8052-8658-8790-8856-9396-9528-9594-10134-10332-10872-11070-11610-11874-11940-12138-12270-12402-12468-12600-12666	ACTACTTCACCAACTACTGA-ACTACTTCACCAACTACTGA-ACTACTTCACCAACAACTGA-ACTACTTCACCAACTACTGA-ACTACTTCACCAACTACTGA-ACTACTTCACCAACTACTGA-ACTACTTCACCAACGACTGA-ACTACTTCACCAACTACTGA-ACTACTTCACCAACTACTGA-ACTACTTCACCAACGACTGA-ACTACTTCACCAACTACTGA-ACTACTTCACCAACTACTGA-ACTACTTCACCAACTACTGA-ACTACTTCACCAACTACTGA-ACTACTTCACCAACTACTGA-ACTACTTCACCAACTACTGA-ACTACTTCACCAACTACTGA-ACTACTTCACCAACTACTGA-ACTACTTCACCAACTACTGA-…	15960
muc5ac	CACTACTTCACCAACTACTG	34	4373-4505-4571-5096-5228-5294-5360-5900-6032-6098-6638-6770-7313-7511-8051-8657-8789-8855-9395-9527-9593-10133-10331-10871-11069-11609-11873-11939-12137-12269-12401-12467-12599-12665	CACTACTTCACCAACTACTG-CACTACTTCACCAACTACTG-CACTACTTCACCAACAACTG-CACTACTTCACCAACTACTG-CACTACTTCACCAACTACTG-CACTACTTCACCAACTACTG-CACTACTTCACCAACGACTG-TACTACTTCACCAACTACTG-CACTACTTCACCAACTACTG-CACTACTTCACCAACGACTG-CACTACTTCACCAACTACTG-CACTACTTCACCAACTACTG-CACTACTTCACCAACTACTG-CACTACTTCACCAACTACTG-CACTACTTCACCAACTACTG-CACTACTTCACCAACTACTG-CACTACTTCACCAACTACTG-CACTACTTCACCAACTACTG-CACTACTTCACCAACTACTG-…	15960
muc5ac	TTACTTCACCAACTACTGAA	34	3901-4375-4507-5098-5230-5296-5902-6034-6640-6772-7315-7447-7513-8053-8659-8791-8857-9397-9529-9595-10135-10267-10333-10873-11005-11071-11611-11875-11941-12073-12139-12403-12469-12799	TTACTTCACCAACGACTGAA-CTACTTCACCAACTACTGAA-CTACTTCACCAACTACTGAA-CTACTTCACCAACTACTGAA-CTACTTCACCAACTACTGAA-CTACTTCACCAACTACTGAA-CTACTTCACCAACTACTGAA-CTACTTCACCAACTACTGAA-CTACTTCACCAACTACTGAA-CTACTTCACCAACTACTGAA-CTACTTCACCAACTACTGAA-TTACTTCACCAACGACTGAA-CTACTTCACCAACTACTGAA-CTACTTCACCAACTACTGAA-CTACTTCACCAACTACTGAA-CTACTTCACCAACTACTGAA-CTACTTCACCAACTACTGAA-CTACTTCACCAACTACTGAA-CTACTTCACCAACTACTGAA-…	15960
col6a3	AGTGTTTCTGCTGGACGGTT	33	625-1225-1822-3022-3622-4219-5419-6019-6616-7816-8416-9013-10213-10813-11410-12610-13210-13807-15007-15607-16204-17404-18004-18601-19801-20401-20998-22198-22798-23395-24595-25195-25792	AGTGTTTCTGCTGGACGGTT-AGTGTTTCTGCTGGACGGCT-AGTGTTTCTGCTGGATGGTT-AGTGTTTCTGCTGGACGGTT-AGTGTTTCTGCTGGACGGCT-AGTGTTTCTGCTGGATGGTT-AGTGTTTCTGCTGGACGGTT-AGTGTTTCTGCTGGACGGCT-AGTGTTTCTGCTGGATGGTT-AGTGTTTCTGCTGGACGGTT-AGTGTTTCTGCTGGACGGCT-AGTGTTTCTGCTGGATGGTT-AGTGTTTCTGCTGGACGGTT-AGTGTTTCTGCTGGACGGCT-AGTGTTTCTGCTGGATGGTT-AGTGTTTCTGCTGGACGGTT-AGTGTTTCTGCTGGACGGCT-AGTGTTTCTGCTGGATGGTT-AGTGTTTCTGCTGGACGGTT-…	33784
col6a3	TGTAGTGTTTCTGCTGGACG	33	622-1222-1819-3019-3619-4216-5416-6016-6613-7813-8413-9010-10210-10810-11407-12607-13207-13804-15004-15604-16201-17401-18001-18598-19798-20398-20995-22195-22795-23392-24592-25192-25789	TGTAGTGTTTCTGCTGGACG-TGTAGTGTTTCTGCTGGACG-TGTAGTGTTTCTGCTGGATG-TGTAGTGTTTCTGCTGGACG-TGTAGTGTTTCTGCTGGACG-TGTAGTGTTTCTGCTGGATG-TGTAGTGTTTCTGCTGGACG-TGTAGTGTTTCTGCTGGACG-TGTAGTGTTTCTGCTGGATG-TGTAGTGTTTCTGCTGGACG-TGTAGTGTTTCTGCTGGACG-TGTAGTGTTTCTGCTGGATG-TGTAGTGTTTCTGCTGGACG-TGTAGTGTTTCTGCTGGACG-TGTAGTGTTTCTGCTGGATG-TGTAGTGTTTCTGCTGGACG-TGTAGTGTTTCTGCTGGACG-TGTAGTGTTTCTGCTGGATG-TGTAGTGTTTCTGCTGGACG-…	33784
col6a3	GGTCTGAGGCACAAAGGAGG	33	224-824-2021-2621-3221-4418-5018-5618-6815-7415-8015-9212-9812-10412-11609-12209-12809-14006-14606-15206-16403-17003-17603-18800-19400-20000-21197-21797-22397-23594-24194-24794-25991	GGTCTGAGGCACAAAGGAGG-GGTCTGAGACACAAAGGAGG-GGTCTGAGGCACAAAGGAGG-GGTCTGAGGCACAAGGGAGG-GGTCTGAGACACAAAGGAGG-GGTCTGAGGCACAAAGGAGG-GGTCTGAGGCACAAGGGAGG-GGTCTGAGACACAAAGGAGG-GGTCTGAGGCACAAAGGAGG-GGTCTGAGGCACAAGGGAGG-GGTCTGAGACACAAAGGAGG-GGTCTGAGGCACAAAGGAGG-GGTCTGAGGCACAAGGGAGG-GGTCTGAGACACAAAGGAGG-GGTCTGAGGCACAAAGGAGG-GGTCTGAGGCACAAGGGAGG-GGTCTGAGACACAAAGGAGG-GGTCTGAGGCACAAAGGAGG-GGTCTGAGGCACAAGGGAGG-…	33784
col6a3	GTAGTGTTTCTGCTGGACGG	33	623-1223-1820-3020-3620-4217-5417-6017-6614-7814-8414-9011-10211-10811-11408-12608-13208-13805-15005-15605-16202-17402-18002-18599-19799-20399-20996-22196-22796-23393-24593-25193-25790	GTAGTGTTTCTGCTGGACGG-GTAGTGTTTCTGCTGGACGG-GTAGTGTTTCTGCTGGATGG-GTAGTGTTTCTGCTGGACGG-GTAGTGTTTCTGCTGGACGG-GTAGTGTTTCTGCTGGATGG-GTAGTGTTTCTGCTGGACGG-GTAGTGTTTCTGCTGGACGG-GTAGTGTTTCTGCTGGATGG-GTAGTGTTTCTGCTGGACGG-GTAGTGTTTCTGCTGGACGG-GTAGTGTTTCTGCTGGATGG-GTAGTGTTTCTGCTGGACGG-GTAGTGTTTCTGCTGGACGG-GTAGTGTTTCTGCTGGATGG-GTAGTGTTTCTGCTGGACGG-GTAGTGTTTCTGCTGGACGG-GTAGTGTTTCTGCTGGATGG-GTAGTGTTTCTGCTGGACGG-…	33784
col6a3	GTCTGAGGCACAAAGGAGGC	33	225-825-2022-2622-3222-4419-5019-5619-6816-7416-8016-9213-9813-10413-11610-12210-12810-14007-14607-15207-16404-17004-17604-18801-19401-20001-21198-21798-22398-23595-24195-24795-25992	GTCTGAGGCACAAAGGAGGC-GTCTGAGACACAAAGGAGGC-GTCTGAGGCACAAAGGAGGG-GTCTGAGGCACAAGGGAGGC-GTCTGAGACACAAAGGAGGC-GTCTGAGGCACAAAGGAGGG-GTCTGAGGCACAAGGGAGGC-GTCTGAGACACAAAGGAGGC-GTCTGAGGCACAAAGGAGGG-GTCTGAGGCACAAGGGAGGC-GTCTGAGACACAAAGGAGGC-GTCTGAGGCACAAAGGAGGG-GTCTGAGGCACAAGGGAGGC-GTCTGAGACACAAAGGAGGC-GTCTGAGGCACAAAGGAGGG-GTCTGAGGCACAAGGGAGGC-GTCTGAGACACAAAGGAGGC-GTCTGAGGCACAAAGGAGGG-GTCTGAGGCACAAGGGAGGC-…	33784
col6a3	AGATGTAGTGTTTCTGCTGG	33	619-1219-1816-3016-3616-4213-5413-6013-6610-7810-8410-9007-10207-10807-11404-12604-13204-13801-15001-15601-16198-17398-17998-18595-19795-20395-20992-22192-22792-23389-24589-25189-25786	AGATGTAGTGTTTCTGCTGG-GGATGTAGTGTTTCTGCTGG-GGATGTAGTGTTTCTGCTGG-AGATGTAGTGTTTCTGCTGG-GGATGTAGTGTTTCTGCTGG-GGATGTAGTGTTTCTGCTGG-AGATGTAGTGTTTCTGCTGG-GGATGTAGTGTTTCTGCTGG-GGATGTAGTGTTTCTGCTGG-AGATGTAGTGTTTCTGCTGG-GGATGTAGTGTTTCTGCTGG-GGATGTAGTGTTTCTGCTGG-AGATGTAGTGTTTCTGCTGG-GGATGTAGTGTTTCTGCTGG-GGATGTAGTGTTTCTGCTGG-AGATGTAGTGTTTCTGCTGG-GGATGTAGTGTTTCTGCTGG-GGATGTAGTGTTTCTGCTGG-AGATGTAGTGTTTCTGCTGG-…	33784
muc5ac	CATCCATTACTTCACCAACT	33	3895-4369-4501-5092-5224-5290-6028-6634-6766-7309-7441-7507-8047-8653-8785-8851-9391-9523-9589-10129-10261-10327-10867-10999-11065-11605-11869-11935-12067-12133-12397-12463-12793	CATCCATTACTTCACCAACG-CATCCACTACTTCACCAACT-CATCCACTACTTCACCAACT-CATCCACTACTTCACCAACT-CATCCACTACTTCACCAACT-CATCCACTACTTCACCAACT-CATCCACTACTTCACCAACT-CATCCACTACTTCACCAACT-CATCCACTACTTCACCAACT-CATCCACTACTTCACCAACT-CATCCATTACTTCACCAACG-CATCCACTACTTCACCAACT-CATCCACTACTTCACCAACT-CATCCACTACTTCACCAACT-CATCCACTACTTCACCAACT-CATCCACTACTTCACCAACT-CATCCACTACTTCACCAACT-CATCCACTACTTCACCAACT-CATCCACTACTTCACCAACT-…	15960
col6a3	ATGTAGTGTTTCTGCTGGAC	33	621-1221-1818-3018-3618-4215-5415-6015-6612-7812-8412-9009-10209-10809-11406-12606-13206-13803-15003-15603-16200-17400-18000-18597-19797-20397-20994-22194-22794-23391-24591-25191-25788	ATGTAGTGTTTCTGCTGGAC-ATGTAGTGTTTCTGCTGGAC-ATGTAGTGTTTCTGCTGGAT-ATGTAGTGTTTCTGCTGGAC-ATGTAGTGTTTCTGCTGGAC-ATGTAGTGTTTCTGCTGGAT-ATGTAGTGTTTCTGCTGGAC-ATGTAGTGTTTCTGCTGGAC-ATGTAGTGTTTCTGCTGGAT-ATGTAGTGTTTCTGCTGGAC-ATGTAGTGTTTCTGCTGGAC-ATGTAGTGTTTCTGCTGGAT-ATGTAGTGTTTCTGCTGGAC-ATGTAGTGTTTCTGCTGGAC-ATGTAGTGTTTCTGCTGGAT-ATGTAGTGTTTCTGCTGGAC-ATGTAGTGTTTCTGCTGGAC-ATGTAGTGTTTCTGCTGGAT-ATGTAGTGTTTCTGCTGGAC-…	33784
col6a3	GATGTAGTGTTTCTGCTGGA	33	620-1220-1817-3017-3617-4214-5414-6014-6611-7811-8411-9008-10208-10808-11405-12605-13205-13802-15002-15602-16199-17399-17999-18596-19796-20396-20993-22193-22793-23390-24590-25190-25787	GATGTAGTGTTTCTGCTGGA-GATGTAGTGTTTCTGCTGGA-GATGTAGTGTTTCTGCTGGA-GATGTAGTGTTTCTGCTGGA-GATGTAGTGTTTCTGCTGGA-GATGTAGTGTTTCTGCTGGA-GATGTAGTGTTTCTGCTGGA-GATGTAGTGTTTCTGCTGGA-GATGTAGTGTTTCTGCTGGA-GATGTAGTGTTTCTGCTGGA-GATGTAGTGTTTCTGCTGGA-GATGTAGTGTTTCTGCTGGA-GATGTAGTGTTTCTGCTGGA-GATGTAGTGTTTCTGCTGGA-GATGTAGTGTTTCTGCTGGA-GATGTAGTGTTTCTGCTGGA-GATGTAGTGTTTCTGCTGGA-GATGTAGTGTTTCTGCTGGA-GATGTAGTGTTTCTGCTGGA-…	33784
muc5ac	ATCCATTACTTCACCAACTA	33	3896-4370-4502-5093-5225-5291-6029-6635-6767-7310-7442-7508-8048-8654-8786-8852-9392-9524-9590-10130-10262-10328-10868-11000-11066-11606-11870-11936-12068-12134-12398-12464-12794	ATCCATTACTTCACCAACGA-ATCCACTACTTCACCAACTA-ATCCACTACTTCACCAACTA-ATCCACTACTTCACCAACTA-ATCCACTACTTCACCAACTA-ATCCACTACTTCACCAACTA-ATCCACTACTTCACCAACTA-ATCCACTACTTCACCAACTA-ATCCACTACTTCACCAACTA-ATCCACTACTTCACCAACTA-ATCCATTACTTCACCAACGA-ATCCACTACTTCACCAACTA-ATCCACTACTTCACCAACTA-ATCCACTACTTCACCAACTA-ATCCACTACTTCACCAACTA-ATCCACTACTTCACCAACTA-ATCCACTACTTCACCAACTA-ATCCACTACTTCACCAACTA-ATCCACTACTTCACCAACTA-…	15960
muc5ac	TCACCAACAACTGAAACATC	33	3906-4380-4512-4578-5235-5301-5907-6039-6105-6645-6777-7320-7452-7518-8058-8664-8796-8862-9402-9534-9600-10140-10272-10338-10878-11010-11616-11880-12078-12408-12474-12606-12804	TCACCAACGACTGAAACATC-TCACCAACTACTGAAACATC-TCACCAACTACTGAAACATC-TCACCAACAACTGAAACATC-TCACCAACTACTGAAACATC-TCACCAACTACTGAAACATC-TCACCAACTACTGAAACATC-TCACCAACTACTGAAACATC-TCACCAACGACTGAAACATC-TCACCAACTACTGAAACATC-TCACCAACTACTGAAACATC-TCACCAACTACTGAAACATC-TCACCAACGACTGAAACATC-TCACCAACTACTGAAACATC-TCACCAACTACTGAAACATC-TCACCAACTACTGAAACATC-TCACCAACTACTGAAACATC-TCACCAACTACTGAAACATC-TCACCAACTACTGAAACATC-…	15960
muc5ac	CCATTACTTCACCAACTACT	33	3898-4372-4504-5095-5227-5293-6031-6637-6769-7312-7444-7510-8050-8656-8788-8854-9394-9526-9592-10132-10264-10330-10870-11002-11068-11608-11872-11938-12070-12136-12400-12466-12796	CCATTACTTCACCAACGACT-CCACTACTTCACCAACTACT-CCACTACTTCACCAACTACT-CCACTACTTCACCAACTACT-CCACTACTTCACCAACTACT-CCACTACTTCACCAACTACT-CCACTACTTCACCAACTACT-CCACTACTTCACCAACTACT-CCACTACTTCACCAACTACT-CCACTACTTCACCAACTACT-CCATTACTTCACCAACGACT-CCACTACTTCACCAACTACT-CCACTACTTCACCAACTACT-CCACTACTTCACCAACTACT-CCACTACTTCACCAACTACT-CCACTACTTCACCAACTACT-CCACTACTTCACCAACTACT-CCACTACTTCACCAACTACT-CCACTACTTCACCAACTACT-…	15960
col6a3	TAGTGTTTCTGCTGGACGGT	33	624-1224-1821-3021-3621-4218-5418-6018-6615-7815-8415-9012-10212-10812-11409-12609-13209-13806-15006-15606-16203-17403-18003-18600-19800-20400-20997-22197-22797-23394-24594-25194-25791	TAGTGTTTCTGCTGGACGGT-TAGTGTTTCTGCTGGACGGC-TAGTGTTTCTGCTGGATGGT-TAGTGTTTCTGCTGGACGGT-TAGTGTTTCTGCTGGACGGC-TAGTGTTTCTGCTGGATGGT-TAGTGTTTCTGCTGGACGGT-TAGTGTTTCTGCTGGACGGC-TAGTGTTTCTGCTGGATGGT-TAGTGTTTCTGCTGGACGGT-TAGTGTTTCTGCTGGACGGC-TAGTGTTTCTGCTGGATGGT-TAGTGTTTCTGCTGGACGGT-TAGTGTTTCTGCTGGACGGC-TAGTGTTTCTGCTGGATGGT-TAGTGTTTCTGCTGGACGGT-TAGTGTTTCTGCTGGACGGC-TAGTGTTTCTGCTGGATGGT-TAGTGTTTCTGCTGGACGGT-…	33784
col6a3	GTGTTTCTGCTGGACGGTTC	33	626-1226-1823-3023-3623-4220-5420-6020-6617-7817-8417-9014-10214-10814-11411-12611-13211-13808-15008-15608-16205-17405-18005-18602-19802-20402-20999-22199-22799-23396-24596-25196-25793	GTGTTTCTGCTGGACGGTTC-GTGTTTCTGCTGGACGGCTC-GTGTTTCTGCTGGATGGTTC-GTGTTTCTGCTGGACGGTTC-GTGTTTCTGCTGGACGGCTC-GTGTTTCTGCTGGATGGTTC-GTGTTTCTGCTGGACGGTTC-GTGTTTCTGCTGGACGGCTC-GTGTTTCTGCTGGATGGTTC-GTGTTTCTGCTGGACGGTTC-GTGTTTCTGCTGGACGGCTC-GTGTTTCTGCTGGATGGTTC-GTGTTTCTGCTGGACGGTTC-GTGTTTCTGCTGGACGGCTC-GTGTTTCTGCTGGATGGTTC-GTGTTTCTGCTGGACGGTTC-GTGTTTCTGCTGGACGGCTC-GTGTTTCTGCTGGATGGTTC-GTGTTTCTGCTGGACGGTTC-…	33784
col6a3	AGGATGTAGTGTTTCTGCTG	33	618-1218-1815-3015-3615-4212-5412-6012-6609-7809-8409-9006-10206-10806-11403-12603-13203-13800-15000-15600-16197-17397-17997-18594-19794-20394-20991-22191-22791-23388-24588-25188-25785	AAGATGTAGTGTTTCTGCTG-AGGATGTAGTGTTTCTGCTG-GGGATGTAGTGTTTCTGCTG-AAGATGTAGTGTTTCTGCTG-AGGATGTAGTGTTTCTGCTG-GGGATGTAGTGTTTCTGCTG-AAGATGTAGTGTTTCTGCTG-AGGATGTAGTGTTTCTGCTG-GGGATGTAGTGTTTCTGCTG-AAGATGTAGTGTTTCTGCTG-AGGATGTAGTGTTTCTGCTG-GGGATGTAGTGTTTCTGCTG-AAGATGTAGTGTTTCTGCTG-AGGATGTAGTGTTTCTGCTG-GGGATGTAGTGTTTCTGCTG-AAGATGTAGTGTTTCTGCTG-AGGATGTAGTGTTTCTGCTG-GGGATGTAGTGTTTCTGCTG-AAGATGTAGTGTTTCTGCTG-…	33784
muc5ac	CATTACTTCACCAACTACTG	33	3899-4373-4505-5096-5228-5294-6032-6638-6770-7313-7445-7511-8051-8657-8789-8855-9395-9527-9593-10133-10265-10331-10871-11003-11069-11609-11873-11939-12071-12137-12401-12467-12797	CATTACTTCACCAACGACTG-CACTACTTCACCAACTACTG-CACTACTTCACCAACTACTG-CACTACTTCACCAACTACTG-CACTACTTCACCAACTACTG-CACTACTTCACCAACTACTG-CACTACTTCACCAACTACTG-CACTACTTCACCAACTACTG-CACTACTTCACCAACTACTG-CACTACTTCACCAACTACTG-CATTACTTCACCAACGACTG-CACTACTTCACCAACTACTG-CACTACTTCACCAACTACTG-CACTACTTCACCAACTACTG-CACTACTTCACCAACTACTG-CACTACTTCACCAACTACTG-CACTACTTCACCAACTACTG-CACTACTTCACCAACTACTG-CACTACTTCACCAACTACTG-…	15960
col6a3	AAGGATGTAGTGTTTCTGCT	33	617-1217-1814-3014-3614-4211-5411-6011-6608-7808-8408-9005-10205-10805-11402-12602-13202-13799-14999-15599-16196-17396-17996-18593-19793-20393-20990-22190-22790-23387-24587-25187-25784	AAAGATGTAGTGTTTCTGCT-AAGGATGTAGTGTTTCTGCT-AGGGATGTAGTGTTTCTGCT-AAAGATGTAGTGTTTCTGCT-AAGGATGTAGTGTTTCTGCT-AGGGATGTAGTGTTTCTGCT-AAAGATGTAGTGTTTCTGCT-AAGGATGTAGTGTTTCTGCT-AGGGATGTAGTGTTTCTGCT-AAAGATGTAGTGTTTCTGCT-AAGGATGTAGTGTTTCTGCT-AGGGATGTAGTGTTTCTGCT-AAAGATGTAGTGTTTCTGCT-AAGGATGTAGTGTTTCTGCT-AGGGATGTAGTGTTTCTGCT-AAAGATGTAGTGTTTCTGCT-AAGGATGTAGTGTTTCTGCT-AGGGATGTAGTGTTTCTGCT-AAAGATGTAGTGTTTCTGCT-…	33784
col6a3	GACAATGTCTTCACTGCCTC	33	284-1484-2081-2681-3881-4478-5078-6278-6875-7475-8675-9272-9872-11072-11669-12269-13469-14066-14666-15866-16463-17063-18263-18860-19460-20660-21257-21857-23057-23654-24254-25454-26051	GACAATGTCTTCACTGCTTC-GACAGTGTCTTCACTGCCTC-GACAATGTCTTCACTGCCTC-GACAATGTCTTCACTGCTTC-GACAGTGTCTTCACTGCCTC-GACAATGTCTTCACTGCCTC-GACAATGTCTTCACTGCTTC-GACAGTGTCTTCACTGCCTC-GACAATGTCTTCACTGCCTC-GACAATGTCTTCACTGCTTC-GACAGTGTCTTCACTGCCTC-GACAATGTCTTCACTGCCTC-GACAATGTCTTCACTGCTTC-GACAGTGTCTTCACTGCCTC-GACAATGTCTTCACTGCCTC-GACAATGTCTTCACTGCTTC-GACAGTGTCTTCACTGCCTC-GACAATGTCTTCACTGCCTC-GACAATGTCTTCACTGCTTC-…	33784
muc5ac	TCCATTACTTCACCAACTAC	33	3897-4371-4503-5094-5226-5292-6030-6636-6768-7311-7443-7509-8049-8655-8787-8853-9393-9525-9591-10131-10263-10329-10869-11001-11067-11607-11871-11937-12069-12135-12399-12465-12795	TCCATTACTTCACCAACGAC-TCCACTACTTCACCAACTAC-TCCACTACTTCACCAACTAC-TCCACTACTTCACCAACTAC-TCCACTACTTCACCAACTAC-TCCACTACTTCACCAACTAC-TCCACTACTTCACCAACTAC-TCCACTACTTCACCAACTAC-TCCACTACTTCACCAACTAC-TCCACTACTTCACCAACTAC-TCCATTACTTCACCAACGAC-TCCACTACTTCACCAACTAC-TCCACTACTTCACCAACTAC-TCCACTACTTCACCAACTAC-TCCACTACTTCACCAACTAC-TCCACTACTTCACCAACTAC-TCCACTACTTCACCAACTAC-TCCACTACTTCACCAACTAC-TCCACTACTTCACCAACTAC-…	15960
col6a3	AGAGACAATGTCTTCACTGC	32	281-881-2078-2678-3278-4475-5075-5675-6872-7472-9269-9869-10469-11666-12266-12866-14063-14663-15263-16460-17060-17660-18857-19457-20057-21254-21854-22454-23651-24251-24851-26048	AAAGACAATGTCTTCACTGC-AGAGACAATGTCTTTACTGC-AGAGACAATGTCTTCACTGC-AGAGACAATGTCTTCACTGC-AGAGACAATGTCTTTACTGC-AGAGACAATGTCTTCACTGC-AGAGACAATGTCTTCACTGC-AGAGACAATGTCTTTACTGC-AGAGACAATGTCTTCACTGC-AGAGACAATGTCTTCACTGC-AGAGACAATGTCTTCACTGC-AGAGACAATGTCTTCACTGC-AGAGACAATGTCTTTACTGC-AGAGACAATGTCTTCACTGC-AGAGACAATGTCTTCACTGC-AGAGACAATGTCTTTACTGC-AGAGACAATGTCTTCACTGC-AGAGACAATGTCTTCACTGC-AGAGACAATGTCTTTACTGC-…	33784
col6a3	AGACAATGTCTTCACTGCTT	32	283-883-2080-2680-3280-4477-5077-5677-6874-7474-9271-9871-10471-11668-12268-12868-14065-14665-15265-16462-17062-17662-18859-19459-20059-21256-21856-22456-23653-24253-24853-26050	AGACAATGTCTTCACTGCTT-AGACAATGTCTTTACTGCTT-AGACAATGTCTTCACTGCCT-AGACAATGTCTTCACTGCTT-AGACAATGTCTTTACTGCTT-AGACAATGTCTTCACTGCCT-AGACAATGTCTTCACTGCTT-AGACAATGTCTTTACTGCTT-AGACAATGTCTTCACTGCCT-AGACAATGTCTTCACTGCTT-AGACAATGTCTTCACTGCCT-AGACAATGTCTTCACTGCTT-AGACAATGTCTTTACTGCTT-AGACAATGTCTTCACTGCCT-AGACAATGTCTTCACTGCTT-AGACAATGTCTTTACTGCTT-AGACAATGTCTTCACTGCCT-AGACAATGTCTTCACTGCTT-AGACAATGTCTTTACTGCTT-…	33784
col6a3	GACAATGTCTTCACTGCTTC	32	284-884-2081-2681-3281-4478-5078-5678-6875-7475-9272-9872-10472-11669-12269-12869-14066-14666-15266-16463-17063-17663-18860-19460-20060-21257-21857-22457-23654-24254-24854-26051	GACAATGTCTTCACTGCTTC-GACAATGTCTTTACTGCTTC-GACAATGTCTTCACTGCCTC-GACAATGTCTTCACTGCTTC-GACAATGTCTTTACTGCTTC-GACAATGTCTTCACTGCCTC-GACAATGTCTTCACTGCTTC-GACAATGTCTTTACTGCTTC-GACAATGTCTTCACTGCCTC-GACAATGTCTTCACTGCTTC-GACAATGTCTTCACTGCCTC-GACAATGTCTTCACTGCTTC-GACAATGTCTTTACTGCTTC-GACAATGTCTTCACTGCCTC-GACAATGTCTTCACTGCTTC-GACAATGTCTTTACTGCTTC-GACAATGTCTTCACTGCCTC-GACAATGTCTTCACTGCTTC-GACAATGTCTTTACTGCTTC-…	33784
muc5ac	TGAAACATCAACACCTACTT	32	3917-4391-4523-4589-4655-5246-5312-5444-5918-6116-6182-6656-6788-7331-7529-8069-8201-8675-8873-8939-9413-9611-9677-10151-10349-10889-11153-11627-11759-12485-12815-12881	TGAAACATCAACACCTACAT-TGAAACATCAACCCCTACTT-TGAAACATCAACACCTACTT-TGAAACATCAACGCCTACTT-TGAAACATCAACACCTACAT-TGAAACATCAACGCCTACTT-TGAAACATCAACGCCTACTT-TGAAACATCAACACCTACAT-TGAAACATCAACGCCTACTT-TGAAACATCAACGCCTACTT-TGAAACATCAACACCTACAT-TGAAACATCAACGCCTACTT-TGAAACATCAACGCCTACTT-TGAAACATCAACCCCTACTT-TGAAACATCAACGCCTACTT-TGAAACATCAACCCCTACTT-TGAAACATCAACACCTACAT-TGAAACATCAACCCCTACTT-TGAAACATCAACATCTACTT-…	15960
muc5ac	CAACTACTGAAACATCAACG	32	4384-4516-4582-4648-5239-5305-5437-5911-6043-6109-6175-6649-6781-7324-7522-8062-8194-8668-8866-8932-9406-9604-9670-10144-10342-11080-11146-11620-11950-12148-12478-12874	CAACTACTGAAACATCAACC-CAACTACTGAAACATCAACA-CAACAACTGAAACATCAACG-CAACTACTGAAACATCAACA-CAACTACTGAAACATCAACG-CAACTACTGAAACATCAACG-CAACTACTGAAACATCAACA-CAACTACTGAAACATCAACG-CAACTACTGAAACATCAACG-CAACGACTGAAACATCAACG-CAACTACTGAAACATCAACA-CAACTACTGAAACATCAACG-CAACTACTGAAACATCAACG-CAACTACTGAAACATCAACC-CAACTACTGAAACATCAACG-CAACTACTGAAACATCAACC-CAACTACTGAAACATCAACA-CAACTACTGAAACATCAACC-CAACTACTGAAACATCAACA-…	15960
muc5ac	CCAACTACTGAAACATCTAC	32	4383-4515-4647-5238-5304-5436-5910-6042-6174-6648-6780-7323-7521-8061-8193-8667-8799-8865-8931-9405-9537-9603-9669-10143-10341-10881-11145-11619-11883-12411-12477-12873	CCAACTACTGAAACATCAAC-CCAACTACTGAAACATCAAC-CCAACTACTGAAACATCAAC-CCAACTACTGAAACATCAAC-CCAACTACTGAAACATCAAC-CCAACTACTGAAACATCAAC-CCAACTACTGAAACATCAAC-CCAACTACTGAAACATCAAC-CCAACTACTGAAACATCAAC-CCAACTACTGAAACATCAAC-CCAACTACTGAAACATCAAC-CCAACTACTGAAACATCAAC-CCAACTACTGAAACATCAAC-CCAACTACTGAAACATCAAC-CCAACTACTGAAACATCAAC-CCAACTACTGAAACATCAAC-CCAACTACTGAAACATCTAC-CCAACTACTGAAACATCAAC-CCAACTACTGAAACATCAAC-…	15960
muc5ac	ACCAACTACTGAAACATTAA	32	4382-4514-4646-5105-5237-5303-5369-5435-5909-6041-6173-6647-6779-7322-7520-7586-8060-8192-8666-8864-8930-9404-9602-9668-10142-10340-10406-11144-11618-12278-12476-12872	ACCAACTACTGAAACATCAA-ACCAACTACTGAAACATCAA-ACCAACTACTGAAACATCAA-ACCAACTACTGAAACATTAA-ACCAACTACTGAAACATCAA-ACCAACTACTGAAACATCAA-ACCAACGACTGAAACATTAA-ACCAACTACTGAAACATCAA-ACCAACTACTGAAACATCAA-ACCAACTACTGAAACATCAA-ACCAACTACTGAAACATCAA-ACCAACTACTGAAACATCAA-ACCAACTACTGAAACATCAA-ACCAACTACTGAAACATCAA-ACCAACTACTGAAACATCAA-ACCAACTACTGAAACATTAA-ACCAACTACTGAAACATCAA-ACCAACTACTGAAACATCAA-ACCAACTACTGAAACATCAA-…	15960
muc5ac	CACCAACTACTGAAACATCT	32	4381-4513-4645-5236-5302-5434-5908-6040-6172-6646-6778-7321-7519-8059-8191-8665-8797-8863-8929-9403-9535-9601-9667-10141-10339-10879-11143-11617-11881-12409-12475-12871	CACCAACTACTGAAACATCA-CACCAACTACTGAAACATCA-CACCAACTACTGAAACATCA-CACCAACTACTGAAACATCA-CACCAACTACTGAAACATCA-CACCAACTACTGAAACATCA-CACCAACTACTGAAACATCA-CACCAACTACTGAAACATCA-CACCAACTACTGAAACATCA-CACCAACTACTGAAACATCA-CACCAACTACTGAAACATCA-CACCAACTACTGAAACATCA-CACCAACTACTGAAACATCA-CACCAACTACTGAAACATCA-CACCAACTACTGAAACATCA-CACCAACTACTGAAACATCA-CACCAACTACTGAAACATCT-CACCAACTACTGAAACATCA-CACCAACTACTGAAACATCA-…	15960
muc5ac	ACCAACTACTGAAACATCTA	32	4382-4514-4646-5237-5303-5435-5909-6041-6173-6647-6779-7322-7520-8060-8192-8666-8798-8864-8930-9404-9536-9602-9668-10142-10340-10880-11144-11618-11882-12410-12476-12872	ACCAACTACTGAAACATCAA-ACCAACTACTGAAACATCAA-ACCAACTACTGAAACATCAA-ACCAACTACTGAAACATCAA-ACCAACTACTGAAACATCAA-ACCAACTACTGAAACATCAA-ACCAACTACTGAAACATCAA-ACCAACTACTGAAACATCAA-ACCAACTACTGAAACATCAA-ACCAACTACTGAAACATCAA-ACCAACTACTGAAACATCAA-ACCAACTACTGAAACATCAA-ACCAACTACTGAAACATCAA-ACCAACTACTGAAACATCAA-ACCAACTACTGAAACATCAA-ACCAACTACTGAAACATCAA-ACCAACTACTGAAACATCTA-ACCAACTACTGAAACATCAA-ACCAACTACTGAAACATCAA-…	15960
muc5ac	GCATCCACTACTTCACCAAC	32	4368-4500-4566-5091-5223-5289-5355-6027-6093-6633-6765-7308-7506-8046-8652-8784-8850-9390-9522-9588-10128-10326-10866-11064-11604-11736-11934-12132-12264-12462-12594-12660	ACATCCACTACTTCACCAAC-GCATCCACTACTTCACCAAC-GCATCCACTACTTCACCAAC-CCATCCACTACTTCACCAAC-GCATCCACTACTTCACCAAC-GCATCCACTACTTCACCAAC-GCATCCACTACTTCACCAAC-GCATCCACTACTTCACCAAC-GCATCCACTACTTCACCAAC-ACATCCACTACTTCACCAAC-GCATCCACTACTTCACCAAC-GCATCCACTACTTCACCAAC-GCATCCACTACTTCACCAAC-GCATCCACTACTTCACCAAC-ACATCCACTACTTCACCAAC-GCATCCACTACTTCACCAAC-GCATCCACTACTTCACCAAC-ACATCCACTACTTCACCAAC-GCATCCACTACTTCACCAAC-…	15960
muc5ac	CCAACTACTGAAACATTAAC	32	4383-4515-4647-5106-5238-5304-5370-5436-5910-6042-6174-6648-6780-7323-7521-7587-8061-8193-8667-8865-8931-9405-9603-9669-10143-10341-10407-11145-11619-12279-12477-12873	CCAACTACTGAAACATCAAC-CCAACTACTGAAACATCAAC-CCAACTACTGAAACATCAAC-CCAACTACTGAAACATTAAC-CCAACTACTGAAACATCAAC-CCAACTACTGAAACATCAAC-CCAACGACTGAAACATTAAC-CCAACTACTGAAACATCAAC-CCAACTACTGAAACATCAAC-CCAACTACTGAAACATCAAC-CCAACTACTGAAACATCAAC-CCAACTACTGAAACATCAAC-CCAACTACTGAAACATCAAC-CCAACTACTGAAACATCAAC-CCAACTACTGAAACATCAAC-CCAACTACTGAAACATTAAC-CCAACTACTGAAACATCAAC-CCAACTACTGAAACATCAAC-CCAACTACTGAAACATCAAC-…	15960
col6a3	AGAGACAATGTCTTTACTGC	32	881-2078-2678-3278-4475-5075-5675-6872-7472-8072-9269-9869-10469-11666-12266-12866-14063-14663-15263-16460-17060-17660-18857-19457-20057-21254-21854-22454-23651-24251-24851-26048	AGAGACAATGTCTTTACTGC-AGAGACAATGTCTTCACTGC-AGAGACAATGTCTTCACTGC-AGAGACAATGTCTTTACTGC-AGAGACAATGTCTTCACTGC-AGAGACAATGTCTTCACTGC-AGAGACAATGTCTTTACTGC-AGAGACAATGTCTTCACTGC-AGAGACAATGTCTTCACTGC-AGAGACAATATCTTTACTGC-AGAGACAATGTCTTCACTGC-AGAGACAATGTCTTCACTGC-AGAGACAATGTCTTTACTGC-AGAGACAATGTCTTCACTGC-AGAGACAATGTCTTCACTGC-AGAGACAATGTCTTTACTGC-AGAGACAATGTCTTCACTGC-AGAGACAATGTCTTCACTGC-AGAGACAATGTCTTTACTGC-…	33784
col6a3	CAGAGACAATGTCTTCACTG	32	280-880-2077-2677-3277-4474-5074-5674-6871-7471-9268-9868-10468-11665-12265-12865-14062-14662-15262-16459-17059-17659-18856-19456-20056-21253-21853-22453-23650-24250-24850-26047	CAAAGACAATGTCTTCACTG-CAGAGACAATGTCTTTACTG-GAGAGACAATGTCTTCACTG-CAGAGACAATGTCTTCACTG-CAGAGACAATGTCTTTACTG-GAGAGACAATGTCTTCACTG-CAGAGACAATGTCTTCACTG-CAGAGACAATGTCTTTACTG-GAGAGACAATGTCTTCACTG-CAGAGACAATGTCTTCACTG-GAGAGACAATGTCTTCACTG-CAGAGACAATGTCTTCACTG-CAGAGACAATGTCTTTACTG-GAGAGACAATGTCTTCACTG-CAGAGACAATGTCTTCACTG-CAGAGACAATGTCTTTACTG-GAGAGACAATGTCTTCACTG-CAGAGACAATGTCTTCACTG-CAGAGACAATGTCTTTACTG-…	33784
muc5ac	ACTGAAACATCAACGCCTAC	32	3915-4389-4521-4587-4653-5244-5310-5376-5442-5916-6048-6114-6180-6654-6786-7329-7527-8067-8199-8673-8937-9411-9675-10149-10347-11085-11151-11625-11955-12153-12483-12879	ACTGAAACATCAACACCTAC-ACTGAAACATCAACCCCTAC-ACTGAAACATCAACACCTAC-ACTGAAACATCAACGCCTAC-ACTGAAACATCAACACCTAC-ACTGAAACATCAACGCCTAC-ACTGAAACATCAACGCCTAC-ACTGAAACATTAACGCCTAC-ACTGAAACATCAACACCTAC-ACTGAAACATCAACGCCTAC-ACTGAAACATCAACGCCTAC-ACTGAAACATCAACGCCTAC-ACTGAAACATCAACACCTAC-ACTGAAACATCAACGCCTAC-ACTGAAACATCAACGCCTAC-ACTGAAACATCAACCCCTAC-ACTGAAACATCAACGCCTAC-ACTGAAACATCAACCCCTAC-ACTGAAACATCAACACCTAC-…	15960
muc5ac	GAAACATCAACACCTACTTC	32	3918-4392-4524-4590-4656-5247-5313-5445-5919-6117-6183-6657-6789-7332-7530-8070-8202-8676-8874-8940-9414-9612-9678-10152-10350-10890-11154-11628-11760-12486-12816-12882	GAAACATCAACACCTACATC-GAAACATCAACCCCTACTTC-GAAACATCAACACCTACTTC-GAAACATCAACGCCTACTTC-GAAACATCAACACCTACATC-GAAACATCAACGCCTACTTC-GAAACATCAACGCCTACTTC-GAAACATCAACACCTACATC-GAAACATCAACGCCTACTTC-GAAACATCAACGCCTACTTC-GAAACATCAACACCTACATC-GAAACATCAACGCCTACTTC-GAAACATCAACGCCTACTTC-GAAACATCAACCCCTACTTC-GAAACATCAACGCCTACTTC-GAAACATCAACCCCTACTTC-GAAACATCAACACCTACATC-GAAACATCAACCCCTACTTC-GAAACATCAACATCTACTTC-…	15960
col6a3	GAGACAATGTCTTCACTGCT	32	282-882-2079-2679-3279-4476-5076-5676-6873-7473-9270-9870-10470-11667-12267-12867-14064-14664-15264-16461-17061-17661-18858-19458-20058-21255-21855-22455-23652-24252-24852-26049	AAGACAATGTCTTCACTGCT-GAGACAATGTCTTTACTGCT-GAGACAATGTCTTCACTGCC-GAGACAATGTCTTCACTGCT-GAGACAATGTCTTTACTGCT-GAGACAATGTCTTCACTGCC-GAGACAATGTCTTCACTGCT-GAGACAATGTCTTTACTGCT-GAGACAATGTCTTCACTGCC-GAGACAATGTCTTCACTGCT-GAGACAATGTCTTCACTGCC-GAGACAATGTCTTCACTGCT-GAGACAATGTCTTTACTGCT-GAGACAATGTCTTCACTGCC-GAGACAATGTCTTCACTGCT-GAGACAATGTCTTTACTGCT-GAGACAATGTCTTCACTGCC-GAGACAATGTCTTCACTGCT-GAGACAATGTCTTTACTGCT-…	33784
muc5ac	CACCAACTACTGAAACATTA	32	4381-4513-4645-5104-5236-5302-5368-5434-5908-6040-6172-6646-6778-7321-7519-7585-8059-8191-8665-8863-8929-9403-9601-9667-10141-10339-10405-11143-11617-12277-12475-12871	CACCAACTACTGAAACATCA-CACCAACTACTGAAACATCA-CACCAACTACTGAAACATCA-CACCAACTACTGAAACATTA-CACCAACTACTGAAACATCA-CACCAACTACTGAAACATCA-CACCAACGACTGAAACATTA-CACCAACTACTGAAACATCA-CACCAACTACTGAAACATCA-CACCAACTACTGAAACATCA-CACCAACTACTGAAACATCA-CACCAACTACTGAAACATCA-CACCAACTACTGAAACATCA-CACCAACTACTGAAACATCA-CACCAACTACTGAAACATCA-CACCAACTACTGAAACATTA-CACCAACTACTGAAACATCA-CACCAACTACTGAAACATCA-CACCAACTACTGAAACATCA-…	15960
col6a3	TCAGAGACAATGTCTTCACT	32	279-879-2076-2676-3276-4473-5073-5673-6870-7470-9267-9867-10467-11664-12264-12864-14061-14661-15261-16458-17058-17658-18855-19455-20055-21252-21852-22452-23649-24249-24849-26046	TCAAAGACAATGTCTTCACT-TCAGAGACAATGTCTTTACT-TGAGAGACAATGTCTTCACT-TCAGAGACAATGTCTTCACT-TCAGAGACAATGTCTTTACT-TGAGAGACAATGTCTTCACT-TCAGAGACAATGTCTTCACT-TCAGAGACAATGTCTTTACT-TGAGAGACAATGTCTTCACT-TCAGAGACAATGTCTTCACT-TGAGAGACAATGTCTTCACT-TCAGAGACAATGTCTTCACT-TCAGAGACAATGTCTTTACT-TGAGAGACAATGTCTTCACT-TCAGAGACAATGTCTTCACT-TCAGAGACAATGTCTTTACT-TGAGAGACAATGTCTTCACT-TCAGAGACAATGTCTTCACT-TCAGAGACAATGTCTTTACT-…	33784
muc5ac	ACAGAGACACCATCCACAAT	31	4413-4545-4611-5136-5268-5334-5400-5940-6072-6138-6678-6810-7353-7551-8091-8157-8697-8895-9435-9633-10173-10371-10911-11109-11649-11781-11979-12177-12309-12507-12837	ACAGAAACACCATCCACAAT-ACAGAGACACCATCCACAAC-ACAGAGACACCATCCACAAT-ACAGAAACACCATCCACAAT-ACAGAGACACCATCCACAAC-ACAGAGACACCATCCACAAC-ACAGAGACACCATCCACAAT-ACAGAGACACCATCCACAAT-ACAGAGACACCATCCACAAC-ACAGAGACACCATCCACAAT-ACAGAGACACCATCCACAAT-ACAGAGACACCATCCACAAT-ACAGAAACACCATCCACAAT-ACAGAGACACCATCCACAAT-ACAGAAACACCATCCACAAT-ACAGAAACACCATCCACAAT-ACAGAAACACCATCCACAAT-ACAGAGACACCATCCACAAT-ACAGAAACACCATCCACAAT-…	15960
col6a3	GGGCAGCTCTCCAGTACGTC	31	261-861-1461-3258-3858-5055-5655-6255-7452-8052-8652-9849-10449-11049-12246-12846-13446-14643-15243-15843-17040-17640-18240-20037-20637-21834-22434-23034-24231-24831-25431	GGGCAGCTCTCCAGTACGTC-GGGCAGCTCTCCAGTACGTC-GGGCAGCTCTCCAGTACGTG-GGGCAGCTCTCCAGTACGTC-GGGCAGCTCTCCAGTACGTG-GGGAAGCTCTCCAGTACGTC-GGGCAGCTCTCCAGTACGTC-GGGCAGCTCTCCAGTACGTG-GGGAAGCTCTCCAGTACGTC-GGGCAGCTCTCCAGTACGTC-GGGCAGCTCTCCAGTACGTG-GGGAAGCTCTCCAGTACGTC-GGGCAGCTCTCCAGTACGTC-GGGCAGCTCTCCAGTACGTG-GGGAAGCTCTCCAGTACGTC-GGGCAGCTCTCCAGTACGTC-GGGCAGCTCTCCAGTACGTG-GGGAAGCTCTCCAGTACGTC-GGGCAGCTCTCCAGTACGTC-…	33784
muc5ac	AACATCAACACCTACTTCAA	31	3920-4394-4526-4592-4658-5249-5315-5447-5921-6119-6185-6659-6791-7334-7532-8072-8204-8678-8876-8942-9416-9614-9680-10154-10352-10892-11156-11630-11762-12488-12884	AACATCAACACCTACATCAA-AACATCAACCCCTACTTCAA-AACATCAACACCTACTTCAA-AACATCAACGCCTACTTCAA-AACATCAACACCTACATCAA-AACATCAACGCCTACTTCAA-AACATCAACGCCTACTTCAA-AACATCAACACCTACATCAA-AACATCAACGCCTACTTCAA-AACATCAACGCCTACTTCAA-AACATCAACACCTACATCAA-AACATCAACGCCTACTTCAA-AACATCAACGCCTACTTCAA-AACATCAACCCCTACTTCAA-AACATCAACGCCTACTTCAA-AACATCAACCCCTACTTCAA-AACATCAACACCTACATCAA-AACATCAACCCCTACTTCAA-AACATCAACATCTACTTCAA-…	15960
muc5ac	CTACTGAAACATCAACACCT	31	3913-4387-4519-4651-5242-5308-5440-5914-6046-6178-6652-6784-7327-7525-7591-8065-8197-8671-8869-8935-9409-9607-9673-10147-10345-10411-10885-11149-11623-12481-12877	CGACTGAAACATCAACACCT-CTACTGAAACATCAACCCCT-CTACTGAAACATCAACACCT-CTACTGAAACATCAACACCT-CTACTGAAACATCAACGCCT-CTACTGAAACATCAACGCCT-CTACTGAAACATCAACACCT-CTACTGAAACATCAACGCCT-CTACTGAAACATCAACGCCT-CTACTGAAACATCAACACCT-CTACTGAAACATCAACGCCT-CTACTGAAACATCAACGCCT-CTACTGAAACATCAACCCCT-CTACTGAAACATCAACGCCT-CTACTGAAACATTAACACCT-CTACTGAAACATCAACCCCT-CTACTGAAACATCAACACCT-CTACTGAAACATCAACCCCT-CTACTGAAACATCAACATCT-…	15960
muc5ac	AAACATCAACACCTACTTCA	31	3919-4393-4525-4591-4657-5248-5314-5446-5920-6118-6184-6658-6790-7333-7531-8071-8203-8677-8875-8941-9415-9613-9679-10153-10351-10891-11155-11629-11761-12487-12883	AAACATCAACACCTACATCA-AAACATCAACCCCTACTTCA-AAACATCAACACCTACTTCA-AAACATCAACGCCTACTTCA-AAACATCAACACCTACATCA-AAACATCAACGCCTACTTCA-AAACATCAACGCCTACTTCA-AAACATCAACACCTACATCA-AAACATCAACGCCTACTTCA-AAACATCAACGCCTACTTCA-AAACATCAACACCTACATCA-AAACATCAACGCCTACTTCA-AAACATCAACGCCTACTTCA-AAACATCAACCCCTACTTCA-AAACATCAACGCCTACTTCA-AAACATCAACCCCTACTTCA-AAACATCAACACCTACATCA-AAACATCAACCCCTACTTCA-AAACATCAACATCTACTTCA-…	15960
muc5ac	CTGAAACATCAACACCTACT	31	3916-4390-4522-4588-4654-5245-5311-5443-5917-6115-6181-6655-6787-7330-7528-8068-8200-8674-8872-8938-9412-9610-9676-10150-10348-10888-11152-11626-12484-12814-12880	CTGAAACATCAACACCTACA-CTGAAACATCAACCCCTACT-CTGAAACATCAACACCTACT-CTGAAACATCAACGCCTACT-CTGAAACATCAACACCTACA-CTGAAACATCAACGCCTACT-CTGAAACATCAACGCCTACT-CTGAAACATCAACACCTACA-CTGAAACATCAACGCCTACT-CTGAAACATCAACGCCTACT-CTGAAACATCAACACCTACA-CTGAAACATCAACGCCTACT-CTGAAACATCAACGCCTACT-CTGAAACATCAACCCCTACT-CTGAAACATCAACGCCTACT-CTGAAACATCAACCCCTACT-CTGAAACATCAACACCTACA-CTGAAACATCAACCCCTACT-CTGAAACATCAACATCTACT-…	15960
muc5ac	TCAACACCTACTTCAACAGA	31	3924-4398-4530-4596-4662-5253-5319-5451-5925-6123-6189-6663-6795-7338-7536-8076-8208-8682-8880-8946-9420-9618-9684-10158-10356-10896-11160-11634-11766-12492-12888	TCAACACCTACATCAACAGA-TCAACCCCTACTTCAACAGA-TCAACACCTACTTCAACAGA-TCAACGCCTACTTCAACAGA-TCAACACCTACATCAACAGA-TCAACGCCTACTTCAACAGA-TCAACGCCTACTTCAACAGA-TCAACACCTACATCAACAGA-TCAACGCCTACTTCAACAGA-TCAACGCCTACTTCAACAGA-TCAACACCTACATCAACAGA-TCAACGCCTACTTCAACAGA-TCAACGCCTACTTCAACAGA-TCAACCCCTACTTCAACAGA-TCAACGCCTACTTCAACAGA-TCAACCCCTACTTCAACAGA-TCAACACCTACATCAACAGA-TCAACCCCTACTTCAACAGA-TCAACATCTACTTCAACAGA-…	15960
muc5ac	CACCAACAACTGAAACATCA	31	3907-4381-4513-4579-4645-5236-5302-5434-5908-6040-6106-6172-6646-6778-7321-7519-8059-8191-8665-8863-8929-9403-9601-9667-10141-10339-11143-11617-12475-12805-12871	CACCAACGACTGAAACATCA-CACCAACTACTGAAACATCA-CACCAACTACTGAAACATCA-CACCAACAACTGAAACATCA-CACCAACTACTGAAACATCA-CACCAACTACTGAAACATCA-CACCAACTACTGAAACATCA-CACCAACTACTGAAACATCA-CACCAACTACTGAAACATCA-CACCAACTACTGAAACATCA-CACCAACGACTGAAACATCA-CACCAACTACTGAAACATCA-CACCAACTACTGAAACATCA-CACCAACTACTGAAACATCA-CACCAACTACTGAAACATCA-CACCAACTACTGAAACATCA-CACCAACTACTGAAACATCA-CACCAACTACTGAAACATCA-CACCAACTACTGAAACATCA-…	15960
muc5ac	ACTACTTCACCAACAACTGA	31	4374-4506-4572-5097-5229-5295-5361-5901-6033-6099-6639-6771-7314-7512-8052-8658-8790-8856-9396-9528-9594-10134-10332-10872-11070-11610-11940-12138-12468-12600-12666	ACTACTTCACCAACTACTGA-ACTACTTCACCAACTACTGA-ACTACTTCACCAACAACTGA-ACTACTTCACCAACTACTGA-ACTACTTCACCAACTACTGA-ACTACTTCACCAACTACTGA-ACTACTTCACCAACGACTGA-ACTACTTCACCAACTACTGA-ACTACTTCACCAACTACTGA-ACTACTTCACCAACGACTGA-ACTACTTCACCAACTACTGA-ACTACTTCACCAACTACTGA-ACTACTTCACCAACTACTGA-ACTACTTCACCAACTACTGA-ACTACTTCACCAACTACTGA-ACTACTTCACCAACTACTGA-ACTACTTCACCAACTACTGA-ACTACTTCACCAACTACTGA-ACTACTTCACCAACTACTGA-…	15960
muc5ac	ACTGAAACATCAACCCCTAC	31	3915-4389-4521-4587-4653-5112-5244-5310-5442-5916-6048-6114-6180-6654-6786-7329-7527-8067-8199-8673-8937-9411-9675-10149-10347-11151-11625-11757-12285-12483-12879	ACTGAAACATCAACACCTAC-ACTGAAACATCAACCCCTAC-ACTGAAACATCAACACCTAC-ACTGAAACATCAACGCCTAC-ACTGAAACATCAACACCTAC-ACTGAAACATTAACCCCTAC-ACTGAAACATCAACGCCTAC-ACTGAAACATCAACGCCTAC-ACTGAAACATCAACACCTAC-ACTGAAACATCAACGCCTAC-ACTGAAACATCAACGCCTAC-ACTGAAACATCAACGCCTAC-ACTGAAACATCAACACCTAC-ACTGAAACATCAACGCCTAC-ACTGAAACATCAACGCCTAC-ACTGAAACATCAACCCCTAC-ACTGAAACATCAACGCCTAC-ACTGAAACATCAACCCCTAC-ACTGAAACATCAACACCTAC-…	15960
muc5ac	ATCAACACCTACTTCAACAG	31	3923-4397-4529-4595-4661-5252-5318-5450-5924-6122-6188-6662-6794-7337-7535-8075-8207-8681-8879-8945-9419-9617-9683-10157-10355-10895-11159-11633-11765-12491-12887	ATCAACACCTACATCAACAG-ATCAACCCCTACTTCAACAG-ATCAACACCTACTTCAACAG-ATCAACGCCTACTTCAACAG-ATCAACACCTACATCAACAG-ATCAACGCCTACTTCAACAG-ATCAACGCCTACTTCAACAG-ATCAACACCTACATCAACAG-ATCAACGCCTACTTCAACAG-ATCAACGCCTACTTCAACAG-ATCAACACCTACATCAACAG-ATCAACGCCTACTTCAACAG-ATCAACGCCTACTTCAACAG-ATCAACCCCTACTTCAACAG-ATCAACGCCTACTTCAACAG-ATCAACCCCTACTTCAACAG-ATCAACACCTACATCAACAG-ATCAACCCCTACTTCAACAG-ATCAACATCTACTTCAACAG-…	15960
muc5ac	ACATCAACACCTACTTCAAC	31	3921-4395-4527-4593-4659-5250-5316-5448-5922-6120-6186-6660-6792-7335-7533-8073-8205-8679-8877-8943-9417-9615-9681-10155-10353-10893-11157-11631-11763-12489-12885	ACATCAACACCTACATCAAC-ACATCAACCCCTACTTCAAC-ACATCAACACCTACTTCAAC-ACATCAACGCCTACTTCAAC-ACATCAACACCTACATCAAC-ACATCAACGCCTACTTCAAC-ACATCAACGCCTACTTCAAC-ACATCAACACCTACATCAAC-ACATCAACGCCTACTTCAAC-ACATCAACGCCTACTTCAAC-ACATCAACACCTACATCAAC-ACATCAACGCCTACTTCAAC-ACATCAACGCCTACTTCAAC-ACATCAACCCCTACTTCAAC-ACATCAACGCCTACTTCAAC-ACATCAACCCCTACTTCAAC-ACATCAACACCTACATCAAC-ACATCAACCCCTACTTCAAC-ACATCAACATCTACTTCAAC-…	15960
col6a3	GGGGCAGCTCTCCAGTACGT	31	260-860-1460-3257-3857-5054-5654-6254-7451-8051-8651-9848-10448-11048-12245-12845-13445-14642-15242-15842-17039-17639-18239-20036-20636-21833-22433-23033-24230-24830-25430	GGGGCAGCTCTCCAGTACGT-GGGGCAGCTCTCCAGTACGT-GGGGCAGCTCTCCAGTACGT-GGGGCAGCTCTCCAGTACGT-GGGGCAGCTCTCCAGTACGT-GGGGAAGCTCTCCAGTACGT-GGGGCAGCTCTCCAGTACGT-GGGGCAGCTCTCCAGTACGT-GGGGAAGCTCTCCAGTACGT-GGGGCAGCTCTCCAGTACGT-GGGGCAGCTCTCCAGTACGT-GGGGAAGCTCTCCAGTACGT-GGGGCAGCTCTCCAGTACGT-GGGGCAGCTCTCCAGTACGT-GGGGAAGCTCTCCAGTACGT-GGGGCAGCTCTCCAGTACGT-GGGGCAGCTCTCCAGTACGT-GGGGAAGCTCTCCAGTACGT-GGGGCAGCTCTCCAGTACGT-…	33784
col6a3	GGGGGCAGCTCTCCAGTACG	31	259-859-1459-3256-3856-5053-5653-6253-7450-8050-8650-9847-10447-11047-12244-12844-13444-14641-15241-15841-17038-17638-18238-20035-20635-21832-22432-23032-24229-24829-25429	AGGGGCAGCTCTCCAGTACG-AGGGGCAGCTCTCCAGTACG-GGGGGCAGCTCTCCAGTACG-AGGGGCAGCTCTCCAGTACG-GGGGGCAGCTCTCCAGTACG-GGGGGAAGCTCTCCAGTACG-AGGGGCAGCTCTCCAGTACG-GGGGGCAGCTCTCCAGTACG-GGGGGAAGCTCTCCAGTACG-AGGGGCAGCTCTCCAGTACG-GGGGGCAGCTCTCCAGTACG-GGGGGAAGCTCTCCAGTACG-AGGGGCAGCTCTCCAGTACG-GGGGGCAGCTCTCCAGTACG-GGGGGAAGCTCTCCAGTACG-AGGGGCAGCTCTCCAGTACG-GGGGGCAGCTCTCCAGTACG-GGGGGAAGCTCTCCAGTACG-AGGGGCAGCTCTCCAGTACG-…	33784
muc5ac	CTACTTCACCAACAACTGAA	31	4375-4507-4573-5098-5230-5296-5362-5902-6034-6100-6640-6772-7315-7513-8053-8659-8791-8857-9397-9529-9595-10135-10333-10873-11071-11611-11941-12139-12469-12601-12667	CTACTTCACCAACTACTGAA-CTACTTCACCAACTACTGAA-CTACTTCACCAACAACTGAA-CTACTTCACCAACTACTGAA-CTACTTCACCAACTACTGAA-CTACTTCACCAACTACTGAA-CTACTTCACCAACGACTGAA-CTACTTCACCAACTACTGAA-CTACTTCACCAACTACTGAA-CTACTTCACCAACGACTGAA-CTACTTCACCAACTACTGAA-CTACTTCACCAACTACTGAA-CTACTTCACCAACTACTGAA-CTACTTCACCAACTACTGAA-CTACTTCACCAACTACTGAA-CTACTTCACCAACTACTGAA-CTACTTCACCAACTACTGAA-CTACTTCACCAACTACTGAA-CTACTTCACCAACTACTGAA-…	15960
muc5ac	CTTCTACAGAAACACCATCC	31	4408-4474-5131-5197-6001-6739-7348-7480-8086-8152-8692-8758-8824-9430-9496-9562-10168-10300-10906-11038-11644-11710-11776-11908-12106-12238-12304-12436-12568-12766-12832	CTTCAACAGAAACACCATCC-CTTCTACAGAAACACCACCC-CTTCAACAGAAACACCATCC-CTTCTACAGAAACACCATCC-CTTCTACAGAAACACCACCC-CTTCTACAGAAACACCACCC-CTTCAACAGAAACACCATCC-CTTCTACAGAAACACCATCC-CTTCAACAGAAACACCATCC-CTTCTACAGAAACACCATCC-CTTCAACAGAAACACCATCC-CTTCTACAGAAACACCACCC-CTTCTACAGAAACACCACCC-CTTCAACAGAAACACCATCC-CTTCTACAGAAACACCACCC-CTTCTACAGAAACACCACCC-CTTCAACAGAAACACCATCC-CTTCTACAGAAACACCATCC-CTTCAACAGAAACACCATCC-…	15960
muc5ac	CTGCATCCACTACTTCACCA	31	4366-4498-4564-5221-5287-5353-6025-6091-6631-6763-7306-7504-8044-8650-8782-8848-9388-9520-9586-10126-10324-10864-11062-11602-11734-11932-12130-12262-12460-12592-12658	CTACATCCACTACTTCACCA-CAGCATCCACTACTTCACCA-CAGCATCCACTACTTCACCA-CTGCATCCACTACTTCACCA-CTGCATCCACTACTTCACCA-CAGCATCCACTACTTCACCA-CAGCATCCACTACTTCACCA-CAGCATCCACTACTTCACCA-CTACATCCACTACTTCACCA-CAGCATCCACTACTTCACCA-CTGCATCCACTACTTCACCA-CAGCATCCACTACTTCACCA-CTGCATCCACTACTTCACCA-CTACATCCACTACTTCACCA-CAGCATCCACTACTTCACCA-CAGCATCCACTACTTCACCA-CTACATCCACTACTTCACCA-CAGCATCCACTACTTCACCA-CAGCATCCACTACTTCACCA-…	15960
muc5ac	ACTTCTACAGAAACACCATC	31	4407-4473-5130-5196-6000-6738-7347-7479-8085-8151-8691-8757-8823-9429-9495-9561-10167-10299-10905-11037-11643-11709-11775-11907-12105-12237-12303-12435-12567-12765-12831	ACTTCAACAGAAACACCATC-ACTTCTACAGAAACACCACC-ACTTCAACAGAAACACCATC-ACTTCTACAGAAACACCATC-ACTTCTACAGAAACACCACC-ACTTCTACAGAAACACCACC-ACTTCAACAGAAACACCATC-ACTTCTACAGAAACACCATC-ACTTCAACAGAAACACCATC-ACTTCTACAGAAACACCATC-ACTTCAACAGAAACACCATC-ACTTCTACAGAAACACCACC-ACTTCTACAGAAACACCACC-ACTTCAACAGAAACACCATC-ACTTCTACAGAAACACCACC-ACTTCTACAGAAACACCACC-ACTTCAACAGAAACACCATC-ACTTCTACAGAAACACCATC-ACTTCAACAGAAACACCATC-…	15960
muc5ac	TGCATCCACTACTTCACCAA	31	4367-4499-4565-5222-5288-5354-6026-6092-6632-6764-7307-7505-8045-8651-8783-8849-9389-9521-9587-10127-10325-10865-11063-11603-11735-11933-12131-12263-12461-12593-12659	TACATCCACTACTTCACCAA-AGCATCCACTACTTCACCAA-AGCATCCACTACTTCACCAA-TGCATCCACTACTTCACCAA-TGCATCCACTACTTCACCAA-AGCATCCACTACTTCACCAA-AGCATCCACTACTTCACCAA-AGCATCCACTACTTCACCAA-TACATCCACTACTTCACCAA-AGCATCCACTACTTCACCAA-TGCATCCACTACTTCACCAA-AGCATCCACTACTTCACCAA-TGCATCCACTACTTCACCAA-TACATCCACTACTTCACCAA-AGCATCCACTACTTCACCAA-AGCATCCACTACTTCACCAA-TACATCCACTACTTCACCAA-AGCATCCACTACTTCACCAA-AGCATCCACTACTTCACCAA-…	15960
muc5ac	TTCTACAGAAACACCATCCA	31	4409-4475-5132-5198-6002-6740-7349-7481-8087-8153-8693-8759-8825-9431-9497-9563-10169-10301-10907-11039-11645-11711-11777-11909-12107-12239-12305-12437-12569-12767-12833	TTCAACAGAAACACCATCCA-TTCTACAGAAACACCACCCA-TTCAACAGAAACACCATCCA-TTCTACAGAAACACCATCCA-TTCTACAGAAACACCACCCA-TTCTACAGAAACACCACCCA-TTCAACAGAAACACCATCCA-TTCTACAGAAACACCATCCA-TTCAACAGAAACACCATCCA-TTCTACAGAAACACCATCCA-TTCAACAGAAACACCATCCA-TTCTACAGAAACACCACCCA-TTCTACAGAAACACCACCCA-TTCAACAGAAACACCATCCA-TTCTACAGAAACACCACCCA-TTCTACAGAAACACCACCCA-TTCAACAGAAACACCATCCA-TTCTACAGAAACACCATCCA-TTCAACAGAAACACCATCCA-…	15960
muc5ac	CATCAACACCTACTTCAACA	31	3922-4396-4528-4594-4660-5251-5317-5449-5923-6121-6187-6661-6793-7336-7534-8074-8206-8680-8878-8944-9418-9616-9682-10156-10354-10894-11158-11632-11764-12490-12886	CATCAACACCTACATCAACA-CATCAACCCCTACTTCAACA-CATCAACACCTACTTCAACA-CATCAACGCCTACTTCAACA-CATCAACACCTACATCAACA-CATCAACGCCTACTTCAACA-CATCAACGCCTACTTCAACA-CATCAACACCTACATCAACA-CATCAACGCCTACTTCAACA-CATCAACGCCTACTTCAACA-CATCAACACCTACATCAACA-CATCAACGCCTACTTCAACA-CATCAACGCCTACTTCAACA-CATCAACCCCTACTTCAACA-CATCAACGCCTACTTCAACA-CATCAACCCCTACTTCAACA-CATCAACACCTACATCAACA-CATCAACCCCTACTTCAACA-CATCAACATCTACTTCAACA-…	15960
muc5ac	CCAACAACTGAAACATCAAC	31	3909-4383-4515-4581-4647-5238-5304-5436-5910-6042-6108-6174-6648-6780-7323-7521-8061-8193-8667-8865-8931-9405-9603-9669-10143-10341-11145-11619-12477-12807-12873	CCAACGACTGAAACATCAAC-CCAACTACTGAAACATCAAC-CCAACTACTGAAACATCAAC-CCAACAACTGAAACATCAAC-CCAACTACTGAAACATCAAC-CCAACTACTGAAACATCAAC-CCAACTACTGAAACATCAAC-CCAACTACTGAAACATCAAC-CCAACTACTGAAACATCAAC-CCAACTACTGAAACATCAAC-CCAACGACTGAAACATCAAC-CCAACTACTGAAACATCAAC-CCAACTACTGAAACATCAAC-CCAACTACTGAAACATCAAC-CCAACTACTGAAACATCAAC-CCAACTACTGAAACATCAAC-CCAACTACTGAAACATCAAC-CCAACTACTGAAACATCAAC-CCAACTACTGAAACATCAAC-…	15960
muc5ac	ACCAACAACTGAAACATCAA	31	3908-4382-4514-4580-4646-5237-5303-5435-5909-6041-6107-6173-6647-6779-7322-7520-8060-8192-8666-8864-8930-9404-9602-9668-10142-10340-11144-11618-12476-12806-12872	ACCAACGACTGAAACATCAA-ACCAACTACTGAAACATCAA-ACCAACTACTGAAACATCAA-ACCAACAACTGAAACATCAA-ACCAACTACTGAAACATCAA-ACCAACTACTGAAACATCAA-ACCAACTACTGAAACATCAA-ACCAACTACTGAAACATCAA-ACCAACTACTGAAACATCAA-ACCAACTACTGAAACATCAA-ACCAACGACTGAAACATCAA-ACCAACTACTGAAACATCAA-ACCAACTACTGAAACATCAA-ACCAACTACTGAAACATCAA-ACCAACTACTGAAACATCAA-ACCAACTACTGAAACATCAA-ACCAACTACTGAAACATCAA-ACCAACTACTGAAACATCAA-ACCAACTACTGAAACATCAA-…	15960
muc5ac	TACTGAAACATCAACGCCTA	30	4388-4520-4586-4652-5243-5309-5441-5915-6047-6113-6179-6653-6785-7328-7526-8066-8198-8672-8936-9410-9674-10148-10346-11084-11150-11624-11954-12152-12482-12878	TACTGAAACATCAACCCCTA-TACTGAAACATCAACACCTA-AACTGAAACATCAACGCCTA-TACTGAAACATCAACACCTA-TACTGAAACATCAACGCCTA-TACTGAAACATCAACGCCTA-TACTGAAACATCAACACCTA-TACTGAAACATCAACGCCTA-TACTGAAACATCAACGCCTA-GACTGAAACATCAACGCCTA-TACTGAAACATCAACACCTA-TACTGAAACATCAACGCCTA-TACTGAAACATCAACGCCTA-TACTGAAACATCAACCCCTA-TACTGAAACATCAACGCCTA-TACTGAAACATCAACCCCTA-TACTGAAACATCAACACCTA-TACTGAAACATCAACCCCTA-TACTGAAACATCAACACCTA-…	15960
muc5ac	CATCCACTACTTCACCAACA	30	4369-4501-4567-5092-5224-5290-5356-6028-6094-6634-6766-7309-7507-8047-8653-8785-8851-9391-9523-9589-10129-10327-10867-11065-11605-11935-12133-12463-12595-12661	CATCCACTACTTCACCAACT-CATCCACTACTTCACCAACT-CATCCACTACTTCACCAACA-CATCCACTACTTCACCAACT-CATCCACTACTTCACCAACT-CATCCACTACTTCACCAACT-CATCCACTACTTCACCAACG-CATCCACTACTTCACCAACT-CATCCACTACTTCACCAACG-CATCCACTACTTCACCAACT-CATCCACTACTTCACCAACT-CATCCACTACTTCACCAACT-CATCCACTACTTCACCAACT-CATCCACTACTTCACCAACT-CATCCACTACTTCACCAACT-CATCCACTACTTCACCAACT-CATCCACTACTTCACCAACT-CATCCACTACTTCACCAACT-CATCCACTACTTCACCAACT-…	15960
muc5ac	CACCAACTACTGAAACAGCA	30	4381-4513-4645-5236-5302-5434-5908-6040-6172-6646-6778-7321-7519-8059-8191-8665-8863-8929-9403-9601-9667-10141-10339-11077-11143-11617-11947-12145-12475-12871	CACCAACTACTGAAACATCA-CACCAACTACTGAAACATCA-CACCAACTACTGAAACATCA-CACCAACTACTGAAACATCA-CACCAACTACTGAAACATCA-CACCAACTACTGAAACATCA-CACCAACTACTGAAACATCA-CACCAACTACTGAAACATCA-CACCAACTACTGAAACATCA-CACCAACTACTGAAACATCA-CACCAACTACTGAAACATCA-CACCAACTACTGAAACATCA-CACCAACTACTGAAACATCA-CACCAACTACTGAAACATCA-CACCAACTACTGAAACATCA-CACCAACTACTGAAACATCA-CACCAACTACTGAAACATCA-CACCAACTACTGAAACATCA-CACCAACTACTGAAACATCA-…	15960
muc5ac	CCACTACTTCACCAACAACT	30	4372-4504-4570-5095-5227-5293-5359-6031-6097-6637-6769-7312-7510-8050-8656-8788-8854-9394-9526-9592-10132-10330-10870-11068-11608-11938-12136-12466-12598-12664	CCACTACTTCACCAACTACT-CCACTACTTCACCAACTACT-CCACTACTTCACCAACAACT-CCACTACTTCACCAACTACT-CCACTACTTCACCAACTACT-CCACTACTTCACCAACTACT-CCACTACTTCACCAACGACT-CCACTACTTCACCAACTACT-CCACTACTTCACCAACGACT-CCACTACTTCACCAACTACT-CCACTACTTCACCAACTACT-CCACTACTTCACCAACTACT-CCACTACTTCACCAACTACT-CCACTACTTCACCAACTACT-CCACTACTTCACCAACTACT-CCACTACTTCACCAACTACT-CCACTACTTCACCAACTACT-CCACTACTTCACCAACTACT-CCACTACTTCACCAACTACT-…	15960
muc5ac	ACCAACTACTGAAACAGCAA	30	4382-4514-4646-5237-5303-5435-5909-6041-6173-6647-6779-7322-7520-8060-8192-8666-8864-8930-9404-9602-9668-10142-10340-11078-11144-11618-11948-12146-12476-12872	ACCAACTACTGAAACATCAA-ACCAACTACTGAAACATCAA-ACCAACTACTGAAACATCAA-ACCAACTACTGAAACATCAA-ACCAACTACTGAAACATCAA-ACCAACTACTGAAACATCAA-ACCAACTACTGAAACATCAA-ACCAACTACTGAAACATCAA-ACCAACTACTGAAACATCAA-ACCAACTACTGAAACATCAA-ACCAACTACTGAAACATCAA-ACCAACTACTGAAACATCAA-ACCAACTACTGAAACATCAA-ACCAACTACTGAAACATCAA-ACCAACTACTGAAACATCAA-ACCAACTACTGAAACATCAA-ACCAACTACTGAAACATCAA-ACCAACTACTGAAACATCAA-ACCAACTACTGAAACATCAA-…	15960
muc5ac	CTACTGAAACATCAACGCCT	30	4387-4519-4585-4651-5242-5308-5440-5914-6046-6112-6178-6652-6784-7327-7525-8065-8197-8671-8935-9409-9673-10147-10345-11083-11149-11623-11953-12151-12481-12877	CTACTGAAACATCAACCCCT-CTACTGAAACATCAACACCT-CAACTGAAACATCAACGCCT-CTACTGAAACATCAACACCT-CTACTGAAACATCAACGCCT-CTACTGAAACATCAACGCCT-CTACTGAAACATCAACACCT-CTACTGAAACATCAACGCCT-CTACTGAAACATCAACGCCT-CGACTGAAACATCAACGCCT-CTACTGAAACATCAACACCT-CTACTGAAACATCAACGCCT-CTACTGAAACATCAACGCCT-CTACTGAAACATCAACCCCT-CTACTGAAACATCAACGCCT-CTACTGAAACATCAACCCCT-CTACTGAAACATCAACACCT-CTACTGAAACATCAACCCCT-CTACTGAAACATCAACACCT-…	15960
muc5ac	ATCCACTACTTCACCAACAA	30	4370-4502-4568-5093-5225-5291-5357-6029-6095-6635-6767-7310-7508-8048-8654-8786-8852-9392-9524-9590-10130-10328-10868-11066-11606-11936-12134-12464-12596-12662	ATCCACTACTTCACCAACTA-ATCCACTACTTCACCAACTA-ATCCACTACTTCACCAACAA-ATCCACTACTTCACCAACTA-ATCCACTACTTCACCAACTA-ATCCACTACTTCACCAACTA-ATCCACTACTTCACCAACGA-ATCCACTACTTCACCAACTA-ATCCACTACTTCACCAACGA-ATCCACTACTTCACCAACTA-ATCCACTACTTCACCAACTA-ATCCACTACTTCACCAACTA-ATCCACTACTTCACCAACTA-ATCCACTACTTCACCAACTA-ATCCACTACTTCACCAACTA-ATCCACTACTTCACCAACTA-ATCCACTACTTCACCAACTA-ATCCACTACTTCACCAACTA-ATCCACTACTTCACCAACTA-…	15960
muc5ac	CTTCACCTACTACTGAAACA	30	4378-4510-5101-5233-5299-5905-6037-6643-6775-7318-7516-8056-8662-8794-8860-9400-9532-9598-10138-10336-10876-11074-11614-11746-11878-11944-12142-12274-12406-12472	CTTCACCAACTACTGAAACA-CTTCACCAACTACTGAAACA-CTTCACCAACTACTGAAACA-CTTCACCAACTACTGAAACA-CTTCACCAACTACTGAAACA-CTTCACCAACTACTGAAACA-CTTCACCAACTACTGAAACA-CTTCACCAACTACTGAAACA-CTTCACCAACTACTGAAACA-CTTCACCAACTACTGAAACA-CTTCACCAACTACTGAAACA-CTTCACCAACTACTGAAACA-CTTCACCAACTACTGAAACA-CTTCACCAACTACTGAAACA-CTTCACCAACTACTGAAACA-CTTCACCAACTACTGAAACA-CTTCACCAACTACTGAAACA-CTTCACCAACTACTGAAACA-CTTCACCAACTACTGAAACA-…	15960
muc5ac	ACTACTGAAACATCAACGCC	30	4386-4518-4584-4650-5241-5307-5439-5913-6045-6111-6177-6651-6783-7326-7524-8064-8196-8670-8934-9408-9672-10146-10344-11082-11148-11622-11952-12150-12480-12876	ACTACTGAAACATCAACCCC-ACTACTGAAACATCAACACC-ACAACTGAAACATCAACGCC-ACTACTGAAACATCAACACC-ACTACTGAAACATCAACGCC-ACTACTGAAACATCAACGCC-ACTACTGAAACATCAACACC-ACTACTGAAACATCAACGCC-ACTACTGAAACATCAACGCC-ACGACTGAAACATCAACGCC-ACTACTGAAACATCAACACC-ACTACTGAAACATCAACGCC-ACTACTGAAACATCAACGCC-ACTACTGAAACATCAACCCC-ACTACTGAAACATCAACGCC-ACTACTGAAACATCAACCCC-ACTACTGAAACATCAACACC-ACTACTGAAACATCAACCCC-ACTACTGAAACATCAACACC-…	15960
muc5ac	TCCACTACTTCACCAACAAC	30	4371-4503-4569-5094-5226-5292-5358-6030-6096-6636-6768-7311-7509-8049-8655-8787-8853-9393-9525-9591-10131-10329-10869-11067-11607-11937-12135-12465-12597-12663	TCCACTACTTCACCAACTAC-TCCACTACTTCACCAACTAC-TCCACTACTTCACCAACAAC-TCCACTACTTCACCAACTAC-TCCACTACTTCACCAACTAC-TCCACTACTTCACCAACTAC-TCCACTACTTCACCAACGAC-TCCACTACTTCACCAACTAC-TCCACTACTTCACCAACGAC-TCCACTACTTCACCAACTAC-TCCACTACTTCACCAACTAC-TCCACTACTTCACCAACTAC-TCCACTACTTCACCAACTAC-TCCACTACTTCACCAACTAC-TCCACTACTTCACCAACTAC-TCCACTACTTCACCAACTAC-TCCACTACTTCACCAACTAC-TCCACTACTTCACCAACTAC-TCCACTACTTCACCAACTAC-…	15960
muc5ac	AACTACTGAAACATCAACGC	30	4385-4517-4583-4649-5240-5306-5438-5912-6044-6110-6176-6650-6782-7325-7523-8063-8195-8669-8933-9407-9671-10145-10343-11081-11147-11621-11951-12149-12479-12875	AACTACTGAAACATCAACCC-AACTACTGAAACATCAACAC-AACAACTGAAACATCAACGC-AACTACTGAAACATCAACAC-AACTACTGAAACATCAACGC-AACTACTGAAACATCAACGC-AACTACTGAAACATCAACAC-AACTACTGAAACATCAACGC-AACTACTGAAACATCAACGC-AACGACTGAAACATCAACGC-AACTACTGAAACATCAACAC-AACTACTGAAACATCAACGC-AACTACTGAAACATCAACGC-AACTACTGAAACATCAACCC-AACTACTGAAACATCAACGC-AACTACTGAAACATCAACCC-AACTACTGAAACATCAACAC-AACTACTGAAACATCAACCC-AACTACTGAAACATCAACAC-…	15960
muc5ac	CACTACTTCACCAACAACTG	30	4373-4505-4571-5096-5228-5294-5360-6032-6098-6638-6770-7313-7511-8051-8657-8789-8855-9395-9527-9593-10133-10331-10871-11069-11609-11939-12137-12467-12599-12665	CACTACTTCACCAACTACTG-CACTACTTCACCAACTACTG-CACTACTTCACCAACAACTG-CACTACTTCACCAACTACTG-CACTACTTCACCAACTACTG-CACTACTTCACCAACTACTG-CACTACTTCACCAACGACTG-CACTACTTCACCAACTACTG-CACTACTTCACCAACGACTG-CACTACTTCACCAACTACTG-CACTACTTCACCAACTACTG-CACTACTTCACCAACTACTG-CACTACTTCACCAACTACTG-CACTACTTCACCAACTACTG-CACTACTTCACCAACTACTG-CACTACTTCACCAACTACTG-CACTACTTCACCAACTACTG-CACTACTTCACCAACTACTG-CACTACTTCACCAACTACTG-…	15960
muc5ac	CCATCCACTACTTCACCAAC	30	4368-4500-4566-5091-5223-5289-5355-6027-6093-6633-6765-7308-7506-8046-8652-8784-8850-9390-9522-9588-10128-10326-10866-11064-11604-11934-12132-12462-12594-12660	ACATCCACTACTTCACCAAC-GCATCCACTACTTCACCAAC-GCATCCACTACTTCACCAAC-CCATCCACTACTTCACCAAC-GCATCCACTACTTCACCAAC-GCATCCACTACTTCACCAAC-GCATCCACTACTTCACCAAC-GCATCCACTACTTCACCAAC-GCATCCACTACTTCACCAAC-ACATCCACTACTTCACCAAC-GCATCCACTACTTCACCAAC-GCATCCACTACTTCACCAAC-GCATCCACTACTTCACCAAC-GCATCCACTACTTCACCAAC-ACATCCACTACTTCACCAAC-GCATCCACTACTTCACCAAC-GCATCCACTACTTCACCAAC-ACATCCACTACTTCACCAAC-GCATCCACTACTTCACCAAC-…	15960
muc5ac	CCAACTACTGAAACAGCAAC	30	4383-4515-4647-5238-5304-5436-5910-6042-6174-6648-6780-7323-7521-8061-8193-8667-8865-8931-9405-9603-9669-10143-10341-11079-11145-11619-11949-12147-12477-12873	CCAACTACTGAAACATCAAC-CCAACTACTGAAACATCAAC-CCAACTACTGAAACATCAAC-CCAACTACTGAAACATCAAC-CCAACTACTGAAACATCAAC-CCAACTACTGAAACATCAAC-CCAACTACTGAAACATCAAC-CCAACTACTGAAACATCAAC-CCAACTACTGAAACATCAAC-CCAACTACTGAAACATCAAC-CCAACTACTGAAACATCAAC-CCAACTACTGAAACATCAAC-CCAACTACTGAAACATCAAC-CCAACTACTGAAACATCAAC-CCAACTACTGAAACATCAAC-CCAACTACTGAAACATCAAC-CCAACTACTGAAACATCAAC-CCAACTACTGAAACATCAAC-CCAACTACTGAAACATCAAC-…	15960
muc5ac	TACTTCACCTACTACTGAAA	30	4376-4508-5099-5231-5297-5903-6035-6641-6773-7316-7514-8054-8660-8792-8858-9398-9530-9596-10136-10334-10874-11072-11612-11744-11876-11942-12140-12272-12404-12470	TACTTCACCAACTACTGAAA-TACTTCACCAACTACTGAAA-TACTTCACCAACTACTGAAA-TACTTCACCAACTACTGAAA-TACTTCACCAACTACTGAAA-TACTTCACCAACTACTGAAA-TACTTCACCAACTACTGAAA-TACTTCACCAACTACTGAAA-TACTTCACCAACTACTGAAA-TACTTCACCAACTACTGAAA-TACTTCACCAACTACTGAAA-TACTTCACCAACTACTGAAA-TACTTCACCAACTACTGAAA-TACTTCACCAACTACTGAAA-TACTTCACCAACTACTGAAA-TACTTCACCAACTACTGAAA-TACTTCACCAACTACTGAAA-TACTTCACCAACTACTGAAA-TACTTCACCAACTACTGAAA-…	15960
muc5ac	ACTTCACCTACTACTGAAAC	30	4377-4509-5100-5232-5298-5904-6036-6642-6774-7317-7515-8055-8661-8793-8859-9399-9531-9597-10137-10335-10875-11073-11613-11745-11877-11943-12141-12273-12405-12471	ACTTCACCAACTACTGAAAC-ACTTCACCAACTACTGAAAC-ACTTCACCAACTACTGAAAC-ACTTCACCAACTACTGAAAC-ACTTCACCAACTACTGAAAC-ACTTCACCAACTACTGAAAC-ACTTCACCAACTACTGAAAC-ACTTCACCAACTACTGAAAC-ACTTCACCAACTACTGAAAC-ACTTCACCAACTACTGAAAC-ACTTCACCAACTACTGAAAC-ACTTCACCAACTACTGAAAC-ACTTCACCAACTACTGAAAC-ACTTCACCAACTACTGAAAC-ACTTCACCAACTACTGAAAC-ACTTCACCAACTACTGAAAC-ACTTCACCAACTACTGAAAC-ACTTCACCAACTACTGAAAC-ACTTCACCAACTACTGAAAC-…	15960
muc5ac	TCACCAACTACTGAAACATT	29	4380-4512-5103-5235-5301-5367-5907-6039-6645-6777-7320-7518-7584-8058-8664-8796-8862-9402-9534-9600-10140-10338-10404-10878-11616-11880-12276-12408-12474	TCACCAACTACTGAAACATC-TCACCAACTACTGAAACATC-TCACCAACTACTGAAACATT-TCACCAACTACTGAAACATC-TCACCAACTACTGAAACATC-TCACCAACGACTGAAACATT-TCACCAACTACTGAAACATC-TCACCAACTACTGAAACATC-TCACCAACTACTGAAACATC-TCACCAACTACTGAAACATC-TCACCAACTACTGAAACATC-TCACCAACTACTGAAACATC-ACACCAACTACTGAAACATT-TCACCAACTACTGAAACATC-TCACCAACTACTGAAACATC-TCACCAACTACTGAAACATC-TCACCAACTACTGAAACATC-TCACCAACTACTGAAACATC-TCACCAACTACTGAAACATC-…	15960
muc5ac	CTTCAACAGAGACACCATCC	29	4408-4540-4606-5131-5263-5329-5395-5935-6067-6133-6673-6805-7348-7546-8086-8692-8890-9430-9628-10168-10366-10906-11104-11644-11776-11974-12172-12304-12502	CTTCAACAGAAACACCATCC-CTTCAACAGAGACACCATCC-CTTCAACAGAGACACCATCC-CTTCAACAGAAACACCATCC-CTTCAACAGAGACACCATCC-CTTCAACAGAGACACCATCC-CTTCAACAGAGACACCATCC-CTTCAACAGAGACACCATCC-CCTCAACAGAGACACCATCC-CTTCAACAGAGACACCATCC-CTTCAACAGAGACACCATCC-CTTCAACAGAGACACCATCC-CTTCAACAGAAACACCATCC-CTTCAACAGAGACACCATCC-CTTCAACAGAAACACCATCC-CTTCAACAGAAACACCATCC-CTTCAACAGAGACACCATCC-CTTCAACAGAAACACCATCC-CTTCAACAGAGACACCATCC-…	15960
muc5ac	TTCAACAGAGACACCATCCA	29	4409-4541-4607-5132-5264-5330-5396-5936-6068-6134-6674-6806-7349-7547-8087-8693-8891-9431-9629-10169-10367-10907-11105-11645-11777-11975-12173-12305-12503	TTCAACAGAAACACCATCCA-TTCAACAGAGACACCATCCA-TTCAACAGAGACACCATCCA-TTCAACAGAAACACCATCCA-TTCAACAGAGACACCATCCA-TTCAACAGAGACACCATCCA-TTCAACAGAGACACCATCCA-TTCAACAGAGACACCATCCA-CTCAACAGAGACACCATCCA-TTCAACAGAGACACCATCCA-TTCAACAGAGACACCATCCA-TTCAACAGAGACACCATCCA-TTCAACAGAAACACCATCCA-TTCAACAGAGACACCATCCA-TTCAACAGAAACACCATCCA-TTCAACAGAAACACCATCCA-TTCAACAGAGACACCATCCA-TTCAACAGAAACACCATCCA-TTCAACAGAGACACCATCCA-…	15960
muc5ac	TACTTCAACAGAGACACCAT	29	4406-4538-4604-5129-5261-5327-5393-5933-6065-6131-6671-6803-7346-7544-8084-8690-8888-9428-9626-10166-10364-10904-11102-11642-11774-11972-12170-12302-12500	TACTTCAACAGAAACACCAT-TACTTCAACAGAGACACCAT-TACTTCAACAGAGACACCAT-TACTTCAACAGAAACACCAT-TACTTCAACAGAGACACCAT-TACTTCAACAGAGACACCAT-TACTTCAACAGAGACACCAT-TACTTCAACAGAGACACCAT-TACCTCAACAGAGACACCAT-TACTTCAACAGAGACACCAT-TACTTCAACAGAGACACCAT-TACTTCAACAGAGACACCAT-TACTTCAACAGAAACACCAT-TACTTCAACAGAGACACCAT-TACTTCAACAGAAACACCAT-TACTTCAACAGAAACACCAT-TACTTCAACAGAGACACCAT-TACTTCAACAGAAACACCAT-TACTTCAACAGAGACACCAT-…	15960
muc5ac	ACTTCAACAGAGACACCATC	29	4407-4539-4605-5130-5262-5328-5394-5934-6066-6132-6672-6804-7347-7545-8085-8691-8889-9429-9627-10167-10365-10905-11103-11643-11775-11973-12171-12303-12501	ACTTCAACAGAAACACCATC-ACTTCAACAGAGACACCATC-ACTTCAACAGAGACACCATC-ACTTCAACAGAAACACCATC-ACTTCAACAGAGACACCATC-ACTTCAACAGAGACACCATC-ACTTCAACAGAGACACCATC-ACTTCAACAGAGACACCATC-ACCTCAACAGAGACACCATC-ACTTCAACAGAGACACCATC-ACTTCAACAGAGACACCATC-ACTTCAACAGAGACACCATC-ACTTCAACAGAAACACCATC-ACTTCAACAGAGACACCATC-ACTTCAACAGAAACACCATC-ACTTCAACAGAAACACCATC-ACTTCAACAGAGACACCATC-ACTTCAACAGAAACACCATC-ACTTCAACAGAGACACCATC-…	15960
muc5ac	TTACACCAACTACTGGAACA	28	3838-4444-4642-5167-5431-5971-6169-6709-7384-7582-8122-8188-8728-8926-9466-9664-10204-10402-10942-11140-11680-11812-12010-12208-12340-12538-12736-12868	TTACACCAACTACTGGAACT-TTACACCAACTACTGGAACT-TTACACCAACTACTGAAACA-TTACACCAACTACTGGAACA-TTACACCAACTACTGAAACA-TTACACCAACTACTGGAACT-TTACACCAACTACTGAAACA-TTACACCAACTACTGGAACT-TTACACCAACTACTGGAACA-TTACACCAACTACTGAAACA-TTACACCAACTACTGGAACA-TTACACCAACTACTGAAACA-TTACACCAACTACTGGAACT-TTACACCAACTACTGAAACA-TTACACCAACTACTGGAACT-TTACACCAACTACTGAAACA-TTACACCAACTACTGGAACT-TTACACCAACTACTGAAACA-TTACACCAACTACTGGAACA-…	15960
muc5ac	AAACACCATCCACAATCACA	28	3811-4417-4615-5140-5404-5944-6142-6682-6814-7357-7555-8095-8161-8701-8899-9439-9637-10177-10375-10915-11113-11653-11785-11983-12181-12313-12511-12841	AAACACCATCCACAATCACA-AAACACCATCCACAATCACA-AGACACCATCCACAATCACA-AAACACCATCCACAATCACA-AGACACCATCCACAATCACA-AGACACCATCCACAATCACA-AGACACCATCCACAATCACA-AGACACCATCCACAATCACA-AGACACCATCCACAATCACA-AAACACCATCCACAATCACA-AGACACCATCCACAATCACA-AAACACCATCCACAATCACA-AAACACCATCCACAATCACA-AAACACCATCCACAATCACA-AGACACCATCCACAATCACA-AAACACCATCCACAATCACA-AGACACCATCCACAATCACA-AAACACCATCCACAATCACA-AGACACCATCCACAATCACA-…	15960
muc5ac	ACACCATCCACAATCACATC	28	3813-4419-4617-5142-5406-5946-6144-6684-6816-7359-7557-8097-8163-8703-8901-9441-9639-10179-10377-10917-11115-11655-11787-11985-12183-12315-12513-12843	ACACCATCCACAATCACATC-ACACCATCCACAATCACATC-ACACCATCCACAATCACATC-ACACCATCCACAATCACATC-ACACCATCCACAATCACATC-ACACCATCCACAATCACATT-ACACCATCCACAATCACATC-ACACCATCCACAATCACATT-ACACCATCCACAATCACATC-ACACCATCCACAATCACATC-ACACCATCCACAATCACATC-ACACCATCCACAATCACATC-ACACCATCCACAATCACATC-ACACCATCCACAATCACATC-ACACCATCCACAATCACATC-ACACCATCCACAATCACATC-ACACCATCCACAATCACATC-ACACCATCCACAATCACATC-ACACCATCCACAATCACATC-…	15960
muc5ac	ACTACTTCACCTACTACTGA	28	4374-4506-5097-5229-5295-5901-6033-6639-6771-7314-7512-8052-8658-8790-8856-9396-9528-9594-10134-10332-10872-11070-11610-11742-11940-12138-12270-12468	ACTACTTCACCAACTACTGA-ACTACTTCACCAACTACTGA-ACTACTTCACCAACTACTGA-ACTACTTCACCAACTACTGA-ACTACTTCACCAACTACTGA-ACTACTTCACCAACTACTGA-ACTACTTCACCAACTACTGA-ACTACTTCACCAACTACTGA-ACTACTTCACCAACTACTGA-ACTACTTCACCAACTACTGA-ACTACTTCACCAACTACTGA-ACTACTTCACCAACTACTGA-ACTACTTCACCAACTACTGA-ACTACTTCACCAACTACTGA-ACTACTTCACCAACTACTGA-ACTACTTCACCAACTACTGA-ACTACTTCACCAACTACTGA-ACTACTTCACCAACTACTGA-ACTACTTCACCAACTACTGA-…	15960
muc5ac	CTACTTCACCTACTACTGAA	28	4375-4507-5098-5230-5296-5902-6034-6640-6772-7315-7513-8053-8659-8791-8857-9397-9529-9595-10135-10333-10873-11071-11611-11743-11941-12139-12271-12469	CTACTTCACCAACTACTGAA-CTACTTCACCAACTACTGAA-CTACTTCACCAACTACTGAA-CTACTTCACCAACTACTGAA-CTACTTCACCAACTACTGAA-CTACTTCACCAACTACTGAA-CTACTTCACCAACTACTGAA-CTACTTCACCAACTACTGAA-CTACTTCACCAACTACTGAA-CTACTTCACCAACTACTGAA-CTACTTCACCAACTACTGAA-CTACTTCACCAACTACTGAA-CTACTTCACCAACTACTGAA-CTACTTCACCAACTACTGAA-CTACTTCACCAACTACTGAA-CTACTTCACCAACTACTGAA-CTACTTCACCAACTACTGAA-CTACTTCACCAACTACTGAA-CTACTTCACCAACTACTGAA-…	15960
muc5ac	TTCACCAACTACTGAAACAG	28	4379-4511-5102-5234-5300-5906-6038-6644-6776-7319-7517-8057-8663-8795-8861-9401-9533-9599-10139-10337-10877-11075-11615-11879-11945-12143-12407-12473	TTCACCAACTACTGAAACAT-TTCACCAACTACTGAAACAT-TTCACCAACTACTGAAACAT-TTCACCAACTACTGAAACAT-TTCACCAACTACTGAAACAT-TTCACCAACTACTGAAACAT-TTCACCAACTACTGAAACAT-TTCACCAACTACTGAAACAT-TTCACCAACTACTGAAACAT-TTCACCAACTACTGAAACAT-TTCACCAACTACTGAAACAT-TTCACCAACTACTGAAACAT-TTCACCAACTACTGAAACAT-TTCACCAACTACTGAAACAT-TTCACCAACTACTGAAACAT-TTCACCAACTACTGAAACAT-TTCACCAACTACTGAAACAT-TTCACCAACTACTGAAACAT-TTCACCAACTACTGAAACAT-…	15960
muc5ac	CCTACTTCAACAGAAACACC	28	4404-4536-4602-5127-5259-5325-5391-5931-6129-6669-6801-7344-7542-8082-8688-9426-10164-10362-10902-11100-11640-11772-11970-12168-12300-12498-12630-12696	CCTACTTCAACAGAAACACC-CCTACTTCAACAGAGACACC-CCTACTTCAACAGAGACACC-CCTACTTCAACAGAAACACC-CCTACTTCAACAGAGACACC-CCTACTTCAACAGAGACACC-CCTACTTCAACAGAGACACC-CCTACTTCAACAGAGACACC-CCTACTTCAACAGAGACACC-CCTACTTCAACAGAGACACC-CCTACTTCAACAGAGACACC-CCTACTTCAACAGAAACACC-CCTACTTCAACAGAGACACC-CCTACTTCAACAGAAACACC-CCTACTTCAACAGAAACACC-CCTACTTCAACAGAAACACC-CCTACTTCAACAGAAACACC-CCTACTTCAACAGAGACACC-CCTACTTCAACAGAAACACC-…	15960
muc5ac	AACACCATCCACAATCACAT	28	3812-4418-4616-5141-5405-5945-6143-6683-6815-7358-7556-8096-8162-8702-8900-9440-9638-10178-10376-10916-11114-11654-11786-11984-12182-12314-12512-12842	AACACCATCCACAATCACAT-AACACCATCCACAATCACAT-GACACCATCCACAATCACAT-AACACCATCCACAATCACAT-GACACCATCCACAATCACAT-GACACCATCCACAATCACAT-GACACCATCCACAATCACAT-GACACCATCCACAATCACAT-GACACCATCCACAATCACAT-AACACCATCCACAATCACAT-GACACCATCCACAATCACAT-AACACCATCCACAATCACAT-AACACCATCCACAATCACAT-AACACCATCCACAATCACAT-GACACCATCCACAATCACAT-AACACCATCCACAATCACAT-GACACCATCCACAATCACAT-AACACCATCCACAATCACAT-GACACCATCCACAATCACAT-…	15960
muc5ac	CCATCCACAATCACATCCAC	28	3816-4422-4620-5145-5409-5949-6147-6687-6819-7362-7560-8100-8166-8706-8904-9444-9642-10182-10380-10920-11118-11658-11790-11988-12186-12318-12516-12846	CCATCCACAATCACATCCAC-CCATCCACAATCACATCTAC-CCATCCACAATCACATCCAC-CCATCCACAATCACATCCAC-CCATCCACAATCACATCCAC-CCATCCACAATCACATTCAC-CCATCCACAATCACATCCAC-CCATCCACAATCACATTCAC-CCATCCACAATCACATCCAC-CCATCCACAATCACATCTAC-CCATCCACAATCACATCCAC-CCATCCACAATCACATCCAC-CCATCCACAATCACATCCAC-CCATCCACAATCACATCTAC-CCATCCACAATCACATCCAC-CCATCCACAATCACATCTAC-CCATCCACAATCACATCCAC-CCATCCACAATCACATCTAC-CCATCCACAATCACATCCAC-…	15960
muc5ac	AGAAACACCATCCACAATCA	28	3809-4415-4613-5138-5402-5942-6140-6680-6812-7355-7553-8093-8159-8699-8897-9437-9635-10175-10373-10913-11111-11651-11783-11981-12179-12311-12509-12839	GGAAACACCATCCACAATCA-AGAAACACCATCCACAATCA-AGAGACACCATCCACAATCA-AGAAACACCATCCACAATCA-AGAGACACCATCCACAATCA-AGAGACACCATCCACAATCA-AGAGACACCATCCACAATCA-AGAGACACCATCCACAATCA-AGAGACACCATCCACAATCA-AGAAACACCATCCACAATCA-AGAGACACCATCCACAATCA-AGAAACACCATCCACAATCA-AGAAACACCATCCACAATCA-AGAAACACCATCCACAATCA-AGAGACACCATCCACAATCA-AGAAACACCATCCACAATCA-AGAGACACCATCCACAATCA-AGAAACACCATCCACAATCA-AGAGACACCATCCACAATCA-…	15960
muc5ac	GAAACACCATCCACAATCAC	28	3810-4416-4614-5139-5403-5943-6141-6681-6813-7356-7554-8094-8160-8700-8898-9438-9636-10176-10374-10914-11112-11652-11784-11982-12180-12312-12510-12840	GAAACACCATCCACAATCAC-GAAACACCATCCACAATCAC-GAGACACCATCCACAATCAC-GAAACACCATCCACAATCAC-GAGACACCATCCACAATCAC-GAGACACCATCCACAATCAC-GAGACACCATCCACAATCAC-GAGACACCATCCACAATCAC-GAGACACCATCCACAATCAC-GAAACACCATCCACAATCAC-GAGACACCATCCACAATCAC-GAAACACCATCCACAATCAC-GAAACACCATCCACAATCAC-GAAACACCATCCACAATCAC-GAGACACCATCCACAATCAC-GAAACACCATCCACAATCAC-GAGACACCATCCACAATCAC-GAAACACCATCCACAATCAC-GAGACACCATCCACAATCAC-…	15960
muc5ac	ACTACTGAAACATCAACCCC	28	4386-4518-4650-5109-5241-5307-5439-5913-6045-6177-6651-6783-7326-7524-8064-8196-8670-8934-9408-9672-10146-10344-11148-11622-11754-12282-12480-12876	ACTACTGAAACATCAACCCC-ACTACTGAAACATCAACACC-ACTACTGAAACATCAACACC-ACTACTGAAACATTAACCCC-ACTACTGAAACATCAACGCC-ACTACTGAAACATCAACGCC-ACTACTGAAACATCAACACC-ACTACTGAAACATCAACGCC-ACTACTGAAACATCAACGCC-ACTACTGAAACATCAACACC-ACTACTGAAACATCAACGCC-ACTACTGAAACATCAACGCC-ACTACTGAAACATCAACCCC-ACTACTGAAACATCAACGCC-ACTACTGAAACATCAACCCC-ACTACTGAAACATCAACACC-ACTACTGAAACATCAACCCC-ACTACTGAAACATCAACACC-ACTACTGAAACATCAACCCC-…	15960
muc5ac	CTACTGAAACATCAACCCCT	28	4387-4519-4651-5110-5242-5308-5440-5914-6046-6178-6652-6784-7327-7525-8065-8197-8671-8935-9409-9673-10147-10345-11149-11623-11755-12283-12481-12877	CTACTGAAACATCAACCCCT-CTACTGAAACATCAACACCT-CTACTGAAACATCAACACCT-CTACTGAAACATTAACCCCT-CTACTGAAACATCAACGCCT-CTACTGAAACATCAACGCCT-CTACTGAAACATCAACACCT-CTACTGAAACATCAACGCCT-CTACTGAAACATCAACGCCT-CTACTGAAACATCAACACCT-CTACTGAAACATCAACGCCT-CTACTGAAACATCAACGCCT-CTACTGAAACATCAACCCCT-CTACTGAAACATCAACGCCT-CTACTGAAACATCAACCCCT-CTACTGAAACATCAACACCT-CTACTGAAACATCAACCCCT-CTACTGAAACATCAACACCT-CTACTGAAACATCAACCCCT-…	15960
muc5ac	CATCCACAATCACATCCACT	28	3817-4423-4621-5146-5410-5950-6148-6688-6820-7363-7561-8101-8167-8707-8905-9445-9643-10183-10381-10921-11119-11659-11791-11989-12187-12319-12517-12847	CATCCACAATCACATCCACT-CATCCACAATCACATCTACT-CATCCACAATCACATCCACT-CATCCACAATCACATCCACT-CATCCACAATCACATCCACT-CATCCACAATCACATTCACT-CATCCACAATCACATCCACT-CATCCACAATCACATTCACT-CATCCACAATCACATCCACT-CATCCACAATCACATCTACT-CATCCACAATCACATCCACT-CATCCACAATCACATCCACT-CATCCACAATCACATCCACT-CATCCACAATCACATCTACT-CATCCACAATCACATCCACT-CATCCACAATCACATCTACT-CATCCACAATCACATCCACT-CATCCACAATCACATCTACT-CATCCACAATCACATCCACT-…	15960
muc5ac	CACCATCCACAATCACATCC	28	3814-4420-4618-5143-5407-5947-6145-6685-6817-7360-7558-8098-8164-8704-8902-9442-9640-10180-10378-10918-11116-11656-11788-11986-12184-12316-12514-12844	CACCATCCACAATCACATCC-CACCATCCACAATCACATCT-CACCATCCACAATCACATCC-CACCATCCACAATCACATCC-CACCATCCACAATCACATCC-CACCATCCACAATCACATTC-CACCATCCACAATCACATCC-CACCATCCACAATCACATTC-CACCATCCACAATCACATCC-CACCATCCACAATCACATCT-CACCATCCACAATCACATCC-CACCATCCACAATCACATCC-CACCATCCACAATCACATCC-CACCATCCACAATCACATCT-CACCATCCACAATCACATCC-CACCATCCACAATCACATCT-CACCATCCACAATCACATCC-CACCATCCACAATCACATCT-CACCATCCACAATCACATCC-…	15960
muc5ac	ACCATCCACAATCACATCCA	28	3815-4421-4619-5144-5408-5948-6146-6686-6818-7361-7559-8099-8165-8705-8903-9443-9641-10181-10379-10919-11117-11657-11789-11987-12185-12317-12515-12845	ACCATCCACAATCACATCCA-ACCATCCACAATCACATCTA-ACCATCCACAATCACATCCA-ACCATCCACAATCACATCCA-ACCATCCACAATCACATCCA-ACCATCCACAATCACATTCA-ACCATCCACAATCACATCCA-ACCATCCACAATCACATTCA-ACCATCCACAATCACATCCA-ACCATCCACAATCACATCTA-ACCATCCACAATCACATCCA-ACCATCCACAATCACATCCA-ACCATCCACAATCACATCCA-ACCATCCACAATCACATCTA-ACCATCCACAATCACATCCA-ACCATCCACAATCACATCTA-ACCATCCACAATCACATCCA-ACCATCCACAATCACATCTA-ACCATCCACAATCACATCCA-…	15960
muc5ac	CAACTACTGAAACATCAACC	28	4384-4516-4648-5107-5239-5305-5437-5911-6043-6175-6649-6781-7324-7522-8062-8194-8668-8866-8932-9406-9604-9670-10144-10342-11146-11620-12478-12874	CAACTACTGAAACATCAACC-CAACTACTGAAACATCAACA-CAACTACTGAAACATCAACA-CAACTACTGAAACATTAACC-CAACTACTGAAACATCAACG-CAACTACTGAAACATCAACG-CAACTACTGAAACATCAACA-CAACTACTGAAACATCAACG-CAACTACTGAAACATCAACG-CAACTACTGAAACATCAACA-CAACTACTGAAACATCAACG-CAACTACTGAAACATCAACG-CAACTACTGAAACATCAACC-CAACTACTGAAACATCAACG-CAACTACTGAAACATCAACC-CAACTACTGAAACATCAACA-CAACTACTGAAACATCAACC-CAACTACTGAAACATCAACA-CAACTACTGAAACATCAACA-…	15960
muc5ac	TACTGAAACATCAACCCCTA	28	4388-4520-4652-5111-5243-5309-5441-5915-6047-6179-6653-6785-7328-7526-8066-8198-8672-8936-9410-9674-10148-10346-11150-11624-11756-12284-12482-12878	TACTGAAACATCAACCCCTA-TACTGAAACATCAACACCTA-TACTGAAACATCAACACCTA-TACTGAAACATTAACCCCTA-TACTGAAACATCAACGCCTA-TACTGAAACATCAACGCCTA-TACTGAAACATCAACACCTA-TACTGAAACATCAACGCCTA-TACTGAAACATCAACGCCTA-TACTGAAACATCAACACCTA-TACTGAAACATCAACGCCTA-TACTGAAACATCAACGCCTA-TACTGAAACATCAACCCCTA-TACTGAAACATCAACGCCTA-TACTGAAACATCAACCCCTA-TACTGAAACATCAACACCTA-TACTGAAACATCAACCCCTA-TACTGAAACATCAACACCTA-TACTGAAACATCAACCCCTA-…	15960
muc5ac	GTTACACCAACTACTGGAAC	28	3837-4443-4641-5166-5430-5970-6168-6708-7383-7581-8121-8187-8727-8925-9465-9663-10203-10401-10941-11139-11679-11811-12009-12207-12339-12537-12735-12867	ATTACACCAACTACTGGAAC-GTTACACCAACTACTGGAAC-GTTACACCAACTACTGAAAC-GTTACACCAACTACTGGAAC-GTTACACCAACTACTGAAAC-ATTACACCAACTACTGGAAC-GTTACACCAACTACTGAAAC-ATTACACCAACTACTGGAAC-GTTACACCAACTACTGGAAC-GTTACACCAACTACTGAAAC-GTTACACCAACTACTGGAAC-GTTACACCAACTACTGAAAC-GTTACACCAACTACTGGAAC-GTTACACCAACTACTGAAAC-GTTACACCAACTACTGGAAC-GTTACACCAACTACTGAAAC-GTTACACCAACTACTGGAAC-GTTACACCAACTACTGAAAC-GTTACACCAACTACTGGAAC-…	15960
muc5ac	CAGAAACACCATCCACAATC	28	3808-4414-4612-5137-5401-5941-6139-6679-6811-7354-7552-8092-8158-8698-8896-9436-9634-10174-10372-10912-11110-11650-11782-11980-12178-12310-12508-12838	CGGAAACACCATCCACAATC-CAGAAACACCATCCACAATC-CAGAGACACCATCCACAATC-CAGAAACACCATCCACAATC-CAGAGACACCATCCACAATC-CAGAGACACCATCCACAATC-CAGAGACACCATCCACAATC-CAGAGACACCATCCACAATC-CAGAGACACCATCCACAATC-CAGAAACACCATCCACAATC-CAGAGACACCATCCACAATC-CAGAAACACCATCCACAATC-CAGAAACACCATCCACAATC-CAGAAACACCATCCACAATC-CAGAGACACCATCCACAATC-CAGAAACACCATCCACAATC-CAGAGACACCATCCACAATC-CAGAAACACCATCCACAATC-CAGAGACACCATCCACAATC-…	15960
muc5ac	CCACTACTTCACCTACTACT	27	4372-4504-5095-5227-5293-6031-6637-6769-7312-7510-8050-8656-8788-8854-9394-9526-9592-10132-10330-10870-11068-11608-11740-11938-12136-12268-12466	CCACTACTTCACCAACTACT-CCACTACTTCACCAACTACT-CCACTACTTCACCAACTACT-CCACTACTTCACCAACTACT-CCACTACTTCACCAACTACT-CCACTACTTCACCAACTACT-CCACTACTTCACCAACTACT-CCACTACTTCACCAACTACT-CCACTACTTCACCAACTACT-CCACTACTTCACCAACTACT-CCACTACTTCACCAACTACT-CCACTACTTCACCAACTACT-CCACTACTTCACCAACTACT-CCACTACTTCACCAACTACT-CCACTACTTCACCAACTACT-CCACTACTTCACCAACTACT-CCACTACTTCACCAACTACT-CCACTACTTCACCAACTACT-CCACTACTTCACCAACTACT-…	15960
muc5ac	ACACCAACTTCTACAGAAAC	27	3861-4467-5190-5994-6732-7407-7473-8145-8751-8817-9489-9555-10227-10293-10965-11031-11703-11835-11901-12033-12099-12231-12363-12429-12561-12759-12825	ACACCAACTTCTACAGAAAC-ACACCAACTTCTACAGAAAC-ACACCAACTTCTACAGAAAC-ACACCAACTTCTACAGAAAC-ACACCAACTTCTACAGAAAC-ACACCAACTTCTACAGAAAC-ACACCCACTTCTACAGAAAC-ACACCAACTTCTACAGAAAC-ACACCAACTTCTACAGAAAC-ACATCAACTTCTACAGAAAC-ACACCAACTTCTACAGAAAC-ACATCAACTTCTACAGAAAC-ACACCAACTTCTACAGAAAC-ACACCCACTTCTACAGAAAC-ACACCAACTTCTACAGAAAC-ACACCCACTTCTACAGAAAC-ACACCAACTTCTACAGAAAC-ACACCAACTTCTACAGAAAC-ACACCAACTTCTACAGAAAC-…	15960
muc5ac	AACTTCTACAGAAACACCAT	27	3866-4472-5195-5999-6737-7412-7478-8150-8756-8822-9494-9560-10232-10298-10970-11036-11708-11840-11906-12038-12104-12236-12368-12434-12566-12764-12830	AACTTCTACAGAAACACCAA-AACTTCTACAGAAACACCAC-AACTTCTACAGAAACACCAT-AACTTCTACAGAAACACCAC-AACTTCTACAGAAACACCAC-AACTTCTACAGAAACACCAA-CACTTCTACAGAAACACCAT-AACTTCTACAGAAACACCAT-AACTTCTACAGAAACACCAC-AACTTCTACAGAAACACCAC-AACTTCTACAGAAACACCAC-AACTTCTACAGAAACACCAC-AACTTCTACAGAAACACCAA-CACTTCTACAGAAACACCAT-AACTTCTACAGAAACACCAA-CACTTCTACAGAAACACCAT-AACTTCTACAGAAACACCAT-AACTTCTACAGAAACACCAA-AACTTCTACAGAAACACCAT-…	15960
muc5ac	CCAACTTCTACAGAAACACC	27	3864-4470-5193-5997-6735-7410-7476-8148-8754-8820-9492-9558-10230-10296-10968-11034-11706-11838-11904-12036-12102-12234-12366-12432-12564-12762-12828	CCAACTTCTACAGAAACACC-CCAACTTCTACAGAAACACC-CCAACTTCTACAGAAACACC-CCAACTTCTACAGAAACACC-CCAACTTCTACAGAAACACC-CCAACTTCTACAGAAACACC-CCCACTTCTACAGAAACACC-CCAACTTCTACAGAAACACC-CCAACTTCTACAGAAACACC-TCAACTTCTACAGAAACACC-CCAACTTCTACAGAAACACC-TCAACTTCTACAGAAACACC-CCAACTTCTACAGAAACACC-CCCACTTCTACAGAAACACC-CCAACTTCTACAGAAACACC-CCCACTTCTACAGAAACACC-CCAACTTCTACAGAAACACC-CCAACTTCTACAGAAACACC-CCAACTTCTACAGAAACACC-…	15960
muc5ac	ATCCACTACTTCACCTACTA	27	4370-4502-5093-5225-5291-6029-6635-6767-7310-7508-8048-8654-8786-8852-9392-9524-9590-10130-10328-10868-11066-11606-11738-11936-12134-12266-12464	ATCCACTACTTCACCAACTA-ATCCACTACTTCACCAACTA-ATCCACTACTTCACCAACTA-ATCCACTACTTCACCAACTA-ATCCACTACTTCACCAACTA-ATCCACTACTTCACCAACTA-ATCCACTACTTCACCAACTA-ATCCACTACTTCACCAACTA-ATCCACTACTTCACCAACTA-ATCCACTACTTCACCAACTA-ATCCACTACTTCACCAACTA-ATCCACTACTTCACCAACTA-ATCCACTACTTCACCAACTA-ATCCACTACTTCACCAACTA-ATCCACTACTTCACCAACTA-ATCCACTACTTCACCAACTA-ATCCACTACTTCACCAACTA-ATCCACTACTTCACCAACTA-ATCCACTACTTCACCAACTA-…	15960
muc5ac	ACCAACTTCTACAGAAACAC	27	3863-4469-5192-5996-6734-7409-7475-8147-8753-8819-9491-9557-10229-10295-10967-11033-11705-11837-11903-12035-12101-12233-12365-12431-12563-12761-12827	ACCAACTTCTACAGAAACAC-ACCAACTTCTACAGAAACAC-ACCAACTTCTACAGAAACAC-ACCAACTTCTACAGAAACAC-ACCAACTTCTACAGAAACAC-ACCAACTTCTACAGAAACAC-ACCCACTTCTACAGAAACAC-ACCAACTTCTACAGAAACAC-ACCAACTTCTACAGAAACAC-ATCAACTTCTACAGAAACAC-ACCAACTTCTACAGAAACAC-ATCAACTTCTACAGAAACAC-ACCAACTTCTACAGAAACAC-ACCCACTTCTACAGAAACAC-ACCAACTTCTACAGAAACAC-ACCCACTTCTACAGAAACAC-ACCAACTTCTACAGAAACAC-ACCAACTTCTACAGAAACAC-ACCAACTTCTACAGAAACAC-…	15960
muc5ac	TCACCAACTACTGAAACAGC	27	4380-4512-5235-5301-5907-6039-6645-6777-7320-7518-8058-8664-8796-8862-9402-9534-9600-10140-10338-10878-11076-11616-11880-11946-12144-12408-12474	TCACCAACTACTGAAACATC-TCACCAACTACTGAAACATC-TCACCAACTACTGAAACATC-TCACCAACTACTGAAACATC-TCACCAACTACTGAAACATC-TCACCAACTACTGAAACATC-TCACCAACTACTGAAACATC-TCACCAACTACTGAAACATC-TCACCAACTACTGAAACATC-TCACCAACTACTGAAACATC-TCACCAACTACTGAAACATC-TCACCAACTACTGAAACATC-TCACCAACTACTGAAACATC-TCACCAACTACTGAAACATC-TCACCAACTACTGAAACATC-TCACCAACTACTGAAACATC-TCACCAACTACTGAAACATC-TCACCAACTACTGAAACATC-TCACCAACTACTGAAACATC-…	15960
muc5ac	CAACTTCTACAGAAACACCA	27	3865-4471-5194-5998-6736-7411-7477-8149-8755-8821-9493-9559-10231-10297-10969-11035-11707-11839-11905-12037-12103-12235-12367-12433-12565-12763-12829	CAACTTCTACAGAAACACCA-CAACTTCTACAGAAACACCA-CAACTTCTACAGAAACACCA-CAACTTCTACAGAAACACCA-CAACTTCTACAGAAACACCA-CAACTTCTACAGAAACACCA-CCACTTCTACAGAAACACCA-CAACTTCTACAGAAACACCA-CAACTTCTACAGAAACACCA-CAACTTCTACAGAAACACCA-CAACTTCTACAGAAACACCA-CAACTTCTACAGAAACACCA-CAACTTCTACAGAAACACCA-CCACTTCTACAGAAACACCA-CAACTTCTACAGAAACACCA-CCACTTCTACAGAAACACCA-CAACTTCTACAGAAACACCA-CAACTTCTACAGAAACACCA-CAACTTCTACAGAAACACCA-…	15960
muc5ac	CATCCACTACTTCACCTACT	27	4369-4501-5092-5224-5290-6028-6634-6766-7309-7507-8047-8653-8785-8851-9391-9523-9589-10129-10327-10867-11065-11605-11737-11935-12133-12265-12463	CATCCACTACTTCACCAACT-CATCCACTACTTCACCAACT-CATCCACTACTTCACCAACT-CATCCACTACTTCACCAACT-CATCCACTACTTCACCAACT-CATCCACTACTTCACCAACT-CATCCACTACTTCACCAACT-CATCCACTACTTCACCAACT-CATCCACTACTTCACCAACT-CATCCACTACTTCACCAACT-CATCCACTACTTCACCAACT-CATCCACTACTTCACCAACT-CATCCACTACTTCACCAACT-CATCCACTACTTCACCAACT-CATCCACTACTTCACCAACT-CATCCACTACTTCACCAACT-CATCCACTACTTCACCAACT-CATCCACTACTTCACCAACT-CATCCACTACTTCACCAACT-…	15960
muc5ac	TCCACTACTTCACCTACTAC	27	4371-4503-5094-5226-5292-6030-6636-6768-7311-7509-8049-8655-8787-8853-9393-9525-9591-10131-10329-10869-11067-11607-11739-11937-12135-12267-12465	TCCACTACTTCACCAACTAC-TCCACTACTTCACCAACTAC-TCCACTACTTCACCAACTAC-TCCACTACTTCACCAACTAC-TCCACTACTTCACCAACTAC-TCCACTACTTCACCAACTAC-TCCACTACTTCACCAACTAC-TCCACTACTTCACCAACTAC-TCCACTACTTCACCAACTAC-TCCACTACTTCACCAACTAC-TCCACTACTTCACCAACTAC-TCCACTACTTCACCAACTAC-TCCACTACTTCACCAACTAC-TCCACTACTTCACCAACTAC-TCCACTACTTCACCAACTAC-TCCACTACTTCACCAACTAC-TCCACTACTTCACCAACTAC-TCCACTACTTCACCAACTAC-TCCACTACTTCACCAACTAC-…	15960
muc5ac	CACCAACTTCTACAGAAACA	27	3862-4468-5191-5995-6733-7408-7474-8146-8752-8818-9490-9556-10228-10294-10966-11032-11704-11836-11902-12034-12100-12232-12364-12430-12562-12760-12826	CACCAACTTCTACAGAAACA-CACCAACTTCTACAGAAACA-CACCAACTTCTACAGAAACA-CACCAACTTCTACAGAAACA-CACCAACTTCTACAGAAACA-CACCAACTTCTACAGAAACA-CACCCACTTCTACAGAAACA-CACCAACTTCTACAGAAACA-CACCAACTTCTACAGAAACA-CATCAACTTCTACAGAAACA-CACCAACTTCTACAGAAACA-CATCAACTTCTACAGAAACA-CACCAACTTCTACAGAAACA-CACCCACTTCTACAGAAACA-CACCAACTTCTACAGAAACA-CACCCACTTCTACAGAAACA-CACCAACTTCTACAGAAACA-CACCAACTTCTACAGAAACA-CACCAACTTCTACAGAAACA-…	15960
muc5ac	ACTGTTACACCAACTACTGG	27	3834-4440-4638-5163-5427-5967-6165-6705-7380-7578-8118-8184-8724-8922-9462-9660-10200-10398-10938-11676-11808-12006-12204-12336-12534-12732-12864	ACTATTACACCAACTACTGG-ACTGTTACACCAACTACTGG-ACTGTTACACCAACTACTGA-ACTGTTACACCAACTACTGG-ACTGTTACACCAACTACTGA-ACTATTACACCAACTACTGG-ACTGTTACACCAACTACTGA-ACTATTACACCAACTACTGG-ACTGTTACACCAACTACTGG-ACTGTTACACCAACTACTGA-ACTGTTACACCAACTACTGG-ACTGTTACACCAACTACTGA-ACTGTTACACCAACTACTGG-ACTGTTACACCAACTACTGA-ACTGTTACACCAACTACTGG-ACTGTTACACCAACTACTGA-ACTGTTACACCAACTACTGG-ACTGTTACACCAACTACTGA-ACTGTTACACCAACTACTGG-…	15960
muc5ac	TACACCAACTACTGGAACAT	27	3839-4445-4643-5168-5432-5972-6170-6710-7385-7583-8123-8189-8729-8927-9467-9665-10205-10403-10943-11141-11681-11813-12011-12341-12539-12737-12869	TACACCAACTACTGGAACTT-TACACCAACTACTGGAACTT-TACACCAACTACTGAAACAT-TACACCAACTACTGGAACAT-TACACCAACTACTGAAACAT-TACACCAACTACTGGAACTT-TACACCAACTACTGAAACAT-TACACCAACTACTGGAACTT-TACACCAACTACTGGAACAT-TACACCAACTACTGAAACAT-TACACCAACTACTGGAACAT-TACACCAACTACTGAAACAT-TACACCAACTACTGGAACTT-TACACCAACTACTGAAACAT-TACACCAACTACTGGAACTT-TACACCAACTACTGAAACAT-TACACCAACTACTGGAACTT-TACACCAACTACTGAAACAT-TACACCAACTACTGGAACAT-…	15960
muc5ac	CACTACTTCACCTACTACTG	27	4373-4505-5096-5228-5294-6032-6638-6770-7313-7511-8051-8657-8789-8855-9395-9527-9593-10133-10331-10871-11069-11609-11741-11939-12137-12269-12467	CACTACTTCACCAACTACTG-CACTACTTCACCAACTACTG-CACTACTTCACCAACTACTG-CACTACTTCACCAACTACTG-CACTACTTCACCAACTACTG-CACTACTTCACCAACTACTG-CACTACTTCACCAACTACTG-CACTACTTCACCAACTACTG-CACTACTTCACCAACTACTG-CACTACTTCACCAACTACTG-CACTACTTCACCAACTACTG-CACTACTTCACCAACTACTG-CACTACTTCACCAACTACTG-CACTACTTCACCAACTACTG-CACTACTTCACCAACTACTG-CACTACTTCACCAACTACTG-CACTACTTCACCAACTACTG-CACTACTTCACCAACTACTG-CACTACTTCACCAACTACTG-…	15960
muc5ac	TTCACCTACTACTGAAACAT	27	4379-4511-5102-5234-5300-5906-6038-6644-6776-7319-7517-8057-8663-8795-8861-9401-9533-9599-10139-10337-10877-11615-11747-11879-12275-12407-12473	TTCACCAACTACTGAAACAT-TTCACCAACTACTGAAACAT-TTCACCAACTACTGAAACAT-TTCACCAACTACTGAAACAT-TTCACCAACTACTGAAACAT-TTCACCAACTACTGAAACAT-TTCACCAACTACTGAAACAT-TTCACCAACTACTGAAACAT-TTCACCAACTACTGAAACAT-TTCACCAACTACTGAAACAT-TTCACCAACTACTGAAACAT-TTCACCAACTACTGAAACAT-TTCACCAACTACTGAAACAT-TTCACCAACTACTGAAACAT-TTCACCAACTACTGAAACAT-TTCACCAACTACTGAAACAT-TTCACCAACTACTGAAACAT-TTCACCAACTACTGAAACAT-TTCACCAACTACTGAAACAT-…	15960
muc5ac	AGAGACACCATCCACAATCA	27	4415-4613-5138-5402-5942-6140-6680-6812-7355-7553-8093-8159-8699-8897-9437-9635-10175-10373-10913-11111-11651-11783-11981-12179-12311-12509-12839	AGAAACACCATCCACAATCA-AGAGACACCATCCACAATCA-AGAAACACCATCCACAATCA-AGAGACACCATCCACAATCA-AGAGACACCATCCACAATCA-AGAGACACCATCCACAATCA-AGAGACACCATCCACAATCA-AGAGACACCATCCACAATCA-AGAAACACCATCCACAATCA-AGAGACACCATCCACAATCA-AGAAACACCATCCACAATCA-AGAAACACCATCCACAATCA-AGAAACACCATCCACAATCA-AGAGACACCATCCACAATCA-AGAAACACCATCCACAATCA-AGAGACACCATCCACAATCA-AGAAACACCATCCACAATCA-AGAGACACCATCCACAATCA-AGAAACACCATCCACAATCA-…	15960
muc5ac	CAGAGACACCATCCACAATC	27	4414-4612-5137-5401-5941-6139-6679-6811-7354-7552-8092-8158-8698-8896-9436-9634-10174-10372-10912-11110-11650-11782-11980-12178-12310-12508-12838	CAGAAACACCATCCACAATC-CAGAGACACCATCCACAATC-CAGAAACACCATCCACAATC-CAGAGACACCATCCACAATC-CAGAGACACCATCCACAATC-CAGAGACACCATCCACAATC-CAGAGACACCATCCACAATC-CAGAGACACCATCCACAATC-CAGAAACACCATCCACAATC-CAGAGACACCATCCACAATC-CAGAAACACCATCCACAATC-CAGAAACACCATCCACAATC-CAGAAACACCATCCACAATC-CAGAGACACCATCCACAATC-CAGAAACACCATCCACAATC-CAGAGACACCATCCACAATC-CAGAAACACCATCCACAATC-CAGAGACACCATCCACAATC-CAGAAACACCATCCACAATC-…	15960
muc5ac	CACTGTTACACCAACTACTG	27	3833-4439-4637-5162-5426-5966-6164-6704-7379-7577-8117-8183-8723-8921-9461-9659-10199-10397-10937-11135-11675-11807-12005-12335-12533-12731-12863	CACTATTACACCAACTACTG-TACTGTTACACCAACTACTG-CACTGTTACACCAACTACTG-CACTGTTACACCAACTACTG-CACTGTTACACCAACTACTG-CACTATTACACCAACTACTG-CACTGTTACACCAACTACTG-CACTATTACACCAACTACTG-TACTGTTACACCAACTACTG-CACTGTTACACCAACTACTG-CACTGTTACACCAACTACTG-CACTGTTACACCAACTACTG-TACTGTTACACCAACTACTG-CACTGTTACACCAACTACTG-TACTGTTACACCAACTACTG-CACTGTTACACCAACTACTG-TACTGTTACACCAACTACTG-CACTGTTACACCAACTACTG-TACTGTTACACCAACTACTG-…	15960
muc5ac	TACTACTTCACCAACTACTG	26	4373-4505-5096-5228-5294-5900-6032-6638-6770-7313-7511-8051-8657-8789-8855-9395-9527-9593-10133-10331-10871-11069-11609-11939-12137-12467	CACTACTTCACCAACTACTG-CACTACTTCACCAACTACTG-CACTACTTCACCAACTACTG-CACTACTTCACCAACTACTG-CACTACTTCACCAACTACTG-TACTACTTCACCAACTACTG-CACTACTTCACCAACTACTG-CACTACTTCACCAACTACTG-CACTACTTCACCAACTACTG-CACTACTTCACCAACTACTG-CACTACTTCACCAACTACTG-CACTACTTCACCAACTACTG-CACTACTTCACCAACTACTG-CACTACTTCACCAACTACTG-CACTACTTCACCAACTACTG-CACTACTTCACCAACTACTG-CACTACTTCACCAACTACTG-CACTACTTCACCAACTACTG-CACTACTTCACCAACTACTG-…	15960
muc5ac	ATCTACTACTTCACCAACTA	26	4370-4502-5093-5225-5291-5897-6029-6635-6767-7310-7508-8048-8654-8786-8852-9392-9524-9590-10130-10328-10868-11066-11606-11936-12134-12464	ATCCACTACTTCACCAACTA-ATCCACTACTTCACCAACTA-ATCCACTACTTCACCAACTA-ATCCACTACTTCACCAACTA-ATCCACTACTTCACCAACTA-ATCTACTACTTCACCAACTA-ATCCACTACTTCACCAACTA-ATCCACTACTTCACCAACTA-ATCCACTACTTCACCAACTA-ATCCACTACTTCACCAACTA-ATCCACTACTTCACCAACTA-ATCCACTACTTCACCAACTA-ATCCACTACTTCACCAACTA-ATCCACTACTTCACCAACTA-ATCCACTACTTCACCAACTA-ATCCACTACTTCACCAACTA-ATCCACTACTTCACCAACTA-ATCCACTACTTCACCAACTA-ATCCACTACTTCACCAACTA-…	15960
muc5ac	ATCACATCCACTGTTACACC	26	3825-4431-4629-5154-5418-6156-6828-7371-7569-8109-8175-8715-8913-9453-9651-10191-10389-10929-11127-11667-11799-11997-12195-12327-12525-12855	ATCACATCCACTATTACACC-ATCACATCTACTGTTACACC-ATCACATCCACTGTTACACC-ATCACATCCACTGTTACACC-ATCACATCCACTGTTACACC-ATCACATCCACTGTTACACC-ATCACATCCACTGTTACAGC-ATCACATCTACTGTTACACC-ATCACATCCACTGTTACACC-ATCACATCCACTGTTACACC-ATCACATCCACTGTTACACC-ATCACATCTACTGTTACACC-ATCACATCCACTGTTACACC-ATCACATCTACTGTTACACC-ATCACATCCACTGTTACACC-ATCACATCTACTGTTACACC-ATCACATCCACTGTTACACC-ATCACATCTACTGTTACACC-ATCACATCCACCGTTACACC-…	15960
muc5ac	ACCATCCACAATCACATCTA	26	3815-4421-4619-5144-5408-6146-6818-7361-7559-8099-8165-8705-8903-9443-9641-10181-10379-10919-11117-11657-11789-11987-12185-12317-12515-12845	ACCATCCACAATCACATCCA-ACCATCCACAATCACATCTA-ACCATCCACAATCACATCCA-ACCATCCACAATCACATCCA-ACCATCCACAATCACATCCA-ACCATCCACAATCACATCCA-ACCATCCACAATCACATCCA-ACCATCCACAATCACATCTA-ACCATCCACAATCACATCCA-ACCATCCACAATCACATCCA-ACCATCCACAATCACATCCA-ACCATCCACAATCACATCTA-ACCATCCACAATCACATCCA-ACCATCCACAATCACATCTA-ACCATCCACAATCACATCCA-ACCATCCACAATCACATCTA-ACCATCCACAATCACATCCA-ACCATCCACAATCACATCTA-ACCATCCACAATCACATCCA-…	15960
muc5ac	CAATCACATCCACTGTTACA	26	3823-4429-4627-5152-5416-6154-6826-7369-7567-8107-8173-8713-8911-9451-9649-10189-10387-10927-11125-11665-11797-11995-12193-12325-12523-12853	CAATCACATCCACTATTACA-CAATCACATCTACTGTTACA-CAATCACATCCACTGTTACA-CAATCACATCCACTGTTACA-CAATCACATCCACTGTTACA-CAATCACATCCACTGTTACA-CAATCACATCCACTGTTACA-CAATCACATCTACTGTTACA-CAATCACATCCACTGTTACA-CAATCACATCCACTGTTACA-CAATCACATCCACTGTTACA-CAATCACATCTACTGTTACA-CAATCACATCCACTGTTACA-CAATCACATCTACTGTTACA-CAATCACATCCACTGTTACA-CAATCACATCTACTGTTACA-CAATCACATCCACTGTTACA-CAATCACATCTACTGTTACA-CAATCACATCCACCGTTACA-…	15960
muc5ac	ACACCTACTTCAACAGAAAC	26	3927-4401-4533-4665-5124-5454-6192-6864-7341-7605-8079-8211-8685-8949-9423-9687-10161-10425-10899-11163-11637-11769-12297-12627-12693-12891	ACACCTACATCAACAGAAAC-ACCCCTACTTCAACAGAAAC-ACACCTACTTCAACAGAGAC-ACACCTACATCAACAGAAAC-ACCCCTACTTCAACAGAAAC-ACACCTACATCAACAGAAAC-ACACCTACATCAACAGAAAC-ACACCTACATCAACAGAAAC-ACCCCTACTTCAACAGAAAC-ACACCTACATCAACAGAAAC-ACCCCTACTTCAACAGAAAC-ACACCTACATCAACAGAAAC-ACCCCTACTTCAACAGAAAC-ACACCTACATCAACAGAAAC-ACCCCTACTTCAACAGAAAC-ACACCTACATCAACAGAAAC-ACCCCTACTTCAACAGAAAC-ACACCTACATCAACAGAAAC-ACACCTACTTCAACAGAAAC-…	15960
muc5ac	ACAGCATCCACTACTTCACC	26	4497-4563-5088-5220-5286-5352-6024-6090-6762-7305-7503-8043-8781-8847-9519-9585-10323-11061-11601-11733-11931-12129-12261-12459-12591-12657	CCAGCATCCACTACTTCACC-ACAGCATCCACTACTTCACC-ACACCATCCACTACTTCACC-ACTGCATCCACTACTTCACC-ACTGCATCCACTACTTCACC-ACAGCATCCACTACTTCACC-CCAGCATCCACTACTTCACC-ACAGCATCCACTACTTCACC-CCAGCATCCACTACTTCACC-ACTGCATCCACTACTTCACC-ACAGCATCCACTACTTCACC-ACTGCATCCACTACTTCACC-CCAGCATCCACTACTTCACC-CCAGCATCCACTACTTCACC-CCAGCATCCACTACTTCACC-CCAGCATCCACTACTTCACC-ACAGCATCCACTACTTCACC-ACAGCATCCACTACTTCACC-ACTGCATCCACTACTTCACC-…	15960
muc5ac	CCACAATCACATCCACTGTT	26	3820-4426-4624-5149-5413-6151-6823-7366-7564-8104-8170-8710-8908-9448-9646-10186-10384-10924-11122-11662-11794-11992-12190-12322-12520-12850	CCACAATCACATCCACTATT-CCACAATCACATCTACTGTT-CCACAATCACATCCACTGTT-CCACAATCACATCCACTGTT-CCACAATCACATCCACTGTT-CCACAATCACATCCACTGTT-CCACAATCACATCCACTGTT-CCACAATCACATCTACTGTT-CCACAATCACATCCACTGTT-CCACAATCACATCCACTGTT-CCACAATCACATCCACTGTT-CCACAATCACATCTACTGTT-CCACAATCACATCCACTGTT-CCACAATCACATCTACTGTT-CCACAATCACATCCACTGTT-CCACAATCACATCTACTGTT-CCACAATCACATCCACTGTT-CCACAATCACATCTACTGTT-CCACAATCACATCCACCGTT-…	15960
muc5ac	CACAATCACATCCACTGTTA	26	3821-4427-4625-5150-5414-6152-6824-7367-7565-8105-8171-8711-8909-9449-9647-10187-10385-10925-11123-11663-11795-11993-12191-12323-12521-12851	CACAATCACATCCACTATTA-CACAATCACATCTACTGTTA-CACAATCACATCCACTGTTA-CACAATCACATCCACTGTTA-CACAATCACATCCACTGTTA-CACAATCACATCCACTGTTA-CACAATCACATCCACTGTTA-CACAATCACATCTACTGTTA-CACAATCACATCCACTGTTA-CACAATCACATCCACTGTTA-CACAATCACATCCACTGTTA-CACAATCACATCTACTGTTA-CACAATCACATCCACTGTTA-CACAATCACATCTACTGTTA-CACAATCACATCCACTGTTA-CACAATCACATCTACTGTTA-CACAATCACATCCACTGTTA-CACAATCACATCTACTGTTA-CACAATCACATCCACCGTTA-…	15960
muc5ac	AACAGCATCCACTACTTCAC	26	4496-4562-5087-5219-5285-5351-6023-6089-6761-7304-7502-8042-8780-8846-9518-9584-10322-11060-11600-11732-11930-12128-12260-12458-12590-12656	ACCAGCATCCACTACTTCAC-AACAGCATCCACTACTTCAC-AACACCATCCACTACTTCAC-AACTGCATCCACTACTTCAC-AACTGCATCCACTACTTCAC-AACAGCATCCACTACTTCAC-ACCAGCATCCACTACTTCAC-AACAGCATCCACTACTTCAC-ACCAGCATCCACTACTTCAC-AACTGCATCCACTACTTCAC-AACAGCATCCACTACTTCAC-AACTGCATCCACTACTTCAC-ACCAGCATCCACTACTTCAC-ACCAGCATCCACTACTTCAC-ACCAGCATCCACTACTTCAC-ACCAGCATCCACTACTTCAC-AACAGCATCCACTACTTCAC-AACAGCATCCACTACTTCAC-AACTGCATCCACTACTTCAC-…	15960
muc5ac	CACCATCCACAATCACATCT	26	3814-4420-4618-5143-5407-6145-6817-7360-7558-8098-8164-8704-8902-9442-9640-10180-10378-10918-11116-11656-11788-11986-12184-12316-12514-12844	CACCATCCACAATCACATCC-CACCATCCACAATCACATCT-CACCATCCACAATCACATCC-CACCATCCACAATCACATCC-CACCATCCACAATCACATCC-CACCATCCACAATCACATCC-CACCATCCACAATCACATCC-CACCATCCACAATCACATCT-CACCATCCACAATCACATCC-CACCATCCACAATCACATCC-CACCATCCACAATCACATCC-CACCATCCACAATCACATCT-CACCATCCACAATCACATCC-CACCATCCACAATCACATCT-CACCATCCACAATCACATCC-CACCATCCACAATCACATCT-CACCATCCACAATCACATCC-CACCATCCACAATCACATCT-CACCATCCACAATCACATCC-…	15960
muc5ac	AACTACTGAAACATCAACCC	26	4385-4517-4649-5108-5240-5306-5438-5912-6044-6176-6650-6782-7325-7523-8063-8195-8669-8933-9407-9671-10145-10343-11147-11621-12479-12875	AACTACTGAAACATCAACCC-AACTACTGAAACATCAACAC-AACTACTGAAACATCAACAC-AACTACTGAAACATTAACCC-AACTACTGAAACATCAACGC-AACTACTGAAACATCAACGC-AACTACTGAAACATCAACAC-AACTACTGAAACATCAACGC-AACTACTGAAACATCAACGC-AACTACTGAAACATCAACAC-AACTACTGAAACATCAACGC-AACTACTGAAACATCAACGC-AACTACTGAAACATCAACCC-AACTACTGAAACATCAACGC-AACTACTGAAACATCAACCC-AACTACTGAAACATCAACAC-AACTACTGAAACATCAACCC-AACTACTGAAACATCAACAC-AACTACTGAAACATCAACCC-…	15960
muc5ac	ATCCACAATCACATCCACTG	26	3818-4424-4622-5147-5411-6149-6821-7364-7562-8102-8168-8708-8906-9446-9644-10184-10382-10922-11120-11660-11792-11990-12188-12320-12518-12848	ATCCACAATCACATCCACTA-ATCCACAATCACATCTACTG-ATCCACAATCACATCCACTG-ATCCACAATCACATCCACTG-ATCCACAATCACATCCACTG-ATCCACAATCACATCCACTG-ATCCACAATCACATCCACTG-ATCCACAATCACATCTACTG-ATCCACAATCACATCCACTG-ATCCACAATCACATCCACTG-ATCCACAATCACATCCACTG-ATCCACAATCACATCTACTG-ATCCACAATCACATCCACTG-ATCCACAATCACATCTACTG-ATCCACAATCACATCCACTG-ATCCACAATCACATCTACTG-ATCCACAATCACATCCACTG-ATCCACAATCACATCTACTG-ATCCACAATCACATCCACCG-…	15960
muc5ac	TCTACTACTTCACCAACTAC	26	4371-4503-5094-5226-5292-5898-6030-6636-6768-7311-7509-8049-8655-8787-8853-9393-9525-9591-10131-10329-10869-11067-11607-11937-12135-12465	TCCACTACTTCACCAACTAC-TCCACTACTTCACCAACTAC-TCCACTACTTCACCAACTAC-TCCACTACTTCACCAACTAC-TCCACTACTTCACCAACTAC-TCTACTACTTCACCAACTAC-TCCACTACTTCACCAACTAC-TCCACTACTTCACCAACTAC-TCCACTACTTCACCAACTAC-TCCACTACTTCACCAACTAC-TCCACTACTTCACCAACTAC-TCCACTACTTCACCAACTAC-TCCACTACTTCACCAACTAC-TCCACTACTTCACCAACTAC-TCCACTACTTCACCAACTAC-TCCACTACTTCACCAACTAC-TCCACTACTTCACCAACTAC-TCCACTACTTCACCAACTAC-TCCACTACTTCACCAACTAC-…	15960
muc5ac	AATCACATCCACTGTTACAC	26	3824-4430-4628-5153-5417-6155-6827-7370-7568-8108-8174-8714-8912-9452-9650-10190-10388-10928-11126-11666-11798-11996-12194-12326-12524-12854	AATCACATCCACTATTACAC-AATCACATCTACTGTTACAC-AATCACATCCACTGTTACAC-AATCACATCCACTGTTACAC-AATCACATCCACTGTTACAC-AATCACATCCACTGTTACAC-AATCACATCCACTGTTACAG-AATCACATCTACTGTTACAC-AATCACATCCACTGTTACAC-AATCACATCCACTGTTACAC-AATCACATCCACTGTTACAC-AATCACATCTACTGTTACAC-AATCACATCCACTGTTACAC-AATCACATCTACTGTTACAC-AATCACATCCACTGTTACAC-AATCACATCTACTGTTACAC-AATCACATCCACTGTTACAC-AATCACATCTACTGTTACAC-AATCACATCCACCGTTACAC-…	15960
muc5ac	TCCACAATCACATCCACTGT	26	3819-4425-4623-5148-5412-6150-6822-7365-7563-8103-8169-8709-8907-9447-9645-10185-10383-10923-11121-11661-11793-11991-12189-12321-12519-12849	TCCACAATCACATCCACTAT-TCCACAATCACATCTACTGT-TCCACAATCACATCCACTGT-TCCACAATCACATCCACTGT-TCCACAATCACATCCACTGT-TCCACAATCACATCCACTGT-TCCACAATCACATCCACTGT-TCCACAATCACATCTACTGT-TCCACAATCACATCCACTGT-TCCACAATCACATCCACTGT-TCCACAATCACATCCACTGT-TCCACAATCACATCTACTGT-TCCACAATCACATCCACTGT-TCCACAATCACATCTACTGT-TCCACAATCACATCCACTGT-TCCACAATCACATCTACTGT-TCCACAATCACATCCACTGT-TCCACAATCACATCTACTGT-TCCACAATCACATCCACCGT-…	15960
muc5ac	CCATCCACAATCACATCTAC	26	3816-4422-4620-5145-5409-6147-6819-7362-7560-8100-8166-8706-8904-9444-9642-10182-10380-10920-11118-11658-11790-11988-12186-12318-12516-12846	CCATCCACAATCACATCCAC-CCATCCACAATCACATCTAC-CCATCCACAATCACATCCAC-CCATCCACAATCACATCCAC-CCATCCACAATCACATCCAC-CCATCCACAATCACATCCAC-CCATCCACAATCACATCCAC-CCATCCACAATCACATCTAC-CCATCCACAATCACATCCAC-CCATCCACAATCACATCCAC-CCATCCACAATCACATCCAC-CCATCCACAATCACATCTAC-CCATCCACAATCACATCCAC-CCATCCACAATCACATCTAC-CCATCCACAATCACATCCAC-CCATCCACAATCACATCTAC-CCATCCACAATCACATCCAC-CCATCCACAATCACATCTAC-CCATCCACAATCACATCCAC-…	15960
muc5ac	ACAATCACATCCACTGTTAC	26	3822-4428-4626-5151-5415-6153-6825-7368-7566-8106-8172-8712-8910-9450-9648-10188-10386-10926-11124-11664-11796-11994-12192-12324-12522-12852	ACAATCACATCCACTATTAC-ACAATCACATCTACTGTTAC-ACAATCACATCCACTGTTAC-ACAATCACATCCACTGTTAC-ACAATCACATCCACTGTTAC-ACAATCACATCCACTGTTAC-ACAATCACATCCACTGTTAC-ACAATCACATCTACTGTTAC-ACAATCACATCCACTGTTAC-ACAATCACATCCACTGTTAC-ACAATCACATCCACTGTTAC-ACAATCACATCTACTGTTAC-ACAATCACATCCACTGTTAC-ACAATCACATCTACTGTTAC-ACAATCACATCCACTGTTAC-ACAATCACATCTACTGTTAC-ACAATCACATCCACTGTTAC-ACAATCACATCTACTGTTAC-ACAATCACATCCACCGTTAC-…	15960
muc5ac	CATCTACTACTTCACCAACT	26	4369-4501-5092-5224-5290-5896-6028-6634-6766-7309-7507-8047-8653-8785-8851-9391-9523-9589-10129-10327-10867-11065-11605-11935-12133-12463	CATCCACTACTTCACCAACT-CATCCACTACTTCACCAACT-CATCCACTACTTCACCAACT-CATCCACTACTTCACCAACT-CATCCACTACTTCACCAACT-CATCTACTACTTCACCAACT-CATCCACTACTTCACCAACT-CATCCACTACTTCACCAACT-CATCCACTACTTCACCAACT-CATCCACTACTTCACCAACT-CATCCACTACTTCACCAACT-CATCCACTACTTCACCAACT-CATCCACTACTTCACCAACT-CATCCACTACTTCACCAACT-CATCCACTACTTCACCAACT-CATCCACTACTTCACCAACT-CATCCACTACTTCACCAACT-CATCCACTACTTCACCAACT-CATCCACTACTTCACCAACT-…	15960
muc5ac	CACCTACTTCAACAGAAACA	26	3928-4402-4534-4666-5125-5455-6193-6865-7342-7606-8080-8212-8686-8950-9424-9688-10162-10426-10900-11164-11638-11770-12298-12628-12694-12892	CACCTACATCAACAGAAACA-CCCCTACTTCAACAGAAACA-CACCTACTTCAACAGAGACA-CACCTACATCAACAGAAACA-CCCCTACTTCAACAGAAACA-CACCTACATCAACAGAAACA-CACCTACATCAACAGAAACA-CACCTACATCAACAGAAACA-CCCCTACTTCAACAGAAACA-CACCTACATCAACAGAAACA-CCCCTACTTCAACAGAAACA-CACCTACATCAACAGAAACA-CCCCTACTTCAACAGAAACA-CACCTACATCAACAGAAACA-CCCCTACTTCAACAGAAACA-CACCTACATCAACAGAAACA-CCCCTACTTCAACAGAAACA-CACCTACATCAACAGAAACA-CACCTACTTCAACAGAAACA-…	15960
muc5ac	CTACTACTTCACCAACTACT	26	4372-4504-5095-5227-5293-5899-6031-6637-6769-7312-7510-8050-8656-8788-8854-9394-9526-9592-10132-10330-10870-11068-11608-11938-12136-12466	CCACTACTTCACCAACTACT-CCACTACTTCACCAACTACT-CCACTACTTCACCAACTACT-CCACTACTTCACCAACTACT-CCACTACTTCACCAACTACT-CTACTACTTCACCAACTACT-CCACTACTTCACCAACTACT-CCACTACTTCACCAACTACT-CCACTACTTCACCAACTACT-CCACTACTTCACCAACTACT-CCACTACTTCACCAACTACT-CCACTACTTCACCAACTACT-CCACTACTTCACCAACTACT-CCACTACTTCACCAACTACT-CCACTACTTCACCAACTACT-CCACTACTTCACCAACTACT-CCACTACTTCACCAACTACT-CCACTACTTCACCAACTACT-CCACTACTTCACCAACTACT-…	15960
muc5ac	TGAAACATCAACGCCTACTT	25	4391-4523-4589-5246-5312-5378-5918-6050-6116-6656-6788-7331-7529-8069-8675-9413-10151-10349-11087-11627-11759-11957-12155-12485-12881	TGAAACATCAACCCCTACTT-TGAAACATCAACACCTACTT-TGAAACATCAACGCCTACTT-TGAAACATCAACGCCTACTT-TGAAACATCAACGCCTACTT-TGAAACATTAACGCCTACTT-TGAAACATCAACGCCTACTT-TGAAACATCAACGCCTACCT-TGAAACATCAACGCCTACTT-TGAAACATCAACGCCTACTT-TGAAACATCAACGCCTACTT-TGAAACATCAACCCCTACTT-TGAAACATCAACGCCTACTT-TGAAACATCAACCCCTACTT-TGAAACATCAACCCCTACTT-TGAAACATCAACCCCTACTT-TGAAACATCAACCCCTACTT-TGAAACATCAACGCCTACTT-TGAAACAGCAACGCCTACTT-…	15960
muc5ac	CATCCACAATCACATCTACT	25	3817-4423-4621-5146-5410-6148-6820-7363-7561-8101-8167-8707-8905-9445-9643-10183-10381-10921-11659-11791-11989-12187-12319-12517-12847	CATCCACAATCACATCCACT-CATCCACAATCACATCTACT-CATCCACAATCACATCCACT-CATCCACAATCACATCCACT-CATCCACAATCACATCCACT-CATCCACAATCACATCCACT-CATCCACAATCACATCCACT-CATCCACAATCACATCTACT-CATCCACAATCACATCCACT-CATCCACAATCACATCCACT-CATCCACAATCACATCCACT-CATCCACAATCACATCTACT-CATCCACAATCACATCCACT-CATCCACAATCACATCTACT-CATCCACAATCACATCCACT-CATCCACAATCACATCTACT-CATCCACAATCACATCCACT-CATCCACAATCACATCTACT-CATCCACAATCACATCCACT-…	15960
muc5ac	ACAACAGCATCCACTACTTC	25	4494-4560-5217-5283-5349-6021-6087-6759-7302-7500-8040-8778-8844-9516-9582-10320-11058-11598-11730-11928-12126-12258-12456-12588-12654	ACACCAGCATCCACTACTTC-ACAACAGCATCCACTACTTC-ACAACTGCATCCACTACTTC-ACAACTGCATCCACTACTTC-ACAACAGCATCCACTACTTC-ACACCAGCATCCACTACTTC-ACAACAGCATCCACTACTTC-ACACCAGCATCCACTACTTC-ACAACTGCATCCACTACTTC-ACAACAGCATCCACTACTTC-ACAACTGCATCCACTACTTC-ACACCAGCATCCACTACTTC-ACACCAGCATCCACTACTTC-ACACCAGCATCCACTACTTC-ACACCAGCATCCACTACTTC-ACAACAGCATCCACTACTTC-ACAACAGCATCCACTACTTC-ACAACTGCATCCACTACTTC-ACAACTGCATCCACTACTTC-…	15960
muc5ac	ACATCCACTGTTACACCAAC	25	3828-4434-4632-5157-5421-6159-7374-7572-8112-8178-8718-8916-9456-9654-10194-10392-10932-11130-11670-11802-12000-12330-12528-12726-12858	ACATCCACTATTACACCAAC-ACATCTACTGTTACACCAAC-ACATCCACTGTTACACCAAC-ACATCCACTGTTACACCAAC-ACATCCACTGTTACACCAAC-ACATCCACTGTTACACCAAC-ACATCTACTGTTACACCAAC-ACATCCACTGTTACACCAAC-ACATCCACTGTTACACCAAC-ACATCCACTGTTACACCAAC-ACATCTACTGTTACACCAAC-ACATCCACTGTTACACCAAC-ACATCTACTGTTACACCAAC-ACATCCACTGTTACACCAAC-ACATCTACTGTTACACCAAC-ACATCCACTGTTACACCAAC-ACATCTACTGTTACACCAAC-ACATCCACCGTTACACCAAC-ACATCCACTGTTACACCAAC-…	15960
muc5ac	CATCCACTGTTACACCAACT	25	3829-4435-4633-5158-5422-6160-7375-7573-8113-8179-8719-8917-9457-9655-10195-10393-10933-11131-11671-11803-12001-12331-12529-12727-12859	CATCCACTATTACACCAACT-CATCTACTGTTACACCAACT-CATCCACTGTTACACCAACT-CATCCACTGTTACACCAACT-CATCCACTGTTACACCAACT-CATCCACTGTTACACCAACT-CATCTACTGTTACACCAACT-CATCCACTGTTACACCAACT-CATCCACTGTTACACCAACT-CATCCACTGTTACACCAACT-CATCTACTGTTACACCAACT-CATCCACTGTTACACCAACT-CATCTACTGTTACACCAACT-CATCCACTGTTACACCAACT-CATCTACTGTTACACCAACT-CATCCACTGTTACACCAACT-CATCTACTGTTACACCAACT-CATCCACCGTTACACCAACT-CATCCACTGTTACACCAACT-…	15960
muc5ac	AAACATCAACGCCTACTTCA	25	4393-4525-4591-5248-5314-5380-5920-6052-6118-6658-6790-7333-7531-8071-8677-9415-10153-10351-11089-11629-11761-11959-12157-12487-12883	AAACATCAACCCCTACTTCA-AAACATCAACACCTACTTCA-AAACATCAACGCCTACTTCA-AAACATCAACGCCTACTTCA-AAACATCAACGCCTACTTCA-AAACATTAACGCCTACTTCA-AAACATCAACGCCTACTTCA-AAACATCAACGCCTACCTCA-AAACATCAACGCCTACTTCA-AAACATCAACGCCTACTTCA-AAACATCAACGCCTACTTCA-AAACATCAACCCCTACTTCA-AAACATCAACGCCTACTTCA-AAACATCAACCCCTACTTCA-AAACATCAACCCCTACTTCA-AAACATCAACCCCTACTTCA-AAACATCAACCCCTACTTCA-AAACATCAACGCCTACTTCA-AAACAGCAACGCCTACTTCA-…	15960
muc5ac	GCATCCACTACTTCACCTAC	25	4500-4566-5223-5289-5355-6027-6093-6765-7308-7506-8046-8784-8850-9522-9588-10326-11064-11604-11736-11934-12132-12264-12462-12594-12660	GCATCCACTACTTCACCAAC-GCATCCACTACTTCACCAAC-GCATCCACTACTTCACCAAC-GCATCCACTACTTCACCAAC-GCATCCACTACTTCACCAAC-GCATCCACTACTTCACCAAC-GCATCCACTACTTCACCAAC-GCATCCACTACTTCACCAAC-GCATCCACTACTTCACCAAC-GCATCCACTACTTCACCAAC-GCATCCACTACTTCACCAAC-GCATCCACTACTTCACCAAC-GCATCCACTACTTCACCAAC-GCATCCACTACTTCACCAAC-GCATCCACTACTTCACCAAC-GCATCCACTACTTCACCAAC-GCATCCACTACTTCACCAAC-GCATCCACTACTTCACCAAC-GCATCCACTACTTCACCTAC-…	15960
muc5ac	TCAACGCCTACTTCAACAGA	25	4398-4530-4596-5253-5319-5385-5925-6057-6123-6663-6795-7338-7536-8076-8682-9420-10158-10356-11094-11634-11766-11964-12162-12492-12888	TCAACCCCTACTTCAACAGA-TCAACACCTACTTCAACAGA-TCAACGCCTACTTCAACAGA-TCAACGCCTACTTCAACAGA-TCAACGCCTACTTCAACAGA-TTAACGCCTACTTCAACAGA-TCAACGCCTACTTCAACAGA-TCAACGCCTACCTCAACAGA-TCAACGCCTACTTCAACAGA-TCAACGCCTACTTCAACAGA-TCAACGCCTACTTCAACAGA-TCAACCCCTACTTCAACAGA-TCAACGCCTACTTCAACAGA-TCAACCCCTACTTCAACAGA-TCAACCCCTACTTCAACAGA-TCAACCCCTACTTCAACAGA-TCAACCCCTACTTCAACAGA-TCAACGCCTACTTCAACAGA-GCAACGCCTACTTCAACAGA-…	15960
muc5ac	TCACATCCACTGTTACACCA	25	3826-4432-4630-5155-5419-6157-7372-7570-8110-8176-8716-8914-9454-9652-10192-10390-10930-11128-11668-11800-11998-12328-12526-12724-12856	TCACATCCACTATTACACCA-TCACATCTACTGTTACACCA-TCACATCCACTGTTACACCA-TCACATCCACTGTTACACCA-TCACATCCACTGTTACACCA-TCACATCCACTGTTACACCA-TCACATCTACTGTTACACCA-TCACATCCACTGTTACACCA-TCACATCCACTGTTACACCA-TCACATCCACTGTTACACCA-TCACATCTACTGTTACACCA-TCACATCCACTGTTACACCA-TCACATCTACTGTTACACCA-TCACATCCACTGTTACACCA-TCACATCTACTGTTACACCA-TCACATCCACTGTTACACCA-TCACATCTACTGTTACACCA-TCACATCCACCGTTACACCA-TCACATCCACTGTTACACCA-…	15960
muc5ac	CCCACTTCTACAGAAACACC	25	3864-4470-5193-5997-6735-7410-7476-8148-8754-9492-10230-10296-10968-11034-11706-11838-11904-12036-12102-12234-12366-12432-12564-12762-12828	CCAACTTCTACAGAAACACC-CCAACTTCTACAGAAACACC-CCAACTTCTACAGAAACACC-CCAACTTCTACAGAAACACC-CCAACTTCTACAGAAACACC-CCAACTTCTACAGAAACACC-CCCACTTCTACAGAAACACC-CCAACTTCTACAGAAACACC-CCAACTTCTACAGAAACACC-CCAACTTCTACAGAAACACC-CCAACTTCTACAGAAACACC-CCCACTTCTACAGAAACACC-CCAACTTCTACAGAAACACC-CCCACTTCTACAGAAACACC-CCAACTTCTACAGAAACACC-CCAACTTCTACAGAAACACC-CCAACTTCTACAGAAACACC-CCAACTTCTACAGAAACACC-CCAACTTCTACAGAAACACC-…	15960
muc5ac	TCCACTGTTACACCAACTAC	25	3831-4437-4635-5160-5424-6162-7377-7575-8115-8181-8721-8919-9459-9657-10197-10395-10935-11133-11673-11805-12003-12333-12531-12729-12861	TCCACTATTACACCAACTAC-TCTACTGTTACACCAACTAC-TCCACTGTTACACCAACTAC-TCCACTGTTACACCAACTAC-TCCACTGTTACACCAACTAC-TCCACTGTTACACCAACTAC-TCTACTGTTACACCAACTAC-TCCACTGTTACACCAACTAC-TCCACTGTTACACCAACTAC-TCCACTGTTACACCAACTAC-TCTACTGTTACACCAACTAC-TCCACTGTTACACCAACTAC-TCTACTGTTACACCAACTAC-TCCACTGTTACACCAACTAC-TCTACTGTTACACCAACTAC-TCCACTGTTACACCAACTAC-TCTACTGTTACACCAACTAC-TCCACCGTTACACCAACTAC-TCCACTGTTACACCAACTAC-…	15960
muc5ac	CCACAACAGCATCCACTACT	25	4492-4558-5215-5281-5347-6019-6085-6757-7300-7498-8038-8776-8842-9514-9580-10318-11056-11596-11728-11926-12124-12256-12454-12586-12652	CCACACCAGCATCCACTACT-CCACAACAGCATCCACTACT-CCACAACTGCATCCACTACT-CCACAACTGCATCCACTACT-CCACAACAGCATCCACTACT-CCACACCAGCATCCACTACT-CCACAACAGCATCCACTACT-CCACACCAGCATCCACTACT-CCACAACTGCATCCACTACT-CCACAACAGCATCCACTACT-CCACAACTGCATCCACTACT-CCACACCAGCATCCACTACT-CCACACCAGCATCCACTACT-CCACACCAGCATCCACTACT-CCACACCAGCATCCACTACT-CCACAACAGCATCCACTACT-CCACAACAGCATCCACTACT-CCACAACTGCATCCACTACT-CCACAACTGCATCCACTACT-…	15960
muc5ac	ACATCAACGCCTACTTCAAC	25	4395-4527-4593-5250-5316-5382-5922-6054-6120-6660-6792-7335-7533-8073-8679-9417-10155-10353-11091-11631-11763-11961-12159-12489-12885	ACATCAACCCCTACTTCAAC-ACATCAACACCTACTTCAAC-ACATCAACGCCTACTTCAAC-ACATCAACGCCTACTTCAAC-ACATCAACGCCTACTTCAAC-ACATTAACGCCTACTTCAAC-ACATCAACGCCTACTTCAAC-ACATCAACGCCTACCTCAAC-ACATCAACGCCTACTTCAAC-ACATCAACGCCTACTTCAAC-ACATCAACGCCTACTTCAAC-ACATCAACCCCTACTTCAAC-ACATCAACGCCTACTTCAAC-ACATCAACCCCTACTTCAAC-ACATCAACCCCTACTTCAAC-ACATCAACCCCTACTTCAAC-ACATCAACCCCTACTTCAAC-ACATCAACGCCTACTTCAAC-ACAGCAACGCCTACTTCAAC-…	15960
muc5ac	ATCAACGCCTACTTCAACAG	25	4397-4529-4595-5252-5318-5384-5924-6056-6122-6662-6794-7337-7535-8075-8681-9419-10157-10355-11093-11633-11765-11963-12161-12491-12887	ATCAACCCCTACTTCAACAG-ATCAACACCTACTTCAACAG-ATCAACGCCTACTTCAACAG-ATCAACGCCTACTTCAACAG-ATCAACGCCTACTTCAACAG-ATTAACGCCTACTTCAACAG-ATCAACGCCTACTTCAACAG-ATCAACGCCTACCTCAACAG-ATCAACGCCTACTTCAACAG-ATCAACGCCTACTTCAACAG-ATCAACGCCTACTTCAACAG-ATCAACCCCTACTTCAACAG-ATCAACGCCTACTTCAACAG-ATCAACCCCTACTTCAACAG-ATCAACCCCTACTTCAACAG-ATCAACCCCTACTTCAACAG-ATCAACCCCTACTTCAACAG-ATCAACGCCTACTTCAACAG-AGCAACGCCTACTTCAACAG-…	15960
muc5ac	ATCAACAGAAACACCATCCA	25	3803-4343-4409-5078-5132-5870-6608-7283-7349-8021-8087-8627-8693-9365-9431-10103-10169-10841-10907-11579-11645-11777-12305-12635-12701	ATCAACGGAAACACCATCCA-ATCAACAGAAACACCATCCA-TTCAACAGAAACACCATCCA-ATCAACAGAAACACCATCCA-TTCAACAGAAACACCATCCA-ATCAACAGAAACACCATCCA-ATCAACAGAAACACCATCCA-ATCAACAGAAACACCATCCA-TTCAACAGAAACACCATCCA-ATCAACAGAAACACCATCCA-TTCAACAGAAACACCATCCA-ATCAACAGAAACACCATCCA-TTCAACAGAAACACCATCCA-ATCAACAGAAACACCATCCA-TTCAACAGAAACACCATCCA-ATCAACAGAAACACCATCCA-TTCAACAGAAACACCATCCA-ATCAACAGAAACACCATCCA-TTCAACAGAAACACCATCCA-…	15960
muc5ac	GACACCAACTTCTACAGAAA	25	3860-4466-5189-5993-6731-7406-7472-8144-8750-9488-10226-10292-10964-11030-11702-11834-11900-12032-12098-12230-12362-12428-12560-12758-12824	AACACCAACTTCTACAGAAA-AACACCAACTTCTACAGAAA-GACACCAACTTCTACAGAAA-AACACCAACTTCTACAGAAA-AACACCAACTTCTACAGAAA-GACACCAACTTCTACAGAAA-GACACCCACTTCTACAGAAA-GACACCAACTTCTACAGAAA-AACACCAACTTCTACAGAAA-AACACCAACTTCTACAGAAA-AACACCAACTTCTACAGAAA-GACACCCACTTCTACAGAAA-GACACCAACTTCTACAGAAA-GACACCCACTTCTACAGAAA-GACACCAACTTCTACAGAAA-GACACCAACTTCTACAGAAA-GACACCAACTTCTACAGAAA-AACACCAACTTCTACAGAAA-GACACCAACTTCTACAGAAA-…	15960
muc5ac	CACATCCACTGTTACACCAA	25	3827-4433-4631-5156-5420-6158-7373-7571-8111-8177-8717-8915-9455-9653-10193-10391-10931-11129-11669-11801-11999-12329-12527-12725-12857	CACATCCACTATTACACCAA-CACATCTACTGTTACACCAA-CACATCCACTGTTACACCAA-CACATCCACTGTTACACCAA-CACATCCACTGTTACACCAA-CACATCCACTGTTACACCAA-CACATCTACTGTTACACCAA-CACATCCACTGTTACACCAA-CACATCCACTGTTACACCAA-CACATCCACTGTTACACCAA-CACATCTACTGTTACACCAA-CACATCCACTGTTACACCAA-CACATCTACTGTTACACCAA-CACATCCACTGTTACACCAA-CACATCTACTGTTACACCAA-CACATCCACTGTTACACCAA-CACATCTACTGTTACACCAA-CACATCCACCGTTACACCAA-CACATCCACTGTTACACCAA-…	15960
muc5ac	CATCAACAGAAACACCATCC	25	3802-4342-4408-5077-5131-5869-6607-7282-7348-8020-8086-8626-8692-9364-9430-10102-10168-10840-10906-11578-11644-11776-12304-12634-12700	CATCAACGGAAACACCATCC-CATCAACAGAAACACCATCC-CTTCAACAGAAACACCATCC-CATCAACAGAAACACCATCC-CTTCAACAGAAACACCATCC-CATCAACAGAAACACCATCC-CATCAACAGAAACACCATCC-CATCAACAGAAACACCATCC-CTTCAACAGAAACACCATCC-CATCAACAGAAACACCATCC-CTTCAACAGAAACACCATCC-CATCAACAGAAACACCATCC-CTTCAACAGAAACACCATCC-CATCAACAGAAACACCATCC-CTTCAACAGAAACACCATCC-CATCAACAGAAACACCATCC-CTTCAACAGAAACACCATCC-CATCAACAGAAACACCATCC-CTTCAACAGAAACACCATCC-…	15960
muc5ac	CCACTGTTACACCAACTACT	25	3832-4438-4636-5161-5425-6163-7378-7576-8116-8182-8722-8920-9460-9658-10198-10396-10936-11134-11674-11806-12004-12334-12532-12730-12862	CCACTATTACACCAACTACT-CTACTGTTACACCAACTACT-CCACTGTTACACCAACTACT-CCACTGTTACACCAACTACT-CCACTGTTACACCAACTACT-CCACTGTTACACCAACTACT-CTACTGTTACACCAACTACT-CCACTGTTACACCAACTACT-CCACTGTTACACCAACTACT-CCACTGTTACACCAACTACT-CTACTGTTACACCAACTACT-CCACTGTTACACCAACTACT-CTACTGTTACACCAACTACT-CCACTGTTACACCAACTACT-CTACTGTTACACCAACTACT-CCACTGTTACACCAACTACT-CTACTGTTACACCAACTACT-CCACCGTTACACCAACTACT-CCACTGTTACACCAACTACT-…	15960
muc5ac	GAAACATCAACGCCTACTTC	25	4392-4524-4590-5247-5313-5379-5919-6051-6117-6657-6789-7332-7530-8070-8676-9414-10152-10350-11088-11628-11760-11958-12156-12486-12882	GAAACATCAACCCCTACTTC-GAAACATCAACACCTACTTC-GAAACATCAACGCCTACTTC-GAAACATCAACGCCTACTTC-GAAACATCAACGCCTACTTC-GAAACATTAACGCCTACTTC-GAAACATCAACGCCTACTTC-GAAACATCAACGCCTACCTC-GAAACATCAACGCCTACTTC-GAAACATCAACGCCTACTTC-GAAACATCAACGCCTACTTC-GAAACATCAACCCCTACTTC-GAAACATCAACGCCTACTTC-GAAACATCAACCCCTACTTC-GAAACATCAACCCCTACTTC-GAAACATCAACCCCTACTTC-GAAACATCAACCCCTACTTC-GAAACATCAACGCCTACTTC-GAAACAGCAACGCCTACTTC-…	15960
muc5ac	ATCCACTGTTACACCAACTA	25	3830-4436-4634-5159-5423-6161-7376-7574-8114-8180-8720-8918-9458-9656-10196-10394-10934-11132-11672-11804-12002-12332-12530-12728-12860	ATCCACTATTACACCAACTA-ATCTACTGTTACACCAACTA-ATCCACTGTTACACCAACTA-ATCCACTGTTACACCAACTA-ATCCACTGTTACACCAACTA-ATCCACTGTTACACCAACTA-ATCTACTGTTACACCAACTA-ATCCACTGTTACACCAACTA-ATCCACTGTTACACCAACTA-ATCCACTGTTACACCAACTA-ATCTACTGTTACACCAACTA-ATCCACTGTTACACCAACTA-ATCTACTGTTACACCAACTA-ATCCACTGTTACACCAACTA-ATCTACTGTTACACCAACTA-ATCCACTGTTACACCAACTA-ATCTACTGTTACACCAACTA-ATCCACCGTTACACCAACTA-ATCCACTGTTACACCAACTA-…	15960
muc5ac	ACCCACTTCTACAGAAACAC	25	3863-4469-5192-5996-6734-7409-7475-8147-8753-9491-10229-10295-10967-11033-11705-11837-11903-12035-12101-12233-12365-12431-12563-12761-12827	ACCAACTTCTACAGAAACAC-ACCAACTTCTACAGAAACAC-ACCAACTTCTACAGAAACAC-ACCAACTTCTACAGAAACAC-ACCAACTTCTACAGAAACAC-ACCAACTTCTACAGAAACAC-ACCCACTTCTACAGAAACAC-ACCAACTTCTACAGAAACAC-ACCAACTTCTACAGAAACAC-ACCAACTTCTACAGAAACAC-ACCAACTTCTACAGAAACAC-ACCCACTTCTACAGAAACAC-ACCAACTTCTACAGAAACAC-ACCCACTTCTACAGAAACAC-ACCAACTTCTACAGAAACAC-ACCAACTTCTACAGAAACAC-ACCAACTTCTACAGAAACAC-ACCAACTTCTACAGAAACAC-ACCAACTTCTACAGAAACAC-…	15960
muc5ac	ACACCATCCACAACTGCATC	25	4353-4551-5208-5274-5340-5880-6078-6618-7293-7491-8031-8637-9375-10113-10311-10851-11049-11589-11721-11919-12117-12249-12447-12579-12645	ACACCATCCACAACTACATC-ACACCATCCACAACAGCATC-ACACCATCCACAACTGCATC-ACACCATCCACAACTGCATC-ACACCATCCACAACAGCATC-ACACCATCCACAACTACATC-ACACCATCCACAACAGCATC-ACACCATCCACAACTACATC-ACACCATCCACAACTGCATC-ACACCATCCACAACAGCATC-ACACCATCCACAACTGCATC-ACACCATCCACAACTACATC-ACACCATCCACAACTACATC-ACACCATCCACAACTACATC-ACACCATCCACAACAGCATC-ACACCATCCACAACTACATC-ACACCATCCACAACAGCATC-ACACCATCCACAACTGCATC-ACACCATCCACAACTGCATC-…	15960
muc5ac	CACAACAGCATCCACTACTT	25	4493-4559-5216-5282-5348-6020-6086-6758-7301-7499-8039-8777-8843-9515-9581-10319-11057-11597-11729-11927-12125-12257-12455-12587-12653	CACACCAGCATCCACTACTT-CACAACAGCATCCACTACTT-CACAACTGCATCCACTACTT-CACAACTGCATCCACTACTT-CACAACAGCATCCACTACTT-CACACCAGCATCCACTACTT-CACAACAGCATCCACTACTT-CACACCAGCATCCACTACTT-CACAACTGCATCCACTACTT-CACAACAGCATCCACTACTT-CACAACTGCATCCACTACTT-CACACCAGCATCCACTACTT-CACACCAGCATCCACTACTT-CACACCAGCATCCACTACTT-CACACCAGCATCCACTACTT-CACAACAGCATCCACTACTT-CACAACAGCATCCACTACTT-CACAACTGCATCCACTACTT-CACAACTGCATCCACTACTT-…	15960
muc5ac	CGACACCAACTTCTACAGAA	25	3859-4465-5188-5992-6730-7405-7471-8143-8749-9487-10225-10291-10963-11029-11701-11833-11899-12031-12097-12229-12361-12427-12559-12757-12823	CAACACCAACTTCTACAGAA-CAACACCAACTTCTACAGAA-TGACACCAACTTCTACAGAA-CAACACCAACTTCTACAGAA-CAACACCAACTTCTACAGAA-CGACACCAACTTCTACAGAA-CGACACCCACTTCTACAGAA-TGACACCAACTTCTACAGAA-CAACACCAACTTCTACAGAA-CAACACCAACTTCTACAGAA-CAACACCAACTTCTACAGAA-CGACACCCACTTCTACAGAA-CGACACCAACTTCTACAGAA-CGACACCCACTTCTACAGAA-TGACACCAACTTCTACAGAA-CGACACCAACTTCTACAGAA-CGACACCAACTTCTACAGAA-CAACACCAACTTCTACAGAA-CGACACCAACTTCTACAGAA-…	15960
muc5ac	CAACAGCATCCACTACTTCA	25	4495-4561-5218-5284-5350-6022-6088-6760-7303-7501-8041-8779-8845-9517-9583-10321-11059-11599-11731-11929-12127-12259-12457-12589-12655	CACCAGCATCCACTACTTCA-CAACAGCATCCACTACTTCA-CAACTGCATCCACTACTTCA-CAACTGCATCCACTACTTCA-CAACAGCATCCACTACTTCA-CACCAGCATCCACTACTTCA-CAACAGCATCCACTACTTCA-CACCAGCATCCACTACTTCA-CAACTGCATCCACTACTTCA-CAACAGCATCCACTACTTCA-CAACTGCATCCACTACTTCA-CACCAGCATCCACTACTTCA-CACCAGCATCCACTACTTCA-CACCAGCATCCACTACTTCA-CACCAGCATCCACTACTTCA-CAACAGCATCCACTACTTCA-CAACAGCATCCACTACTTCA-CAACTGCATCCACTACTTCA-CAACTGCATCCACTACTTCA-…	15960
muc5ac	CATCAACGCCTACTTCAACA	25	4396-4528-4594-5251-5317-5383-5923-6055-6121-6661-6793-7336-7534-8074-8680-9418-10156-10354-11092-11632-11764-11962-12160-12490-12886	CATCAACCCCTACTTCAACA-CATCAACACCTACTTCAACA-CATCAACGCCTACTTCAACA-CATCAACGCCTACTTCAACA-CATCAACGCCTACTTCAACA-CATTAACGCCTACTTCAACA-CATCAACGCCTACTTCAACA-CATCAACGCCTACCTCAACA-CATCAACGCCTACTTCAACA-CATCAACGCCTACTTCAACA-CATCAACGCCTACTTCAACA-CATCAACCCCTACTTCAACA-CATCAACGCCTACTTCAACA-CATCAACCCCTACTTCAACA-CATCAACCCCTACTTCAACA-CATCAACCCCTACTTCAACA-CATCAACCCCTACTTCAACA-CATCAACGCCTACTTCAACA-CAGCAACGCCTACTTCAACA-…	15960
muc5ac	CACCCACTTCTACAGAAACA	25	3862-4468-5191-5995-6733-7408-7474-8146-8752-9490-10228-10294-10966-11032-11704-11836-11902-12034-12100-12232-12364-12430-12562-12760-12826	CACCAACTTCTACAGAAACA-CACCAACTTCTACAGAAACA-CACCAACTTCTACAGAAACA-CACCAACTTCTACAGAAACA-CACCAACTTCTACAGAAACA-CACCAACTTCTACAGAAACA-CACCCACTTCTACAGAAACA-CACCAACTTCTACAGAAACA-CACCAACTTCTACAGAAACA-CACCAACTTCTACAGAAACA-CACCAACTTCTACAGAAACA-CACCCACTTCTACAGAAACA-CACCAACTTCTACAGAAACA-CACCCACTTCTACAGAAACA-CACCAACTTCTACAGAAACA-CACCAACTTCTACAGAAACA-CACCAACTTCTACAGAAACA-CACCAACTTCTACAGAAACA-CACCAACTTCTACAGAAACA-…	15960
muc5ac	AACATCAACGCCTACTTCAA	25	4394-4526-4592-5249-5315-5381-5921-6053-6119-6659-6791-7334-7532-8072-8678-9416-10154-10352-11090-11630-11762-11960-12158-12488-12884	AACATCAACCCCTACTTCAA-AACATCAACACCTACTTCAA-AACATCAACGCCTACTTCAA-AACATCAACGCCTACTTCAA-AACATCAACGCCTACTTCAA-AACATTAACGCCTACTTCAA-AACATCAACGCCTACTTCAA-AACATCAACGCCTACCTCAA-AACATCAACGCCTACTTCAA-AACATCAACGCCTACTTCAA-AACATCAACGCCTACTTCAA-AACATCAACCCCTACTTCAA-AACATCAACGCCTACTTCAA-AACATCAACCCCTACTTCAA-AACATCAACCCCTACTTCAA-AACATCAACCCCTACTTCAA-AACATCAACCCCTACTTCAA-AACATCAACGCCTACTTCAA-AACAGCAACGCCTACTTCAA-…	15960
muc5ac	ACATCAACAGAAACACCATC	25	3801-4341-4407-5076-5130-5868-6606-7281-7347-8019-8085-8625-8691-9363-9429-10101-10167-10839-10905-11577-11643-11775-12303-12633-12699	ACATCAACGGAAACACCATC-ACATCAACAGAAACACCATC-ACTTCAACAGAAACACCATC-ACATCAACAGAAACACCATC-ACTTCAACAGAAACACCATC-ACATCAACAGAAACACCATC-ACATCAACAGAAACACCATC-ACATCAACAGAAACACCATC-ACTTCAACAGAAACACCATC-ACATCAACAGAAACACCATC-ACTTCAACAGAAACACCATC-ACATCAACAGAAACACCATC-ACTTCAACAGAAACACCATC-ACATCAACAGAAACACCATC-ACTTCAACAGAAACACCATC-ACATCAACAGAAACACCATC-ACTTCAACAGAAACACCATC-ACATCAACAGAAACACCATC-ACTTCAACAGAAACACCATC-…	15960
muc5ac	CTACATCAACAGAAACACCA	24	4339-4405-5074-5128-5866-6604-7279-7345-8017-8083-8623-8689-9361-9427-10099-10165-10837-10903-11575-11641-11773-12301-12631-12697	CTACATCAACAGAAACACCA-CTACTTCAACAGAAACACCA-CTACATCAACAGAAACACCA-CTACTTCAACAGAAACACCA-CTACATCAACAGAAACACCA-CTACATCAACAGAAACACCA-CTACATCAACAGAAACACCA-CTACTTCAACAGAAACACCA-CTACATCAACAGAAACACCA-CTACTTCAACAGAAACACCA-CTACATCAACAGAAACACCA-CTACTTCAACAGAAACACCA-CTACATCAACAGAAACACCA-CTACTTCAACAGAAACACCA-CTACATCAACAGAAACACCA-CTACTTCAACAGAAACACCA-CTACATCAACAGAAACACCA-CTACTTCAACAGAAACACCA-ATACATCAACAGAAACACCA-…	15960
muc5ac	ACACCAACTACTGGAACATC	24	3840-4446-4644-5169-5433-5973-6171-6711-7386-8124-8190-8730-8928-9468-9666-10206-10944-11142-11814-12012-12342-12540-12738-12870	ACACCAACTACTGGAACTTC-ACACCAACTACTGGAACTTC-ACACCAACTACTGAAACATC-ACACCAACTACTGGAACATT-ACACCAACTACTGAAACATC-ACACCAACTACTGGAACTTC-ACACCAACTACTGAAACATC-ACACCAACTACTGGAACTTC-ACACCAACTACTGGAACATC-ACACCAACTACTGGAACATT-ACACCAACTACTGAAACATC-ACACCAACTACTGGAACTTC-ACACCAACTACTGAAACATC-ACACCAACTACTGGAACTTC-ACACCAACTACTGAAACATC-ACACCAACTACTGGAACTTC-ACACCAACTACTGGAACATC-ACACCAACTACTGAAACATC-ACACCAACTACTGGAACGTC-…	15960
muc5ac	CACAACTGCATCCACTACTT	24	4361-4559-5216-5282-5348-6086-6626-7301-7499-8039-8645-9383-10121-10319-10859-11057-11597-11729-11927-12125-12257-12455-12587-12653	CACAACTACATCCACTACTT-CACAACAGCATCCACTACTT-CACAACTGCATCCACTACTT-CACAACTGCATCCACTACTT-CACAACAGCATCCACTACTT-CACAACAGCATCCACTACTT-CACAACTACATCCACTACTT-CACAACTGCATCCACTACTT-CACAACAGCATCCACTACTT-CACAACTGCATCCACTACTT-CACAACTACATCCACTACTT-CACAACTACATCCACTACTT-CACAACTACATCCACTACTT-CACAACAGCATCCACTACTT-CACAACTACATCCACTACTT-CACAACAGCATCCACTACTT-CACAACTGCATCCACTACTT-CACAACTGCATCCACTACTT-CACAACTGCATCCACTACTT-…	15960
muc5ac	CAGAAACACCATCCACAACT	24	4348-5083-5203-5269-5875-6613-7288-7486-8026-8632-9370-10108-10306-10846-11044-11584-11716-11914-12112-12244-12442-12574-12640-12772	CAGAAACACCATCCACAACT-CAGAAACACCATCCACTACT-CAGAAACACCATCCACAACT-CAGAGACACCATCCACAACT-CAGAAACACCATCCACAACT-CAGAAACACCATCCACAACT-CAGAAACACCATCCACAACT-CAGAAACACCATCCACAACA-CAGAAACACCATCCACAACT-CAGAAACACCATCCACAACT-CAGAAACACCATCCACAACT-CAGAAACACCATCCACAACT-CAGAAACACCATCCACAACA-CAGAAACACCATCCACAACT-CAGAAACACCATCCACAACA-CAGAAACACCATCCACAACT-CAGAAACACCATCCACAACT-CAGAAACACCATCCACAACT-CAGAAACACCATCCACAACA-…	15960
muc5ac	AACTGCATCCACTACTTCAC	24	4364-4562-5219-5285-5351-6089-6629-7304-7502-8042-8648-9386-10124-10322-10862-11060-11600-11732-11930-12128-12260-12458-12590-12656	AACTACATCCACTACTTCAC-AACAGCATCCACTACTTCAC-AACTGCATCCACTACTTCAC-AACTGCATCCACTACTTCAC-AACAGCATCCACTACTTCAC-AACAGCATCCACTACTTCAC-AACTACATCCACTACTTCAC-AACTGCATCCACTACTTCAC-AACAGCATCCACTACTTCAC-AACTGCATCCACTACTTCAC-AACTACATCCACTACTTCAC-AACTACATCCACTACTTCAC-AACTACATCCACTACTTCAC-AACAGCATCCACTACTTCAC-AACTACATCCACTACTTCAC-AACAGCATCCACTACTTCAC-AACTGCATCCACTACTTCAC-AACTGCATCCACTACTTCAC-AACTGCATCCACTACTTCAC-…	15960
muc5ac	CACCATCCACAACTGCATCC	24	4354-4552-5209-5275-5341-6079-6619-7294-7492-8032-8638-9376-10114-10312-10852-11050-11590-11722-11920-12118-12250-12448-12580-12646	CACCATCCACAACTACATCC-CACCATCCACAACAGCATCC-CACCATCCACAACTGCATCC-CACCATCCACAACTGCATCC-CACCATCCACAACAGCATCC-CACCATCCACAACAGCATCC-CACCATCCACAACTACATCC-CACCATCCACAACTGCATCC-CACCATCCACAACAGCATCC-CACCATCCACAACTGCATCC-CACCATCCACAACTACATCC-CACCATCCACAACTACATCC-CACCATCCACAACTACATCC-CACCATCCACAACAGCATCC-CACCATCCACAACTACATCC-CACCATCCACAACAGCATCC-CACCATCCACAACTGCATCC-CACCATCCACAACTGCATCC-CACCATCCACAACTGCATCC-…	15960
muc5ac	TCAACGGAAACACCATCCAC	24	3804-4344-4410-5079-5133-5871-6609-7284-7350-8022-8088-8628-8694-9366-9432-10104-10170-10842-10908-11580-11646-11778-12306-12636	TCAACGGAAACACCATCCAC-TCAACAGAAACACCATCCAC-TCAACAGAAACACCATCCAC-TCAACAGAAACACCATCCAC-TCAACAGAAACACCATCCAC-TCAACAGAAACACCATCCAC-TCAACAGAAACACCATCCAC-TCAACAGAAACACCATCCAC-TCAACAGAAACACCATCCAC-TCAACAGAAACACCATCCAC-TCAACAGAAACACCATCCAC-TCAACAGAAACACCATCCAC-TCAACAGAAACACCATCCAC-TCAACAGAAACACCATCCAC-TCAACAGAAACACCATCCAC-TCAACAGAAACACCATCCAC-TCAACAGAAACACCATCCAC-TCAACAGAAACACCATCCAC-TCAACAGAAACACCATCCAC-…	15960
muc5ac	ACTGCATCCACTACTTCACC	24	4365-4563-5220-5286-5352-6090-6630-7305-7503-8043-8649-9387-10125-10323-10863-11061-11601-11733-11931-12129-12261-12459-12591-12657	ACTACATCCACTACTTCACC-ACAGCATCCACTACTTCACC-ACTGCATCCACTACTTCACC-ACTGCATCCACTACTTCACC-ACAGCATCCACTACTTCACC-ACAGCATCCACTACTTCACC-ACTACATCCACTACTTCACC-ACTGCATCCACTACTTCACC-ACAGCATCCACTACTTCACC-ACTGCATCCACTACTTCACC-ACTACATCCACTACTTCACC-ACTACATCCACTACTTCACC-ACTACATCCACTACTTCACC-ACAGCATCCACTACTTCACC-ACTACATCCACTACTTCACC-ACAGCATCCACTACTTCACC-ACTGCATCCACTACTTCACC-ACTGCATCCACTACTTCACC-ACTGCATCCACTACTTCACC-…	15960
muc5ac	TCCACAACTGCATCCACTAC	24	4359-4557-5214-5280-5346-6084-6624-7299-7497-8037-8643-9381-10119-10317-10857-11055-11595-11727-11925-12123-12255-12453-12585-12651	TCCACAACTACATCCACTAC-TCCACAACAGCATCCACTAC-TCCACAACTGCATCCACTAC-TCCACAACTGCATCCACTAC-TCCACAACAGCATCCACTAC-TCCACAACAGCATCCACTAC-TCCACAACTACATCCACTAC-TCCACAACTGCATCCACTAC-TCCACAACAGCATCCACTAC-TCCACAACTGCATCCACTAC-TCCACAACTACATCCACTAC-TCCACAACTACATCCACTAC-TCCACAACTACATCCACTAC-TCCACAACAGCATCCACTAC-TCCACAACTACATCCACTAC-TCCACAACAGCATCCACTAC-TCCACAACTGCATCCACTAC-TCCACAACTGCATCCACTAC-TCCACAACTGCATCCACTAC-…	15960
muc5ac	CAGCATCCACTACTTCACCA	24	4498-4564-5089-5221-5287-5353-6025-6091-6763-7306-7504-8044-8782-8848-9520-9586-10324-11062-11602-11932-12130-12460-12592-12658	CAGCATCCACTACTTCACCA-CAGCATCCACTACTTCACCA-CACCATCCACTACTTCACCA-CTGCATCCACTACTTCACCA-CTGCATCCACTACTTCACCA-CAGCATCCACTACTTCACCA-CAGCATCCACTACTTCACCA-CAGCATCCACTACTTCACCA-CAGCATCCACTACTTCACCA-CTGCATCCACTACTTCACCA-CAGCATCCACTACTTCACCA-CTGCATCCACTACTTCACCA-CAGCATCCACTACTTCACCA-CAGCATCCACTACTTCACCA-CAGCATCCACTACTTCACCA-CAGCATCCACTACTTCACCA-CAGCATCCACTACTTCACCA-CAGCATCCACTACTTCACCA-CTGCATCCACTACTTCACCA-…	15960
muc5ac	ATCCACAACTGCATCCACTA	24	4358-4556-5213-5279-5345-6083-6623-7298-7496-8036-8642-9380-10118-10316-10856-11054-11594-11726-11924-12122-12254-12452-12584-12650	ATCCACAACTACATCCACTA-ATCCACAACAGCATCCACTA-ATCCACAACTGCATCCACTA-ATCCACAACTGCATCCACTA-ATCCACAACAGCATCCACTA-ATCCACAACAGCATCCACTA-ATCCACAACTACATCCACTA-ATCCACAACTGCATCCACTA-ATCCACAACAGCATCCACTA-ATCCACAACTGCATCCACTA-ATCCACAACTACATCCACTA-ATCCACAACTACATCCACTA-ATCCACAACTACATCCACTA-ATCCACAACAGCATCCACTA-ATCCACAACTACATCCACTA-ATCCACAACAGCATCCACTA-ATCCACAACTGCATCCACTA-ATCCACAACTGCATCCACTA-ATCCACAACTGCATCCACTA-…	15960
muc5ac	CCATCCACAACTGCATCCAC	24	4356-4554-5211-5277-5343-6081-6621-7296-7494-8034-8640-9378-10116-10314-10854-11052-11592-11724-11922-12120-12252-12450-12582-12648	CCATCCACAACTACATCCAC-CCATCCACAACAGCATCCAC-CCATCCACAACTGCATCCAC-CCATCCACAACTGCATCCAC-CCATCCACAACAGCATCCAC-CCATCCACAACAGCATCCAC-CCATCCACAACTACATCCAC-CCATCCACAACTGCATCCAC-CCATCCACAACAGCATCCAC-CCATCCACAACTGCATCCAC-CCATCCACAACTACATCCAC-CCATCCACAACTACATCCAC-CCATCCACAACTACATCCAC-CCATCCACAACAGCATCCAC-CCATCCACAACTACATCCAC-CCATCCACAACAGCATCCAC-CCATCCACAACTGCATCCAC-CCATCCACAACTGCATCCAC-CCATCCACAACTGCATCCAC-…	15960
muc5ac	AGCATCCACTACTTCACCAA	24	4499-4565-5090-5222-5288-5354-6026-6092-6764-7307-7505-8045-8783-8849-9521-9587-10325-11063-11603-11933-12131-12461-12593-12659	AGCATCCACTACTTCACCAA-AGCATCCACTACTTCACCAA-ACCATCCACTACTTCACCAA-TGCATCCACTACTTCACCAA-TGCATCCACTACTTCACCAA-AGCATCCACTACTTCACCAA-AGCATCCACTACTTCACCAA-AGCATCCACTACTTCACCAA-AGCATCCACTACTTCACCAA-TGCATCCACTACTTCACCAA-AGCATCCACTACTTCACCAA-TGCATCCACTACTTCACCAA-AGCATCCACTACTTCACCAA-AGCATCCACTACTTCACCAA-AGCATCCACTACTTCACCAA-AGCATCCACTACTTCACCAA-AGCATCCACTACTTCACCAA-AGCATCCACTACTTCACCAA-TGCATCCACTACTTCACCAA-…	15960
muc5ac	CATCCACAACTGCATCCACT	24	4357-4555-5212-5278-5344-6082-6622-7297-7495-8035-8641-9379-10117-10315-10855-11053-11593-11725-11923-12121-12253-12451-12583-12649	CATCCACAACTACATCCACT-CATCCACAACAGCATCCACT-CATCCACAACTGCATCCACT-CATCCACAACTGCATCCACT-CATCCACAACAGCATCCACT-CATCCACAACAGCATCCACT-CATCCACAACTACATCCACT-CATCCACAACTGCATCCACT-CATCCACAACAGCATCCACT-CATCCACAACTGCATCCACT-CATCCACAACTACATCCACT-CATCCACAACTACATCCACT-CATCCACAACTACATCCACT-CATCCACAACAGCATCCACT-CATCCACAACTACATCCACT-CATCCACAACAGCATCCACT-CATCCACAACTGCATCCACT-CATCCACAACTGCATCCACT-CATCCACAACTGCATCCACT-…	15960
muc5ac	ACAACTGCATCCACTACTTC	24	4362-4560-5217-5283-5349-6087-6627-7302-7500-8040-8646-9384-10122-10320-10860-11058-11598-11730-11928-12126-12258-12456-12588-12654	ACAACTACATCCACTACTTC-ACAACAGCATCCACTACTTC-ACAACTGCATCCACTACTTC-ACAACTGCATCCACTACTTC-ACAACAGCATCCACTACTTC-ACAACAGCATCCACTACTTC-ACAACTACATCCACTACTTC-ACAACTGCATCCACTACTTC-ACAACAGCATCCACTACTTC-ACAACTGCATCCACTACTTC-ACAACTACATCCACTACTTC-ACAACTACATCCACTACTTC-ACAACTACATCCACTACTTC-ACAACAGCATCCACTACTTC-ACAACTACATCCACTACTTC-ACAACAGCATCCACTACTTC-ACAACTGCATCCACTACTTC-ACAACTGCATCCACTACTTC-ACAACTGCATCCACTACTTC-…	15960
muc5ac	CAACTGCATCCACTACTTCA	24	4363-4561-5218-5284-5350-6088-6628-7303-7501-8041-8647-9385-10123-10321-10861-11059-11599-11731-11929-12127-12259-12457-12589-12655	CAACTACATCCACTACTTCA-CAACAGCATCCACTACTTCA-CAACTGCATCCACTACTTCA-CAACTGCATCCACTACTTCA-CAACAGCATCCACTACTTCA-CAACAGCATCCACTACTTCA-CAACTACATCCACTACTTCA-CAACTGCATCCACTACTTCA-CAACAGCATCCACTACTTCA-CAACTGCATCCACTACTTCA-CAACTACATCCACTACTTCA-CAACTACATCCACTACTTCA-CAACTACATCCACTACTTCA-CAACAGCATCCACTACTTCA-CAACTACATCCACTACTTCA-CAACAGCATCCACTACTTCA-CAACTGCATCCACTACTTCA-CAACTGCATCCACTACTTCA-CAACTGCATCCACTACTTCA-…	15960
muc5ac	CATCAACTTCTACAGAAACA	24	3862-4468-5191-5995-6733-7408-8146-8752-8818-9490-9556-10228-10966-11704-11836-11902-12034-12100-12232-12364-12430-12562-12760-12826	CACCAACTTCTACAGAAACA-CACCAACTTCTACAGAAACA-CACCAACTTCTACAGAAACA-CACCAACTTCTACAGAAACA-CACCAACTTCTACAGAAACA-CACCAACTTCTACAGAAACA-CACCAACTTCTACAGAAACA-CACCAACTTCTACAGAAACA-CATCAACTTCTACAGAAACA-CACCAACTTCTACAGAAACA-CATCAACTTCTACAGAAACA-CACCAACTTCTACAGAAACA-CACCAACTTCTACAGAAACA-CACCAACTTCTACAGAAACA-CACCAACTTCTACAGAAACA-CACCAACTTCTACAGAAACA-CACCAACTTCTACAGAAACA-CACCAACTTCTACAGAAACA-CACCAACTTCTACAGAAACA-…	15960
muc5ac	TACATCAACAGAAACACCAT	24	4340-4406-5075-5129-5867-6605-7280-7346-8018-8084-8624-8690-9362-9428-10100-10166-10838-10904-11576-11642-11774-12302-12632-12698	TACATCAACAGAAACACCAT-TACTTCAACAGAAACACCAT-TACATCAACAGAAACACCAT-TACTTCAACAGAAACACCAT-TACATCAACAGAAACACCAT-TACATCAACAGAAACACCAT-TACATCAACAGAAACACCAT-TACTTCAACAGAAACACCAT-TACATCAACAGAAACACCAT-TACTTCAACAGAAACACCAT-TACATCAACAGAAACACCAT-TACTTCAACAGAAACACCAT-TACATCAACAGAAACACCAT-TACTTCAACAGAAACACCAT-TACATCAACAGAAACACCAT-TACTTCAACAGAAACACCAT-TACATCAACAGAAACACCAT-TACTTCAACAGAAACACCAT-TACATCAACAGAAACACCAT-…	15960
muc5ac	CTGAAACATCAACGCCTACT	24	4390-4522-4588-5245-5311-5377-5917-6049-6115-6655-6787-7330-7528-8068-8674-9412-10150-10348-11086-11626-11956-12154-12484-12880	CTGAAACATCAACCCCTACT-CTGAAACATCAACACCTACT-CTGAAACATCAACGCCTACT-CTGAAACATCAACGCCTACT-CTGAAACATCAACGCCTACT-CTGAAACATTAACGCCTACT-CTGAAACATCAACGCCTACT-CTGAAACATCAACGCCTACC-CTGAAACATCAACGCCTACT-CTGAAACATCAACGCCTACT-CTGAAACATCAACGCCTACT-CTGAAACATCAACCCCTACT-CTGAAACATCAACGCCTACT-CTGAAACATCAACCCCTACT-CTGAAACATCAACCCCTACT-CTGAAACATCAACCCCTACT-CTGAAACATCAACCCCTACT-CTGAAACATCAACGCCTACT-CTGAAACAGCAACGCCTACT-…	15960
muc5ac	CACCTACATCAACAGAAACA	24	3928-4336-4666-5071-5455-5863-6193-6601-6865-7276-7606-8014-8212-8620-8950-9358-9688-10096-10426-10834-10900-11164-12628-12694	CACCTACATCAACAGAAACA-CATCTACATCAACAGAAACA-CACCTACATCAACAGAAACA-CATCTACATCAACAGAAACA-CACCTACATCAACAGAAACA-CATCTACATCAACAGAAACA-CACCTACATCAACAGAAACA-CATCTACATCAACAGAAACA-CACCTACATCAACAGAAACA-CATCTACATCAACAGAAACA-CACCTACATCAACAGAAACA-CATCTACATCAACAGAAACA-CACCTACATCAACAGAAACA-CATCTACATCAACAGAAACA-CACCTACATCAACAGAAACA-CATCTACATCAACAGAAACA-CACCTACATCAACAGAAACA-CATCTACATCAACAGAAACA-CACCTACATCAACAGAAACA-…	15960
muc5ac	TCAACTTCTACAGAAACACC	24	3864-4470-5193-5997-6735-7410-8148-8754-8820-9492-9558-10230-10968-11706-11838-11904-12036-12102-12234-12366-12432-12564-12762-12828	CCAACTTCTACAGAAACACC-CCAACTTCTACAGAAACACC-CCAACTTCTACAGAAACACC-CCAACTTCTACAGAAACACC-CCAACTTCTACAGAAACACC-CCAACTTCTACAGAAACACC-CCAACTTCTACAGAAACACC-CCAACTTCTACAGAAACACC-TCAACTTCTACAGAAACACC-CCAACTTCTACAGAAACACC-TCAACTTCTACAGAAACACC-CCAACTTCTACAGAAACACC-CCAACTTCTACAGAAACACC-CCAACTTCTACAGAAACACC-CCAACTTCTACAGAAACACC-CCAACTTCTACAGAAACACC-CCAACTTCTACAGAAACACC-CCAACTTCTACAGAAACACC-CCAACTTCTACAGAAACACC-…	15960
muc5ac	ACCTACATCAACAGAAACAC	24	3929-4337-4667-5072-5456-5864-6194-6602-6866-7277-7607-8015-8213-8621-8951-9359-9689-10097-10427-10835-10901-11165-12629-12695	ACCTACATCAACAGAAACAG-ATCTACATCAACAGAAACAC-ACCTACATCAACAGAAACAG-ATCTACATCAACAGAAACAC-ACCTACATCAACAGAAACAG-ATCTACATCAACAGAAACAC-ACCTACATCAACAGAAACAG-ATCTACATCAACAGAAACAC-ACCTACATCAACAGAAACAG-ATCTACATCAACAGAAACAC-ACCTACATCAACAGAAACAG-ATCTACATCAACAGAAACAC-ACCTACATCAACAGAAACAG-ATCTACATCAACAGAAACAC-ACCTACATCAACAGAAACAG-ATCTACATCAACAGAAACAC-ACCTACATCAACAGAAACAG-ATCTACATCAACAGAAACAC-ACCTACATCAACAGAAACAG-…	15960
muc5ac	ACCATCCACAACTGCATCCA	24	4355-4553-5210-5276-5342-6080-6620-7295-7493-8033-8639-9377-10115-10313-10853-11051-11591-11723-11921-12119-12251-12449-12581-12647	ACCATCCACAACTACATCCA-ACCATCCACAACAGCATCCA-ACCATCCACAACTGCATCCA-ACCATCCACAACTGCATCCA-ACCATCCACAACAGCATCCA-ACCATCCACAACAGCATCCA-ACCATCCACAACTACATCCA-ACCATCCACAACTGCATCCA-ACCATCCACAACAGCATCCA-ACCATCCACAACTGCATCCA-ACCATCCACAACTACATCCA-ACCATCCACAACTACATCCA-ACCATCCACAACTACATCCA-ACCATCCACAACAGCATCCA-ACCATCCACAACTACATCCA-ACCATCCACAACAGCATCCA-ACCATCCACAACTGCATCCA-ACCATCCACAACTGCATCCA-ACCATCCACAACTGCATCCA-…	15960
muc5ac	CCACAACTGCATCCACTACT	24	4360-4558-5215-5281-5347-6085-6625-7300-7498-8038-8644-9382-10120-10318-10858-11056-11596-11728-11926-12124-12256-12454-12586-12652	CCACAACTACATCCACTACT-CCACAACAGCATCCACTACT-CCACAACTGCATCCACTACT-CCACAACTGCATCCACTACT-CCACAACAGCATCCACTACT-CCACAACAGCATCCACTACT-CCACAACTACATCCACTACT-CCACAACTGCATCCACTACT-CCACAACAGCATCCACTACT-CCACAACTGCATCCACTACT-CCACAACTACATCCACTACT-CCACAACTACATCCACTACT-CCACAACTACATCCACTACT-CCACAACAGCATCCACTACT-CCACAACTACATCCACTACT-CCACAACAGCATCCACTACT-CCACAACTGCATCCACTACT-CCACAACTGCATCCACTACT-CCACAACTGCATCCACTACT-…	15960
muc5ac	ACACCCACTTCTACAGAAAC	24	3861-4467-5190-5994-6732-7407-7473-8145-8751-9489-10227-10293-10965-11031-11703-11835-11901-12033-12099-12231-12363-12429-12561-12825	ACACCAACTTCTACAGAAAC-ACACCAACTTCTACAGAAAC-ACACCAACTTCTACAGAAAC-ACACCAACTTCTACAGAAAC-ACACCAACTTCTACAGAAAC-ACACCAACTTCTACAGAAAC-ACACCCACTTCTACAGAAAC-ACACCAACTTCTACAGAAAC-ACACCAACTTCTACAGAAAC-ACACCAACTTCTACAGAAAC-ACACCAACTTCTACAGAAAC-ACACCCACTTCTACAGAAAC-ACACCAACTTCTACAGAAAC-ACACCCACTTCTACAGAAAC-ACACCAACTTCTACAGAAAC-ACACCAACTTCTACAGAAAC-ACACCAACTTCTACAGAAAC-ACACCAACTTCTACAGAAAC-ACACCAACTTCTACAGAAAC-…	15960
muc5ac	AACTTCTACAGAAACACCAA	24	3866-4472-5195-5999-6737-7412-8150-8756-8822-9494-9560-10232-10970-11708-11840-11906-12038-12104-12236-12368-12434-12566-12764-12830	AACTTCTACAGAAACACCAA-AACTTCTACAGAAACACCAC-AACTTCTACAGAAACACCAT-AACTTCTACAGAAACACCAC-AACTTCTACAGAAACACCAC-AACTTCTACAGAAACACCAA-AACTTCTACAGAAACACCAT-AACTTCTACAGAAACACCAC-AACTTCTACAGAAACACCAC-AACTTCTACAGAAACACCAC-AACTTCTACAGAAACACCAC-AACTTCTACAGAAACACCAA-AACTTCTACAGAAACACCAA-AACTTCTACAGAAACACCAT-AACTTCTACAGAAACACCAA-AACTTCTACAGAAACACCAT-AACTTCTACAGAAACACCAA-AACTTCTACAGAAACACCAT-AACTTCTACAGAAACACCAT-…	15960
muc5ac	CCTACATCAACAGAAACACC	23	4338-4404-5073-5127-5865-6603-7278-7344-8016-8082-8622-8688-9360-9426-10098-10164-10836-10902-11640-11772-12300-12630-12696	TCTACATCAACAGAAACACC-CCTACTTCAACAGAAACACC-TCTACATCAACAGAAACACC-CCTACTTCAACAGAAACACC-TCTACATCAACAGAAACACC-TCTACATCAACAGAAACACC-TCTACATCAACAGAAACACC-CCTACTTCAACAGAAACACC-TCTACATCAACAGAAACACC-CCTACTTCAACAGAAACACC-TCTACATCAACAGAAACACC-CCTACTTCAACAGAAACACC-TCTACATCAACAGAAACACC-CCTACTTCAACAGAAACACC-TCTACATCAACAGAAACACC-CCTACTTCAACAGAAACACC-TCTACATCAACAGAAACACC-CCTACTTCAACAGAAACACC-CCTACTTCAACAGAAACACC-…	15960
col6a3	ACAGGGGCAGCTCTCCAGTA	23	257-857-1457-3254-3854-5651-6251-8048-8648-10445-11045-12842-13442-15239-15839-17636-18236-20033-20633-22430-23030-24827-25427	ACAGGGGCAGCTCTCCAGTA-ACAGGGGCAGCTCTCCAGTA-ACGGGGGCAGCTCTCCAGTA-ACAGGGGCAGCTCTCCAGTA-ACGGGGGCAGCTCTCCAGTA-ACAGGGGCAGCTCTCCAGTA-ACGGGGGCAGCTCTCCAGTA-ACAGGGGCAGCTCTCCAGTA-ACGGGGGCAGCTCTCCAGTA-ACAGGGGCAGCTCTCCAGTA-ACGGGGGCAGCTCTCCAGTA-ACAGGGGCAGCTCTCCAGTA-ACGGGGGCAGCTCTCCAGTA-ACAGGGGCAGCTCTCCAGTA-ACGGGGGCAGCTCTCCAGTA-ACAGGGGCAGCTCTCCAGTA-ACGGGGGCAGCTCTCCAGTA-ACAGGGGCAGCTCTCCAGTA-ACGGGGGCAGCTCTCCAGTA-…	33784
muc5ac	CAACAGAAACACCATCCACT	23	4345-4411-5080-5134-5872-6610-7285-7351-8023-8089-8629-8695-9367-9433-10105-10171-10843-10909-11581-11647-11779-12307-12637	CAACAGAAACACCATCCACA-CAACAGAAACACCATCCACA-CAACAGAAACACCATCCACT-CAACAGAAACACCATCCACA-CAACAGAAACACCATCCACA-CAACAGAAACACCATCCACA-CAACAGAAACACCATCCACA-CAACAGAAACACCATCCACA-CAACAGAAACACCATCCACA-CAACAGAAACACCATCCACA-CAACAGAAACACCATCCACA-CAACAGAAACACCATCCACA-CAACAGAAACACCATCCACA-CAACAGAAACACCATCCACA-CAACAGAAACACCATCCACA-CAACAGAAACACCATCCACA-CAACAGAAACACCATCCACA-CAACAGAAACACCATCCACA-CAACAGAAACACCATCCACA-…	15960
col6a3	AGGGGCAGCTCTCCAGTACG	23	259-859-1459-3256-3856-5653-6253-8050-8650-10447-11047-12844-13444-15241-15841-17638-18238-20035-20635-22432-23032-24829-25429	AGGGGCAGCTCTCCAGTACG-AGGGGCAGCTCTCCAGTACG-GGGGGCAGCTCTCCAGTACG-AGGGGCAGCTCTCCAGTACG-GGGGGCAGCTCTCCAGTACG-AGGGGCAGCTCTCCAGTACG-GGGGGCAGCTCTCCAGTACG-AGGGGCAGCTCTCCAGTACG-GGGGGCAGCTCTCCAGTACG-AGGGGCAGCTCTCCAGTACG-GGGGGCAGCTCTCCAGTACG-AGGGGCAGCTCTCCAGTACG-GGGGGCAGCTCTCCAGTACG-AGGGGCAGCTCTCCAGTACG-GGGGGCAGCTCTCCAGTACG-AGGGGCAGCTCTCCAGTACG-GGGGGCAGCTCTCCAGTACG-AGGGGCAGCTCTCCAGTACG-GGGGGCAGCTCTCCAGTACG-…	33784
col6a3	GGTCTGAGACACAAAGGAGG	23	224-824-2021-3221-4418-5618-6815-8015-9212-10412-11609-12809-14006-15206-16403-17603-18800-20000-21197-22397-23594-24794-25991	GGTCTGAGGCACAAAGGAGG-GGTCTGAGACACAAAGGAGG-GGTCTGAGGCACAAAGGAGG-GGTCTGAGACACAAAGGAGG-GGTCTGAGGCACAAAGGAGG-GGTCTGAGACACAAAGGAGG-GGTCTGAGGCACAAAGGAGG-GGTCTGAGACACAAAGGAGG-GGTCTGAGGCACAAAGGAGG-GGTCTGAGACACAAAGGAGG-GGTCTGAGGCACAAAGGAGG-GGTCTGAGACACAAAGGAGG-GGTCTGAGGCACAAAGGAGG-GGTCTGAGACACAAAGGAGG-GGTCTGAGGCACAAAGGAGG-GGTCTGAGACACAAAGGAGG-GGTCTGAGGCACAAAGGAGG-GGTCTGAGACACAAAGGAGG-GGTCTGAGGCACAAAGGAGG-…	33784
col6a3	CACAGGGGCAGCTCTCCAGT	23	256-856-1456-3253-3853-5650-6250-8047-8647-10444-11044-12841-13441-15238-15838-17635-18235-20032-20632-22429-23029-24826-25426	CACAGGGGCAGCTCTCCAGT-CACAGGGGCAGCTCTCCAGT-CACGGGGGCAGCTCTCCAGT-CACAGGGGCAGCTCTCCAGT-CACGGGGGCAGCTCTCCAGT-CACAGGGGCAGCTCTCCAGT-CACGGGGGCAGCTCTCCAGT-CACAGGGGCAGCTCTCCAGT-CACGGGGGCAGCTCTCCAGT-CACAGGGGCAGCTCTCCAGT-CACGGGGGCAGCTCTCCAGT-CACAGGGGCAGCTCTCCAGT-CACGGGGGCAGCTCTCCAGT-CACAGGGGCAGCTCTCCAGT-CACGGGGGCAGCTCTCCAGT-CACAGGGGCAGCTCTCCAGT-CACGGGGGCAGCTCTCCAGT-CACAGGGGCAGCTCTCCAGT-CACGGGGGCAGCTCTCCAGT-…	33784
muc5ac	AACGGAAACACCATCCACAA	23	3806-4346-4412-5135-5873-6611-7286-7352-8024-8090-8630-8696-9368-9434-10106-10172-10844-10910-11582-11648-11780-12308-12638	AACGGAAACACCATCCACAA-AACAGAAACACCATCCACAA-AACAGAAACACCATCCACAA-AACAGAAACACCATCCACAA-AACAGAAACACCATCCACAA-AACAGAAACACCATCCACAA-AACAGAAACACCATCCACAA-AACAGAAACACCATCCACAA-AACAGAAACACCATCCACAA-AACAGAAACACCATCCACAA-AACAGAAACACCATCCACAA-AACAGAAACACCATCCACAA-AACAGAAACACCATCCACAA-AACAGAAACACCATCCACAA-AACAGAAACACCATCCACAA-AACAGAAACACCATCCACAA-AACAGAAACACCATCCACAA-AACAGAAACACCATCCACAA-AACAGAAACACCATCCACAA-…	15960
muc5ac	ACATCAACTTCTACAGAAAC	23	3861-4467-5190-5994-6732-7407-8145-8751-8817-9489-9555-10227-10965-11703-11835-11901-12033-12099-12231-12363-12429-12561-12825	ACACCAACTTCTACAGAAAC-ACACCAACTTCTACAGAAAC-ACACCAACTTCTACAGAAAC-ACACCAACTTCTACAGAAAC-ACACCAACTTCTACAGAAAC-ACACCAACTTCTACAGAAAC-ACACCAACTTCTACAGAAAC-ACACCAACTTCTACAGAAAC-ACATCAACTTCTACAGAAAC-ACACCAACTTCTACAGAAAC-ACATCAACTTCTACAGAAAC-ACACCAACTTCTACAGAAAC-ACACCAACTTCTACAGAAAC-ACACCAACTTCTACAGAAAC-ACACCAACTTCTACAGAAAC-ACACCAACTTCTACAGAAAC-ACACCAACTTCTACAGAAAC-ACACCAACTTCTACAGAAAC-ACACCAACTTCTACAGAAAC-…	15960
muc5ac	CAACTACTGAAACATCGACA	23	4516-4648-5437-6175-7390-7456-8194-8800-8866-8932-9538-9604-9670-10276-10882-10948-11014-11146-11884-12082-12412-12610-12874	CAACTACTGAAACATCAACA-CAACTACTGAAACATCAACA-CAACTACTGAAACATCAACA-CAACTACTGAAACATCAACA-CAACTACTGGAACATCGACA-CAACGACTGAAACATCGACA-CAACTACTGAAACATCAACA-CAACTACTGAAACATCTACA-CAACTACTGAAACATCAACA-CAACTACTGAAACATCAACA-CAACTACTGAAACATCTACA-CAACTACTGAAACATCAACA-CAACTACTGAAACATCAACA-CAACGACTGAAACATCGACA-CAACTACTGAAACATCGACA-CAACTACTGGAACATCGACA-CAACGACTGAAACATCGACA-CAACTACTGAAACATCAACA-CAACTACTGAAACATCGACA-…	15960
muc5ac	CAACGGAAACACCATCCACA	23	3805-4345-4411-5134-5872-6610-7285-7351-8023-8089-8629-8695-9367-9433-10105-10171-10843-10909-11581-11647-11779-12307-12637	CAACGGAAACACCATCCACA-CAACAGAAACACCATCCACA-CAACAGAAACACCATCCACA-CAACAGAAACACCATCCACA-CAACAGAAACACCATCCACA-CAACAGAAACACCATCCACA-CAACAGAAACACCATCCACA-CAACAGAAACACCATCCACA-CAACAGAAACACCATCCACA-CAACAGAAACACCATCCACA-CAACAGAAACACCATCCACA-CAACAGAAACACCATCCACA-CAACAGAAACACCATCCACA-CAACAGAAACACCATCCACA-CAACAGAAACACCATCCACA-CAACAGAAACACCATCCACA-CAACAGAAACACCATCCACA-CAACAGAAACACCATCCACA-CAACAGAAACACCATCCACA-…	15960
muc5ac	ACAGAAACACCATCCACTAC	23	4347-5082-5202-5874-6612-7287-7485-8025-8631-9369-10107-10305-10845-11043-11583-11715-11913-12111-12243-12441-12573-12639-12771	ACAGAAACACCATCCACAAC-ACAGAAACACCATCCACTAC-ACAGAAACACCATCCACAAC-ACAGAAACACCATCCACAAC-ACAGAAACACCATCCACAAC-ACAGAAACACCATCCACAAC-ACAGAAACACCATCCACAAC-ACAGAAACACCATCCACAAC-ACAGAAACACCATCCACAAC-ACAGAAACACCATCCACAAC-ACAGAAACACCATCCACAAC-ACAGAAACACCATCCACAAC-ACAGAAACACCATCCACAAC-ACAGAAACACCATCCACAAC-ACAGAAACACCATCCACAAC-ACAGAAACACCATCCACAAC-ACAGAAACACCATCCACAAC-ACAGAAACACCATCCACAAC-ACAGAAACACCATCCACAAC-…	15960
col6a3	CAGGGGCAGCTCTCCAGTAC	23	258-858-1458-3255-3855-5652-6252-8049-8649-10446-11046-12843-13443-15240-15840-17637-18237-20034-20634-22431-23031-24828-25428	CAGGGGCAGCTCTCCAGTAC-CAGGGGCAGCTCTCCAGTAC-CGGGGGCAGCTCTCCAGTAC-CAGGGGCAGCTCTCCAGTAC-CGGGGGCAGCTCTCCAGTAC-CAGGGGCAGCTCTCCAGTAC-CGGGGGCAGCTCTCCAGTAC-CAGGGGCAGCTCTCCAGTAC-CGGGGGCAGCTCTCCAGTAC-CAGGGGCAGCTCTCCAGTAC-CGGGGGCAGCTCTCCAGTAC-CAGGGGCAGCTCTCCAGTAC-CGGGGGCAGCTCTCCAGTAC-CAGGGGCAGCTCTCCAGTAC-CGGGGGCAGCTCTCCAGTAC-CAGGGGCAGCTCTCCAGTAC-CGGGGGCAGCTCTCCAGTAC-CAGGGGCAGCTCTCCAGTAC-CGGGGGCAGCTCTCCAGTAC-…	33784
muc5ac	AACACCTACTTCAACAGAAA	23	3926-4400-4532-4664-5123-5453-6191-7340-7604-8078-8210-8684-8948-9422-9686-10160-10424-10898-11162-11636-11768-12296-12890	AACACCTACATCAACAGAAA-AACCCCTACTTCAACAGAAA-AACACCTACTTCAACAGAGA-AACACCTACATCAACAGAAA-AACCCCTACTTCAACAGAAA-AACACCTACATCAACAGAAA-AACACCTACATCAACAGAAA-AACCCCTACTTCAACAGAAA-AACACCTACATCAACAGAAA-AACCCCTACTTCAACAGAAA-AACACCTACATCAACAGAAA-AACCCCTACTTCAACAGAAA-AACACCTACATCAACAGAAA-AACCCCTACTTCAACAGAAA-AACACCTACATCAACAGAAA-AACCCCTACTTCAACAGAAA-AACACCTACATCAACAGAAA-GACACCTACTTCAACAGAAA-AACACCTACATCAACAGAAA-…	15960
muc5ac	TCGACACCAACTTCTACAGA	23	3858-4464-5187-5991-6729-7404-7470-8142-8748-9486-10224-10290-10962-11028-11832-11898-12030-12096-12360-12426-12558-12756-12822	TCAACACCAACTTCTACAGA-TCAACACCAACTTCTACAGA-TTGACACCAACTTCTACAGA-TCAACACCAACTTCTACAGA-TCAACACCAACTTCTACAGA-TCGACACCAACTTCTACAGA-TCGACACCCACTTCTACAGA-TTGACACCAACTTCTACAGA-TCAACACCAACTTCTACAGA-TCAACACCAACTTCTACAGA-TCAACACCAACTTCTACAGA-TCGACACCCACTTCTACAGA-TCGACACCAACTTCTACAGA-TCGACACCCACTTCTACAGA-TCGACACCAACTTCTACAGA-TCGACACCAACTTCTACAGA-TCAACACCAACTTCTACAGA-TCGACACCAACTTCTACAGA-TCGACACCAACTTCTACAGA-…	15960
col6a3	GGGCAGCTCTCCAGTACGTG	23	261-861-1461-3258-3858-5655-6255-8052-8652-10449-11049-12846-13446-15243-15843-17640-18240-20037-20637-22434-23034-24831-25431	GGGCAGCTCTCCAGTACGTC-GGGCAGCTCTCCAGTACGTC-GGGCAGCTCTCCAGTACGTG-GGGCAGCTCTCCAGTACGTC-GGGCAGCTCTCCAGTACGTG-GGGCAGCTCTCCAGTACGTC-GGGCAGCTCTCCAGTACGTG-GGGCAGCTCTCCAGTACGTC-GGGCAGCTCTCCAGTACGTG-GGGCAGCTCTCCAGTACGTC-GGGCAGCTCTCCAGTACGTG-GGGCAGCTCTCCAGTACGTC-GGGCAGCTCTCCAGTACGTG-GGGCAGCTCTCCAGTACGTC-GGGCAGCTCTCCAGTACGTG-GGGCAGCTCTCCAGTACGTC-GGGCAGCTCTCCAGTACGTG-GGGCAGCTCTCCAGTACGTC-GGGCAGCTCTCCAGTACGTG-…	33784
muc5ac	AACAGAAACACCATCCACTA	23	4346-4412-5081-5135-5873-6611-7286-7352-8024-8090-8630-8696-9368-9434-10106-10172-10844-10910-11582-11648-11780-12308-12638	AACAGAAACACCATCCACAA-AACAGAAACACCATCCACAA-AACAGAAACACCATCCACTA-AACAGAAACACCATCCACAA-AACAGAAACACCATCCACAA-AACAGAAACACCATCCACAA-AACAGAAACACCATCCACAA-AACAGAAACACCATCCACAA-AACAGAAACACCATCCACAA-AACAGAAACACCATCCACAA-AACAGAAACACCATCCACAA-AACAGAAACACCATCCACAA-AACAGAAACACCATCCACAA-AACAGAAACACCATCCACAA-AACAGAAACACCATCCACAA-AACAGAAACACCATCCACAA-AACAGAAACACCATCCACAA-AACAGAAACACCATCCACAA-AACAGAAACACCATCCACAA-…	15960
col6a3	ACACAGGGGCAGCTCTCCAG	23	255-855-1455-3252-3852-5649-6249-8046-8646-10443-11043-12840-13440-15237-15837-17634-18234-20031-20631-22428-23028-24825-25425	ACACAGGGGCAGCTCTCCAG-ACACAGGGGCAGCTCTCCAG-ACACGGGGGCAGCTCTCCAG-ACACAGGGGCAGCTCTCCAG-ACACGGGGGCAGCTCTCCAG-ACACAGGGGCAGCTCTCCAG-ACACGGGGGCAGCTCTCCAG-ACACAGGGGCAGCTCTCCAG-ACACGGGGGCAGCTCTCCAG-ACACAGGGGCAGCTCTCCAG-ACACGGGGGCAGCTCTCCAG-ACACAGGGGCAGCTCTCCAG-ACACGGGGGCAGCTCTCCAG-ACACAGGGGCAGCTCTCCAG-ACACGGGGGCAGCTCTCCAG-ACACAGGGGCAGCTCTCCAG-ACACGGGGGCAGCTCTCCAG-ACACAGGGGCAGCTCTCCAG-ACACGGGGGCAGCTCTCCAG-…	33784
col6a3	TCTTCTGGCAGCAGGCGGCT	22	302-902-2699-3299-5096-5696-7493-8093-9890-10490-12287-12887-14684-15284-17081-17681-19478-20078-21875-22475-24272-24872	TCTTCTGGCAGCAGGCGGCT-TCTTCTGGCAGCAGACGGCT-TCTTCTGGCAGCAGGCGGCT-TCTTCTGGCAGCAGACGGCT-TCTTCTGGCAGCAGGCGGCT-TCTTCTGGCAGCAGACGGCT-TCTTCTGGCAGCAGGCGGCT-TCTTCTGGCAGCAGACGGCT-TCTTCTGGCAGCAGGCGGCT-TCTTCTGGCAGCAGACGGCT-TCTTCTGGCAGCAGGCGGCT-TCTTCTGGCAGCAGACGGCT-TCTTCTGGCAGCAGGCGGCT-TCTTCTGGCAGCAGACGGCT-TCTTCTGGCAGCAGGCGGCT-TCTTCTGGCAGCAGACGGCT-TCTTCTGGCAGCAGGCGGCT-TCTTCTGGCAGCAGACGGCT-TCTTCTGGCAGCAGGCGGCT-…	33784
col6a3	CAGCAGCCTCCTCTCTGAAA	22	384-984-2781-3381-5178-5778-7575-8175-9972-10572-12369-12969-14766-15366-17163-17763-19560-20160-21957-22557-24354-24954	CAGCAGCCTCCTCTCTGAAA-CAGCAGCATCCTCTCTGAAA-CAGCAGCCTCCTCTCTGAAA-CAGCAGCATCCTCTCTGAAA-CAGCAGCCTCCTCTCTGAAA-CAGCAGCATCCTCTCTGAAA-CAGCAGCCTCCTCTCTGAAA-CAGCAGCATCCTCTCTGAAA-CAGCAGCCTCCTCTCTGAAA-CAGCAGCATCCTCTCTGAAA-CAGCAGCCTCCTCTCTGAAA-CAGCAGCATCCTCTCTGAAA-CAGCAGCCTCCTCTCTGAAA-CAGCAGCATCCTCTCTGAAA-CAGCAGCCTCCTCTCTGAAA-CAGCAGCATCCTCTCTGAAA-CAGCAGCCTCCTCTCTGAAA-CAGCAGCATCCTCTCTGAAA-CAGCAGCCTCCTCTCTGAAA-…	33784
col6a3	CTGAGGCACAAAGGAGGCAG	22	227-2024-2624-4421-5021-6818-7418-9215-9815-11612-12212-14009-14609-16406-17006-18803-19403-21200-21800-23597-24197-25994	CTGAGGCACAAAGGAGGCAG-CTGAGGCACAAAGGAGGGAG-CTGAGGCACAAGGGAGGCAG-CTGAGGCACAAAGGAGGGAG-CTGAGGCACAAGGGAGGCAG-CTGAGGCACAAAGGAGGGAG-CTGAGGCACAAGGGAGGCAG-CTGAGGCACAAAGGAGGGAG-CTGAGGCACAAGGGAGGCAG-CTGAGGCACAAAGGAGGGAG-CTGAGGCACAAGGGAGGCAG-CTGAGGCACAAAGGAGGGAG-CTGAGGCACAAGGGAGGCAG-CTGAGGCACAAAGGAGGGAG-CTGAGGCACAAGGGAGGCAG-CTGAGGCACAAAGGAGGGAG-CTGAGGCACAAGGGAGGCAG-CTGAGGCACAAAGGAGGGAG-CTGAGGCACAAGGGAGGCAG-…	33784
muc5ac	ATCCACAATCACATCTACTG	22	4424-4622-5147-5411-6149-6821-7364-7562-8102-8168-8708-8906-9446-9644-10184-10382-10922-11660-11792-12188-12320-12848	ATCCACAATCACATCTACTG-ATCCACAATCACATCCACTG-ATCCACAATCACATCCACTG-ATCCACAATCACATCCACTG-ATCCACAATCACATCCACTG-ATCCACAATCACATCCACTG-ATCCACAATCACATCTACTG-ATCCACAATCACATCCACTG-ATCCACAATCACATCCACTG-ATCCACAATCACATCCACTG-ATCCACAATCACATCTACTG-ATCCACAATCACATCCACTG-ATCCACAATCACATCTACTG-ATCCACAATCACATCCACTG-ATCCACAATCACATCTACTG-ATCCACAATCACATCCACTG-ATCCACAATCACATCTACTG-ATCCACAATCACATCCACTG-ATCCACAATCACATCAACTG-…	15960
col6a3	AGTGAGCTACCAAATGTCCA	22	509-1109-2906-3506-5303-5903-7700-8300-10097-10697-12494-13094-14891-15491-17288-17888-19685-20285-22082-22682-24479-25079	AGTGAGCTACCAAATGTCCA-AGTGAGCTTCCAAATGTCCA-AGTGAGCTACCAAATGTCCA-AGTGAGCTTCCAAATGTCCA-AGTGAGCTACCAAATGTCCA-AGTGAGCTTCCAAATGTCCA-AGTGAGCTACCAAATGTCCA-AGTGAGCTTCCAAATGTCCA-AGTGAGCTACCAAATGTCCA-AGTGAGCTTCCAAATGTCCA-AGTGAGCTACCAAATGTCCA-AGTGAGCTTCCAAATGTCCA-AGTGAGCTACCAAATGTCCA-AGTGAGCTTCCAAATGTCCA-AGTGAGCTACCAAATGTCCA-AGTGAGCTTCCAAATGTCCA-AGTGAGCTACCAAATGTCCA-AGTGAGCTTCCAAATGTCCA-AGTGAGCTACCAAATGTCCA-…	33784
col6a3	GCTTCTTCTGGCAGCAGGCG	22	299-899-2696-3296-5093-5693-7490-8090-9887-10487-12284-12884-14681-15281-17078-17678-19475-20075-21872-22472-24269-24869	GCTTCTTCTGGCAGCAGGCG-GCTTCTTCTGGCAGCAGACG-GCTTCTTCTGGCAGCAGGCG-GCTTCTTCTGGCAGCAGACG-GCTTCTTCTGGCAGCAGGCG-GCTTCTTCTGGCAGCAGACG-GCTTCTTCTGGCAGCAGGCG-GCTTCTTCTGGCAGCAGACG-GCTTCTTCTGGCAGCAGGCG-GCTTCTTCTGGCAGCAGACG-GCTTCTTCTGGCAGCAGGCG-GCTTCTTCTGGCAGCAGACG-GCTTCTTCTGGCAGCAGGCG-GCTTCTTCTGGCAGCAGACG-GCTTCTTCTGGCAGCAGGCG-GCTTCTTCTGGCAGCAGACG-GCTTCTTCTGGCAGCAGGCG-GCTTCTTCTGGCAGCAGACG-GCTTCTTCTGGCAGCAGGCG-…	33784
col6a3	AGGCACAAAGGAGGCAGACC	22	230-2027-2627-4424-5024-6821-7421-9218-9818-11615-12215-14012-14612-16409-17009-18806-19406-21203-21803-23600-24200-25997	AGGCACAAAGGAGGCAGACC-AGGCACAAAGGAGGGAGACC-AGGCACAAGGGAGGCAGACC-AGGCACAAAGGAGGGAGACC-AGGCACAAGGGAGGCAGACC-AGGCACAAAGGAGGGAGACC-AGGCACAAGGGAGGCAGACC-AGGCACAAAGGAGGGAGACC-AGGCACAAGGGAGGCAGACC-AGGCACAAAGGAGGGAGACC-AGGCACAAGGGAGGCAGACC-AGGCACAAAGGAGGGAGACC-AGGCACAAGGGAGGCAGACC-AGGCACAAAGGAGGGAGACC-AGGCACAAGGGAGGCAGACC-AGGCACAAAGGAGGGAGACC-AGGCACAAGGGAGGCAGACC-AGGCACAAAGGAGGGAGACC-AGGCACAAGGGAGGCAGACC-…	33784
col6a3	TAGCGGGGGCAGGTCATTTG	22	352-952-2749-3349-5146-5746-7543-8143-9940-10540-12337-12937-14734-15334-17131-17731-19528-20128-21925-22525-24322-24922	TAGCGGGGGCAAGTCATTTG-TAGCGGGGGAAGGTCATTTG-TAGCGGGGGCAGGTCATTTG-TAGCGGGGGAAGGTCATTTG-TAGCGGGGGCAGGTCATTTG-TAGCGGGGGAAGGTCATTTG-TAGCGGGGGCAGGTCATTTG-TAGCGGGGGAAGGTCATTTG-TAGCGGGGGCAGGTCATTTG-TAGCGGGGGAAGGTCATTTG-TAGCGGGGGCAGGTCATTTG-TAGCGGGGGAAGGTCATTTG-TAGCGGGGGCAGGTCATTTG-TAGCGGGGGAAGGTCATTTG-TAGCGGGGGCAGGTCATTTG-TAGCGGGGGAAGGTCATTTG-TAGCGGGGGCAGGTCATTTG-TAGCGGGGGAAGGTCATTTG-TAGCGGGGGCAGGTCATTTG-…	33784
col6a3	AGGATCGAGAGGCTCTGATA	22	430-1030-2827-3427-5224-5824-7621-8221-10018-10618-12415-13015-14812-15412-17209-17809-19606-20206-22003-22603-24400-25000	AGGATCGAGAGGCTCTGATA-AGGATCGAGGGGCTCTGATA-AGGATCGAGAGGCTCTGATA-AGGATCGAGGGGCTCTGATA-AGGATCGAGAGGCTCTGATA-AGGATCGAGGGGCTCTGATA-AGGATCGAGAGGCTCTGATA-AGGATCGAGGGGCTCTGATA-AGGATCGAGAGGCTCTGATA-AGGATCGAGGGGCTCTGATA-AGGATCGAGAGGCTCTGATA-AGGATCGAGGGGCTCTGATA-AGGATCGAGAGGCTCTGATA-AGGATCGAGGGGCTCTGATA-AGGATCGAGAGGCTCTGATA-AGGATCGAGGGGCTCTGATA-AGGATCGAGAGGCTCTGATA-AGGATCGAGGGGCTCTGATA-AGGATCGAGAGGCTCTGATA-…	33784
col6a3	AGCAGAGAACTGCAGAGAAT	22	449-1049-2846-3446-5243-5843-7640-8240-10037-10637-12434-13034-14831-15431-17228-17828-19625-20225-22022-22622-24419-25019	AGCAGAGAACTGCAGAGAAT-AGCAGAGAACTGCAGAGAAT-AGCAGAGAACTGCAGAGAAT-AGCAGAGAACTGCAGAGAAT-AGCAGAGAACTGCAGAGAAT-AGCAGAGAACTGCAGAGAAT-AGCAGAGAACTGCAGAGAAT-AGCAGAGAACTGCAGAGAAT-AGCAGAGAACTGCAGAGAAT-AGCAGAGAACTGCAGAGAAT-AGCAGAGAACTGCAGAGAAT-AGCAGAGAACTGCAGAGAAT-AGCAGAGAACTGCAGAGAAT-AGCAGAGAACTGCAGAGAAT-AGCAGAGAACTGCAGAGAAT-AGCAGAGACCTGCAGAGAAT-AGCAGAGAACTGCAGAGAAT-AGCAGAGAACTGCAGAGAAT-AGCAGAGAACTGCAGAGAAT-…	33784
col6a3	ACCCCTCAACACGGGGGCAG	22	1447-2044-3844-4441-6241-6838-8638-9235-11035-11632-13432-14029-15829-16426-18226-18823-20623-21220-23020-23617-25417-26014	ACCCCTCAACACGGGGGCAG-ACCCCTCAACACGGGGGCAG-ACCCCTCAACACGGGGGCAG-ACCCCTCAACACGGGGGCAG-ACCCCTCAACACGGGGGCAG-ACCCCTCAACACGGGGGCAG-ACCCCTCAACACGGGGGCAG-ACCCCTCAACACGGGGGCAG-ACCCCTCAACACGGGGGCAG-ACCCCTCAACACGGGGGCAG-ACCCCTCAACACGGGGGCAG-ACCCCTCAACACGGGGGCAG-ACCCCTCAACACGGGGGCAG-ACCCCTCAACACGGGGGCAG-ACCCCTCAACACGGGGGCAG-ACCCCTCAACACGGGGGCAG-ACCCCTCAACACGGGGGCAG-ACCCCTCAACACGGGGGCAG-ACCCCTCAACACGGGGGCAG-…	33784
col6a3	CTTCTGGCAGCAGGCGGCTG	22	303-903-2700-3300-5097-5697-7494-8094-9891-10491-12288-12888-14685-15285-17082-17682-19479-20079-21876-22476-24273-24873	CTTCTGGCAGCAGGCGGCTG-CTTCTGGCAGCAGACGGCTG-CTTCTGGCAGCAGGCGGCTG-CTTCTGGCAGCAGACGGCTG-CTTCTGGCAGCAGGCGGCTG-CTTCTGGCAGCAGACGGCTG-CTTCTGGCAGCAGGCGGCTG-CTTCTGGCAGCAGACGGCTG-CTTCTGGCAGCAGGCGGCTG-CTTCTGGCAGCAGACGGCTG-CTTCTGGCAGCAGGCGGCTG-CTTCTGGCAGCAGACGGCTG-CTTCTGGCAGCAGGCGGCTG-CTTCTGGCAGCAGACGGCTG-CTTCTGGCAGCAGGCGGCTG-CTTCTGGCAGCAGACGGCTG-CTTCTGGCAGCAGGCGGCTG-CTTCTGGCAGCAGACGGCTG-CTTCTGGCAGCAGGCGGCTG-…	33784
col6a3	GAACTGCAGAGAATATCATA	22	455-1055-2852-3452-5249-5849-7646-8246-10043-10643-12440-13040-14837-15437-17234-17834-19631-20231-22028-22628-24425-25025	GAACTGCAGAGAATATCATA-GAACTGCAGAGAATATCATA-GAACTGCAGAGAATATCATA-GAACTGCAGAGAATATCATA-GAACTGCAGAGAATATCATA-GAACTGCAGAGAATATCATA-GAACTGCAGAGAATATCATA-GAACTGCAGAGAATATCATA-GAACTGCAGAGAATATCATA-GAACTGCAGAGAATATCATA-GAACTGCAGAGAATATCATA-GAACTGCAGAGAATATCATA-GAACTGCAGAGAATATCATA-GAACTGCAGAGAATATCATA-GAACTGCAGAGAATATCATA-GACCTGCAGAGAATATCATA-GAACTGCAGAGAATATCATA-GAACTGCAGAGAATATCATA-GAACTGCAGAGAATATCATA-…	33784
col6a3	TGTTTCTGCTGGACGGTTCA	22	627-1824-3024-4221-5421-6618-7818-9015-10215-11412-12612-13809-15009-16206-17406-18603-19803-21000-22200-23397-24597-25794	TGTTTCTGCTGGACGGTTCA-TGTTTCTGCTGGATGGTTCA-TGTTTCTGCTGGACGGTTCA-TGTTTCTGCTGGATGGTTCA-TGTTTCTGCTGGACGGTTCA-TGTTTCTGCTGGATGGTTCA-TGTTTCTGCTGGACGGTTCA-TGTTTCTGCTGGATGGTTCA-TGTTTCTGCTGGACGGTTCA-TGTTTCTGCTGGATGGTTCA-TGTTTCTGCTGGACGGTTCA-TGTTTCTGCTGGATGGTTCA-TGTTTCTGCTGGACGGTTCA-TGTTTCTGCTGGATGGTTCA-TGTTTCTGCTGGACGGTTCA-TGTTTCTGCTGGATGGTTCA-TGTTTCTGCTGGACGGTTCA-TGTTTCTGCTGGATGGTTCA-TGTTTCTGCTGGACGGTTCA-…	33784
col6a3	ACAATGTCTTTACTGCTTCT	22	285-885-2682-3282-5079-5679-7476-8076-9873-10473-12270-12870-14667-15267-17064-17664-19461-20061-21858-22458-24255-24855	ACAATGTCTTCACTGCTTCT-ACAATGTCTTTACTGCTTCT-ACAATGTCTTCACTGCTTCT-ACAATGTCTTTACTGCTTCT-ACAATGTCTTCACTGCTTCT-ACAATGTCTTTACTGCTTCT-ACAATGTCTTCACTGCTTCT-ACAATATCTTTACTGCTTCT-ACAATGTCTTCACTGCTTCT-ACAATGTCTTTACTGCTTCT-ACAATGTCTTCACTGCTTCT-ACAATGTCTTTACTGCTTCT-ACAATGTCTTCACTGCTTCT-ACAATGTCTTTACTGCTTCT-ACAATGTCTTCACTGCTTCT-ACAATGTCTTTACTGCTTCT-ACAATGTCTTCACTGCTTCT-ACAATGTCTTTACTGCTTCT-ACAATGTCTTCACTGCTTCT-…	33784
muc5ac	CATCTACTGTTACACCAACT	22	4435-4633-5158-5422-6160-7375-7573-8113-8179-8719-8917-9457-9655-10195-10393-10933-11671-11803-12199-12331-12727-12859	CATCTACTGTTACACCAACT-CATCCACTGTTACACCAACT-CATCCACTGTTACACCAACT-CATCCACTGTTACACCAACT-CATCCACTGTTACACCAACT-CATCTACTGTTACACCAACT-CATCCACTGTTACACCAACT-CATCCACTGTTACACCAACT-CATCCACTGTTACACCAACT-CATCTACTGTTACACCAACT-CATCCACTGTTACACCAACT-CATCTACTGTTACACCAACT-CATCCACTGTTACACCAACT-CATCTACTGTTACACCAACT-CATCCACTGTTACACCAACT-CATCTACTGTTACACCAACT-CATCCACTGTTACACCAACT-CATCAACTGTTACACCAACT-CATCTACTGTTACACCTACT-…	15960
col6a3	CAGCCTCCTCTCTGAAAGAG	22	387-987-2784-3384-5181-5781-7578-8178-9975-10575-12372-12972-14769-15369-17166-17766-19563-20163-21960-22560-24357-24957	CAGCCTCCTCTCTGAAAGAG-CAGCATCCTCTCTGAAAGAG-CAGCCTCCTCTCTGAAAGAG-CAGCATCCTCTCTGAAAGAG-CAGCCTCCTCTCTGAAAGAG-CAGCATCCTCTCTGAAAGAG-CAGCCTCCTCTCTGAAAGAG-CAGCATCCTCTCTGAAAGAG-CAGCCTCCTCTCTGAAAGAG-CAGCATCCTCTCTGAAAGAG-CAGCCTCCTCTCTGAAAGAG-CAGCATCCTCTCTGAAAGAG-CAGCCTCCTCTCTGAAAGAG-CAGCATCCTCTCTGAAAGAG-CAGCCTCCTCTCTGAAAGAG-CAGCATCCTCTCTGAAAGAG-CAGCCTCCTCTCTGAAAGAG-CAGCATCCTCTCTGAAAGAG-CAGCCTCCTCTCTGAAAGAG-…	33784
col6a3	CCCAGAAAAGATGTAGTGTT	22	611-1211-3008-3608-5405-6005-7802-8402-10199-10799-12596-13196-14993-15593-17390-17990-19787-20387-22184-22784-24581-25181	CCCAGAAAAGATGTAGTGTT-CCCAGAAAGGATGTAGTGTT-CCCAGAAAAGATGTAGTGTT-CCCAGAAAGGATGTAGTGTT-CCCAGAAAAGATGTAGTGTT-CCCAGAAAGGATGTAGTGTT-CCCAGAAAAGATGTAGTGTT-CCCAGAAAGGATGTAGTGTT-CCCAGAAAAGATGTAGTGTT-CCCAGAAAGGATGTAGTGTT-CCCAGAAAAGATGTAGTGTT-CCCAGAAAGGATGTAGTGTT-CCCAGAAAAGATGTAGTGTT-CCCAGAAAGGATGTAGTGTT-CCCAGAAAAGATGTAGTGTT-CCCAGAAAGGATGTAGTGTT-CCCAGAAAAGATGTAGTGTT-CCCAGAAAGGATGTAGTGTT-CCCAGAAAAGATGTAGTGTT-…	33784
muc5ac	AAACATCAACCCCTACTTCA	22	4393-4525-4591-5116-5248-5314-5920-6118-6658-6790-7333-7531-8071-8677-9415-10153-10351-11629-11761-12289-12487-12883	AAACATCAACCCCTACTTCA-AAACATCAACACCTACTTCA-AAACATCAACGCCTACTTCA-AAACATTAACCCCTACTTCA-AAACATCAACGCCTACTTCA-AAACATCAACGCCTACTTCA-AAACATCAACGCCTACTTCA-AAACATCAACGCCTACTTCA-AAACATCAACGCCTACTTCA-AAACATCAACGCCTACTTCA-AAACATCAACCCCTACTTCA-AAACATCAACGCCTACTTCA-AAACATCAACCCCTACTTCA-AAACATCAACCCCTACTTCA-AAACATCAACCCCTACTTCA-AAACATCAACCCCTACTTCA-AAACATCAACGCCTACTTCA-AAACATCAACCCCTACTTCA-AAACATCAACCCCTACTTCA-…	15960
col6a3	AGCTACCAAATGTCCAAGAG	22	513-1113-2910-3510-5307-5907-7704-8304-10101-10701-12498-13098-14895-15495-17292-17892-19689-20289-22086-22686-24483-25083	AGCTACCAAATGTCCAAGAG-AGCTTCCAAATGTCCAAGAG-AGCTACCAAATGTCCAAGAG-AGCTTCCAAATGTCCAAGAG-AGCTACCAAATGTCCAAGAG-AGCTTCCAAATGTCCAAGAG-AGCTACCAAATGTCCAAGAG-AGCTTCCAAATGTCCAAGAG-AGCTACCAAATGTCCAAGAG-AGCTTCCAAATGTCCAAGAG-AGCTACCAAATGTCCAAGAG-AGCTTCCAAATGTCCAAGAG-AGCTACCAAATGTCCAAGAG-AGCTTCCAAATGTCCAAGAG-AGCTACCAAATGTCCAAGAG-AGCTTCCAAATGTCCAAGAG-AGCTACCAAATGTCCAAGAG-AGCTTCCAAATGTCCAAGAG-AGCTACCAAATGTCCAAGAG-…	33784
col6a3	GGCTGGAGGGTGTGCCGCAG	22	318-918-2715-3315-5112-5712-7509-8109-9906-10506-12303-12903-14700-15300-17097-17697-19494-20094-21891-22491-24288-24888	GGCTGGAGGGTGTGCCGCAG-GGCTGGAGGGTGTGCCACAG-GGCTGGAGGGTGTGCCGCAG-GGCTGGAGGGTGTGCCACAG-GGCTGGAGGGTGTGCCGCAG-GGCTGGAGGGTGTGCCACAG-GGCTGGAGGGTGTGCCGCAG-GGCTGGAGGGTGTGCCACAG-GGCTGGAGGGTGTGCCGCAG-GGCTGGAGGGTGTGCCACAG-GGCTGGAGGGTGTGCCGCAG-GGCTGGAGGGTGTGCCACAG-GGCTGGAGGGTGTGCCGCAG-GGCTGGAGGGTGTGCCACAG-GGCTGGAGGGTGTGCCGCAG-GGCTGGAGGGTGTGCCACAG-GGCTGGAGGGTGTGCCGCAG-GGCTGGAGGGTGTGCCACAG-GGCTGGAGGGTGTGCCGCAG-…	33784
col6a3	ATCCTCTCTGAAAGAGCTTG	22	391-991-2788-3388-5185-5785-7582-8182-9979-10579-12376-12976-14773-15373-17170-17770-19567-20167-21964-22564-24361-24961	CTCCTCTCTGAAAGAGCTTG-ATCCTCTCTGAAAGAGCTCG-CTCCTCTCTGAAAGAGCTTG-ATCCTCTCTGAAAGAGCTCG-CTCCTCTCTGAAAGAGCTTG-ATCCTCTCTGAAAGAGCTCG-CTCCTCTCTGAAAGAGCTTG-ATCCTCTCTGAAAGAGCTCG-CTCCTCTCTGAAAGAGCTTG-ATCCTCTCTGAAAGAGCTCG-CTCCTCTCTGAAAGAGCTTG-ATCCTCTCTGAAAGAGCTCG-CTCCTCTCTGAAAGAGCTTG-ATCCTCTCTGAAAGAGCTCG-CTCCTCTCTGAAAGAGCTTG-ATCCTCTCTGAAAGAGCTTG-CTCCTCTCTGAAAGAGCTTG-ATCCTCTCTGAAAGAGCTCG-CTCCTCTCTGAAAGAGCTTG-…	33784
col6a3	GTGTTTCTGCTGGACGGCTC	22	626-1226-3023-3623-5420-6020-7817-8417-10214-10814-12611-13211-15008-15608-17405-18005-19802-20402-22199-22799-24596-25196	GTGTTTCTGCTGGACGGTTC-GTGTTTCTGCTGGACGGCTC-GTGTTTCTGCTGGACGGTTC-GTGTTTCTGCTGGACGGCTC-GTGTTTCTGCTGGACGGTTC-GTGTTTCTGCTGGACGGCTC-GTGTTTCTGCTGGACGGTTC-GTGTTTCTGCTGGACGGCTC-GTGTTTCTGCTGGACGGTTC-GTGTTTCTGCTGGACGGCTC-GTGTTTCTGCTGGACGGTTC-GTGTTTCTGCTGGACGGCTC-GTGTTTCTGCTGGACGGTTC-GTGTTTCTGCTGGACGGCTC-GTGTTTCTGCTGGACGGTTC-GTGTTTCTGCTGGACGGCTC-GTGTTTCTGCTGGACGGTTC-GTGTTTCTGCTGGACGGCTC-GTGTTTCTGCTGGACGGTTC-…	33784
col6a3	AGCGGGGGCAGGTCATTTGA	22	353-953-2750-3350-5147-5747-7544-8144-9941-10541-12338-12938-14735-15335-17132-17732-19529-20129-21926-22526-24323-24923	AGCGGGGGCAAGTCATTTGA-AGCGGGGGAAGGTCATTTGA-AGCGGGGGCAGGTCATTTGA-AGCGGGGGAAGGTCATTTGA-AGCGGGGGCAGGTCATTTGA-AGCGGGGGAAGGTCATTTGA-AGCGGGGGCAGGTCATTTGA-AGCGGGGGAAGGTCATTTGA-AGCGGGGGCAGGTCATTTGA-AGCGGGGGAAGGTCATTTGA-AGCGGGGGCAGGTCATTTGA-AGCGGGGGAAGGTCATTTGA-AGCGGGGGCAGGTCATTTGA-AGCGGGGGAAGGTCATTTGA-AGCGGGGGCAGGTCATTTGA-AGCGGGGGAAGGTCATTTGA-AGCGGGGGCAGGTCATTTGA-AGCGGGGGAAGGTCATTTGA-AGCGGGGGCAGGTCATTTGA-…	33784
col6a3	ACCAAATGTCCAAGAGCAGC	22	517-1117-2914-3514-5311-5911-7708-8308-10105-10705-12502-13102-14899-15499-17296-17896-19693-20293-22090-22690-24487-25087	ACCAAATGTCCAAGAGCAGC-TCCAAATGTCCAAGAGCAGC-ACCAAATGTCCAAGAGCAGC-TCCAAATGTCCAAGAGCAGC-ACCAAATGTCCAAGAGCAGC-TCCAAATGTCCAAGAGCAGC-ACCAAATGTCCAAGAGCAGC-TCCAAATGTCCAAGAGCAGC-ACCAAATGTCCAAGAGCAGC-TCCAAATGTCCAAGAGCAGC-ACCAAATGTCCAAGAGCAGC-TCCAAATGTCCAAGAGCAGC-ACCAAATGTCCAAGAGCAGC-TCCAAATGTCCAAGAGCAGC-ACCAAATGTCCAAGAGCAGC-TCCAAATGTCCAAGAGCAGC-ACCAAATGTCCAAGAGCAGC-TCCAAATGTCCAAGAGCAGC-ACCAAATGTCCAAGAGCAGC-…	33784
col6a3	AATGTCCAAGAGCAGCTGCT	22	521-1121-2918-3518-5315-5915-7712-8312-10109-10709-12506-13106-14903-15503-17300-17900-19697-20297-22094-22694-24491-25091	AATGTCCAAGAGCAGCTGCT-AATGTCCAAGAGCAGCTGTT-AATGTCCAAGAGCAGCTGCT-AATGTCCAAGAGCAGCTGTT-AATGTCCAAGAGCAGCTGCT-AATGTCCAAGAGCAGCTGTT-AATGTCCAAGAGCAGCTGCT-AATGTCCAAGAGCAGCTGTT-AATGTCCAAGAGCAGCTGCT-AATGTCCAAGAGCAGCTGTT-AATGTCCAAGAGCAGCTGCT-AATGTCCAAGAGCAGCTGTT-AATGTCCAAGAGCAGCTGCT-AATGTCCAAGAGCAGCTGTT-AATGTCCAAGAGCAGCTGCT-AATGTCCAAGAGCAGCTGTT-AATGTCCAAGAGCAGCTGCT-AATGTCCAAGAGCAGCTGTT-AATGTCCAAGAGCAGCTGCT-…	33784
col6a3	GAGACCCCTCAACACGGGGG	22	1444-2041-3841-4438-6238-6835-8635-9232-11032-11629-13429-14026-15826-16423-18223-18820-20620-21217-23017-23614-25414-26011	GAGACCCCTCAACACGGGGG-GAGACCCCTCAACACGGGGG-GAGACCCCTCAACACGGGGG-GAGACCCCTCAACACGGGGG-GAGACCCCTCAACACGGGGG-GAGACCCCTCAACACGGGGG-GAGACCCCTCAACACGGGGG-GAGACCCCTCAACACGGGGG-GAGACCCCTCAACACGGGGG-GAGACCCCTCAACACGGGGG-GAGACCCCTCAACACGGGGG-GAGACCCCTCAACACGGGGG-GAGACCCCTCAACACGGGGG-GAGACCCCTCAACACGGGGG-GAGACCCCTCAACACGGGGG-GAGACCCCTCAACACGGGGG-GAGACCCCTCAACACGGGGG-GAGACCCCTCAACACGGGGG-GAGACCCCTCAACACGGGGG-…	33784
col6a3	GGGGGCAGGTCATTTGACAG	22	356-956-2753-3353-5150-5750-7547-8147-9944-10544-12341-12941-14738-15338-17135-17735-19532-20132-21929-22529-24326-24926	GGGGGCAAGTCATTTGACAG-GGGGGAAGGTCATTTGACAG-GGGGGCAGGTCATTTGACAG-GGGGGAAGGTCATTTGACAG-GGGGGCAGGTCATTTGACAG-GGGGGAAGGTCATTTGACAG-GGGGGCAGGTCATTTGACAG-GGGGGAAGGTCATTTGACAG-GGGGGCAGGTCATTTGACAG-GGGGGAAGGTCATTTGACAG-GGGGGCAGGTCATTTGACAG-GGGGGAAGGTCATTTGACAG-GGGGGCAGGTCATTTGACAG-GGGGGAAGGTCATTTGACAG-GGGGGCAGGTCATTTGACAG-GGGGGAAGGTCATTTGACAG-GGGGGCAGGTCATTTGACAG-GGGGGAAGGTCATTTGACAG-GGGGGCAGGTCATTTGACAG-…	33784
col6a3	GAGGCACAAAGGAGGCAGAC	22	229-2026-2626-4423-5023-6820-7420-9217-9817-11614-12214-14011-14611-16408-17008-18805-19405-21202-21802-23599-24199-25996	GAGGCACAAAGGAGGCAGAC-GAGGCACAAAGGAGGGAGAC-GAGGCACAAGGGAGGCAGAC-GAGGCACAAAGGAGGGAGAC-GAGGCACAAGGGAGGCAGAC-GAGGCACAAAGGAGGGAGAC-GAGGCACAAGGGAGGCAGAC-GAGGCACAAAGGAGGGAGAC-GAGGCACAAGGGAGGCAGAC-GAGGCACAAAGGAGGGAGAC-GAGGCACAAGGGAGGCAGAC-GAGGCACAAAGGAGGGAGAC-GAGGCACAAGGGAGGCAGAC-GAGGCACAAAGGAGGGAGAC-GAGGCACAAGGGAGGCAGAC-GAGGCACAAAGGAGGGAGAC-GAGGCACAAGGGAGGCAGAC-GAGGCACAAAGGAGGGAGAC-GAGGCACAAGGGAGGCAGAC-…	33784
col6a3	CCCCTCAACACGGGGGCAGC	22	1448-2045-3845-4442-6242-6839-8639-9236-11036-11633-13433-14030-15830-16427-18227-18824-20624-21221-23021-23618-25418-26015	CCCCTCAACACGGGGGCAGC-CCCCTCAACACGGGGGCAGC-CCCCTCAACACGGGGGCAGC-CCCCTCAACACGGGGGCAGC-CCCCTCAACACGGGGGCAGC-CCCCTCAACACGGGGGCAGC-CCCCTCAACACGGGGGCAGC-CCCCTCAACACGGGGGCAGC-CCCCTCAACACGGGGGCAGC-CCCCTCAACACGGGGGCAGC-CCCCTCAACACGGGGGCAGC-CCCCTCAACACGGGGGCAGC-CCCCTCAACACGGGGGCAGC-CCCCTCAACACGGGGGCAGC-CCCCTCAACACGGGGGCAGC-CCCCTCAACACGGGGGCAGC-CCCCTCAACACGGGGGCAGC-CCCCTCAACACGGGGGCAGC-CCCCTCAACACGGGGGCAGC-…	33784
muc5ac	GTTACACCAACTACTGAAAC	22	4443-4641-5166-5430-6168-7383-7581-8121-8187-8727-8925-9465-9663-10203-10401-10941-11139-11679-11811-12339-12735-12867	GTTACACCAACTACTGGAAC-GTTACACCAACTACTGAAAC-GTTACACCAACTACTGGAAC-GTTACACCAACTACTGAAAC-GTTACACCAACTACTGAAAC-GTTACACCAACTACTGGAAC-GTTACACCAACTACTGAAAC-GTTACACCAACTACTGGAAC-GTTACACCAACTACTGAAAC-GTTACACCAACTACTGGAAC-GTTACACCAACTACTGAAAC-GTTACACCAACTACTGGAAC-GTTACACCAACTACTGAAAC-GTTACACCAACTACTGGAAC-GTTACACCAACTACTGAAAC-GTTACACCAACTACTGGAAC-GTTACACCAACTACTGAAAC-GTTACACCAACTACTGGAAC-GTTACACCAACTACTGGAAC-…	15960
col6a3	CTGTTGTGCAGTACAGTAGA	22	738-1338-3135-3735-5532-6132-7929-8529-10326-10926-12723-13323-15120-15720-17517-18117-19914-20514-22311-22911-24708-25308	CTGTTGTGCAGTACAGTAGA-CTGTGGTGCAGTACAGTAGA-CTGTTGTGCAGTACAGTAGA-CTGTGGTGCAGTACAGTAGA-CTGTTGTGCAGTACAGTAGA-CTGTGGTGCAGTACAGTAGA-CTGTTGTGCAGTACAGTAGA-CTGTGGTGCAGTACAGTAGA-CTGTTGTGCAGTACAGTAGA-CTGTGGTGCAGTACAGTAGA-CTGTTGTGCAGTACAGTAGA-CTGTGGTGCAGTACAGTAGA-CTGTTGTGCAGTACAGTAGA-CTGTGGTGCAGTACAGTAGA-CTGTTGTGCAGTACAGTAGA-CTGTGGTGCAGTACAGTAGA-CTGTTGTGCAGTACAGTAGA-CTGTGGTGCAGTACAGTAGA-CTGTTGTGCAGTACAGTAGA-…	33784
col6a3	AGAGAACTGCAGAGAATATC	22	452-1052-2849-3449-5246-5846-7643-8243-10040-10640-12437-13037-14834-15434-17231-17831-19628-20228-22025-22625-24422-25022	AGAGAACTGCAGAGAATATC-AGAGAACTGCAGAGAATATC-AGAGAACTGCAGAGAATATC-AGAGAACTGCAGAGAATATC-AGAGAACTGCAGAGAATATC-AGAGAACTGCAGAGAATATC-AGAGAACTGCAGAGAATATC-AGAGAACTGCAGAGAATATC-AGAGAACTGCAGAGAATATC-AGAGAACTGCAGAGAATATC-AGAGAACTGCAGAGAATATC-AGAGAACTGCAGAGAATATC-AGAGAACTGCAGAGAATATC-AGAGAACTGCAGAGAATATC-AGAGAACTGCAGAGAATATC-AGAGACCTGCAGAGAATATC-AGAGAACTGCAGAGAATATC-AGAGAACTGCAGAGAATATC-AGAGAACTGCAGAGAATATC-…	33784
col6a3	AACACGGGGGCAGCTCTCCA	22	1454-2051-3851-4448-6248-6845-8645-9242-11042-11639-13439-14036-15836-16433-18233-18830-20630-21227-23027-23624-25424-26021	AACACGGGGGCAGCTCTCCA-AACACGGGGGCAGCTCTGCA-AACACGGGGGCAGCTCTCCA-AACACGGGGGCAGCTCTGCA-AACACGGGGGCAGCTCTCCA-AACACGGGGGCAGCTCTGCA-AACACGGGGGCAGCTCTCCA-AACACGGGGGCAGCTCTGCA-AACACGGGGGCAGCTCTCCA-AACACGGGGGCAGCTCTGCA-AACACGGGGGCAGCTCTCCA-AACACGGGGGCAGCTCTGCA-AACACGGGGGCAGCTCTCCA-AACACGGGGGCAGCTCTGCA-AACACGGGGGCAGCTCTCCA-AACACGGGGGCAGCTCTGCA-AACACGGGGGCAGCTCTCCA-AACACGGGGGCAGCTCTGCA-AACACGGGGGCAGCTCTCCA-…	33784
col6a3	GACAGTGTCTTCACTGCCTC	22	1484-2081-3881-4478-6278-6875-8675-9272-11072-11669-13469-14066-15866-16463-18263-18860-20660-21257-23057-23654-25454-26051	GACAGTGTCTTCACTGCCTC-GACAATGTCTTCACTGCCTC-GACAGTGTCTTCACTGCCTC-GACAATGTCTTCACTGCCTC-GACAGTGTCTTCACTGCCTC-GACAATGTCTTCACTGCCTC-GACAGTGTCTTCACTGCCTC-GACAATGTCTTCACTGCCTC-GACAGTGTCTTCACTGCCTC-GACAATGTCTTCACTGCCTC-GACAGTGTCTTCACTGCCTC-GACAATGTCTTCACTGCCTC-GACAGTGTCTTCACTGCCTC-GACAATGTCTTCACTGCCTC-GACAGTGTCTTCACTGCCTC-GACAATGTCTTCACTGCCTC-GACAGTGTCTTCACTGCCTC-GACAATGTCTTCACTGCCTC-GACAGTGTCTTCACTGCCTC-…	33784
col6a3	TTCTTCTGGCAGCAGGCGGC	22	301-901-2698-3298-5095-5695-7492-8092-9889-10489-12286-12886-14683-15283-17080-17680-19477-20077-21874-22474-24271-24871	TTCTTCTGGCAGCAGGCGGC-TTCTTCTGGCAGCAGACGGC-TTCTTCTGGCAGCAGGCGGC-TTCTTCTGGCAGCAGACGGC-TTCTTCTGGCAGCAGGCGGC-TTCTTCTGGCAGCAGACGGC-TTCTTCTGGCAGCAGGCGGC-TTCTTCTGGCAGCAGACGGC-TTCTTCTGGCAGCAGGCGGC-TTCTTCTGGCAGCAGACGGC-TTCTTCTGGCAGCAGGCGGC-TTCTTCTGGCAGCAGACGGC-TTCTTCTGGCAGCAGGCGGC-TTCTTCTGGCAGCAGACGGC-TTCTTCTGGCAGCAGGCGGC-TTCTTCTGGCAGCAGACGGC-TTCTTCTGGCAGCAGGCGGC-TTCTTCTGGCAGCAGACGGC-TTCTTCTGGCAGCAGGCGGC-…	33784
col6a3	CCAAATGTCCAAGAGCAGCT	22	518-1118-2915-3515-5312-5912-7709-8309-10106-10706-12503-13103-14900-15500-17297-17897-19694-20294-22091-22691-24488-25088	CCAAATGTCCAAGAGCAGCT-CCAAATGTCCAAGAGCAGCT-CCAAATGTCCAAGAGCAGCT-CCAAATGTCCAAGAGCAGCT-CCAAATGTCCAAGAGCAGCT-CCAAATGTCCAAGAGCAGCT-CCAAATGTCCAAGAGCAGCT-CCAAATGTCCAAGAGCAGCT-CCAAATGTCCAAGAGCAGCT-CCAAATGTCCAAGAGCAGCT-CCAAATGTCCAAGAGCAGCT-CCAAATGTCCAAGAGCAGCT-CCAAATGTCCAAGAGCAGCT-CCAAATGTCCAAGAGCAGCT-CCAAATGTCCAAGAGCAGCT-CCAAATGTCCAAGAGCAGCT-CCAAATGTCCAAGAGCAGCT-CCAAATGTCCAAGAGCAGCT-CCAAATGTCCAAGAGCAGCT-…	33784
col6a3	TCTTCACTGCTTCTTCTGGC	22	291-891-2688-3288-5085-5685-7482-8082-9879-10479-12276-12876-14673-15273-17070-17670-19467-20067-21864-22464-24261-24861	TCTTCACTGCTTCTTCTGGC-TCTTTACTGCTTCTTCTGGC-TCTTCACTGCTTCTTCTGGC-TCTTTACTGCTTCTTCTGGC-TCTTCACTGCTTCTTCTGGC-TCTTTACTGCTTCTTCTGGC-TCTTCACTGCTTCTTCTGGC-TCTTTACTGCTTCTTCTGGC-TCTTCACTGCTTCTTCTGGC-TCTTTACTGCTTCTTCTGGC-TCTTCACTGCTTCTTCTGGC-TCTTTACTGCTTCTTCTGGC-TCTTCACTGCTTCTTCTGGC-TCTTTACTGCTTCTTCTGGC-TCTTCACTGCTTCTTCTGGC-TCTTTACTGCTTCTTCTGGC-TCTTCACTGCTTCTTCTGGC-TCTTTACTGCTTCTTCTGGC-TCTTCACTGCTTCTTCTGGC-…	33784
col6a3	CTGAAAGAGCTTGGTGTCTT	22	398-998-2795-3395-5192-5792-7589-8189-9986-10586-12383-12983-14780-15380-17177-17777-19574-20174-21971-22571-24368-24968	CTGAAAGAGCTTGGCGTCTT-CTGAAAGAGCTCGGTGTCTT-CTGAAAGAGCTTGGCGTCTT-CTGAAAGAGCTCGGTGTCTT-CTGAAAGAGCTTGGCGTCTT-CTGAAAGAGCTCGGTGTCTT-CTGAAAGAGCTTGGCGTCTT-CTGAAAGAGCTCGGTGTCTT-CTGAAAGAGCTTGGCGTCTT-CTGAAAGAGCTCGGTGTCTT-CTGAAAGAGCTTGGCGTCTT-CTGAAAGAGCTCGGTGTCTT-CTGAAAGAGCTTGGCGTCTT-CTGAAAGAGCTCGGTGTCTT-CTGAAAGAGCTTGGCGTCTT-CTGAAAGAGCTTGGTGTCTT-CTGAAAGAGCTTGGCGTCTT-CTGAAAGAGCTCGGTGTCTT-CTGAAAGAGCTTGGCGTCTT-…	33784
col6a3	AAATGTCCAAGAGCAGCTGC	22	520-1120-2917-3517-5314-5914-7711-8311-10108-10708-12505-13105-14902-15502-17299-17899-19696-20296-22093-22693-24490-25090	AAATGTCCAAGAGCAGCTGC-AAATGTCCAAGAGCAGCTGT-AAATGTCCAAGAGCAGCTGC-AAATGTCCAAGAGCAGCTGT-AAATGTCCAAGAGCAGCTGC-AAATGTCCAAGAGCAGCTGT-AAATGTCCAAGAGCAGCTGC-AAATGTCCAAGAGCAGCTGT-AAATGTCCAAGAGCAGCTGC-AAATGTCCAAGAGCAGCTGT-AAATGTCCAAGAGCAGCTGC-AAATGTCCAAGAGCAGCTGT-AAATGTCCAAGAGCAGCTGC-AAATGTCCAAGAGCAGCTGT-AAATGTCCAAGAGCAGCTGC-AAATGTCCAAGAGCAGCTGT-AAATGTCCAAGAGCAGCTGC-AAATGTCCAAGAGCAGCTGT-AAATGTCCAAGAGCAGCTGC-…	33784
col6a3	AGCAGCCTCCTCTCTGAAAG	22	385-985-2782-3382-5179-5779-7576-8176-9973-10573-12370-12970-14767-15367-17164-17764-19561-20161-21958-22558-24355-24955	AGCAGCCTCCTCTCTGAAAG-AGCAGCATCCTCTCTGAAAG-AGCAGCCTCCTCTCTGAAAG-AGCAGCATCCTCTCTGAAAG-AGCAGCCTCCTCTCTGAAAG-AGCAGCATCCTCTCTGAAAG-AGCAGCCTCCTCTCTGAAAG-AGCAGCATCCTCTCTGAAAG-AGCAGCCTCCTCTCTGAAAG-AGCAGCATCCTCTCTGAAAG-AGCAGCCTCCTCTCTGAAAG-AGCAGCATCCTCTCTGAAAG-AGCAGCCTCCTCTCTGAAAG-AGCAGCATCCTCTCTGAAAG-AGCAGCCTCCTCTCTGAAAG-AGCAGCATCCTCTCTGAAAG-AGCAGCCTCCTCTCTGAAAG-AGCAGCATCCTCTCTGAAAG-AGCAGCCTCCTCTCTGAAAG-…	33784
col6a3	GAATAGGATCGAGAGGCTCT	22	426-1026-2823-3423-5220-5820-7617-8217-10014-10614-12411-13011-14808-15408-17205-17805-19602-20202-21999-22599-24396-24996	GAATAGGATCGAGAGGCTCT-GAATAGGATCGAGGGGCTCT-GAATAGGATCGAGAGGCTCT-GAATAGGATCGAGGGGCTCT-GAATAGGATCGAGAGGCTCT-GAATAGGATCGAGGGGCTCT-GAATAGGATCGAGAGGCTCT-GAATAGGATCGAGGGGCTCT-GAATAGGATCGAGAGGCTCT-GAATAGGATCGAGGGGCTCT-GAATAGGATCGAGAGGCTCT-GAATAGGATCGAGGGGCTCT-GAATAGGATCGAGAGGCTCT-GAATAGGATCGAGGGGCTCT-GAATAGGATCGAGAGGCTCT-GAATAGGATCGAGGGGCTCT-GAATAGGATCGAGAGGCTCT-GAATAGGATCGAGGGGCTCT-GAATAGGATCGAGAGGCTCT-…	33784
col6a3	CTGCAGAGAATATCATATGA	22	458-1058-2855-3455-5252-5852-7649-8249-10046-10646-12443-13043-14840-15440-17237-17837-19634-20234-22031-22631-24428-25028	CTGCAGAGAATATCATATGA-CTGCAGAGAATATCATACGA-CTGCAGAGAATATCATATGA-CTGCAGAGAATATCATACGA-CTGCAGAGAATATCATATGA-CTGCAGAGAATATCATACGA-CTGCAGAGAATATCATATGA-CTGCAGAGAATATCATACGA-CTGCAGAGAATATCATATGA-CTGCAGAGAATATCATACGA-CTGCAGAGAATATCATATGA-CTGCAGAGAATATCATACGA-CTGCAGAGAATATCATATGA-CTGCAGAGAATATCATACGA-CTGCAGAGAATATCATATGA-CTGCAGAGAATATCATACGA-CTGCAGAGAATATCATATGA-CTGCAGAGAATATCATACGA-CTGCAGAGAATATCATATGA-…	33784
col6a3	CACTGCTTCTTCTGGCAGCA	22	295-895-2692-3292-5089-5689-7486-8086-9883-10483-12280-12880-14677-15277-17074-17674-19471-20071-21868-22468-24265-24865	CACTGCTTCTTCTGGCAGCA-TACTGCTTCTTCTGGCAGCA-CACTGCTTCTTCTGGCAGCA-TACTGCTTCTTCTGGCAGCA-CACTGCTTCTTCTGGCAGCA-TACTGCTTCTTCTGGCAGCA-CACTGCTTCTTCTGGCAGCA-TACTGCTTCTTCTGGCAGCA-CACTGCTTCTTCTGGCAGCA-TACTGCTTCTTCTGGCAGCA-CACTGCTTCTTCTGGCAGCA-TACTGCTTCTTCTGGCAGCA-CACTGCTTCTTCTGGCAGCA-TACTGCTTCTTCTGGCAGCA-CACTGCTTCTTCTGGCAGCA-TACTGCTTCTTCTGGCAGCA-CACTGCTTCTTCTGGCAGCA-TACTGCTTCTTCTGGCAGCA-CACTGCTTCTTCTGGCAGCA-…	33784
col6a3	GGAGGGAGACCCCTCAACAC	22	1439-2036-3836-4433-6233-6830-8630-9227-11027-11624-13424-14021-15821-16418-18218-18815-20615-21212-23012-23609-25409-26006	GGAGGGAGACCCCTCAACAC-GGAGGGAGACCCCTCAACAC-GGAGGGAGACCCCTCAACAC-GGAGGGAGACCCCTCAACAC-GGAGGGAGACCCCTCAACAC-GGAGGGAGACCCCTCAACAC-GGAGGGAGACCCCTCAACAC-GGAGGGAGACCCCTCAACAC-GGAGGGAGACCCCTCAACAC-GGAGGGAGACCCCTCAACAC-GGAGGGAGACCCCTCAACAC-GGAGGGAGACCCCTCAACAC-GGAGGGAGACCCCTCAACAC-GGAGGGAGACCCCTCAACAC-GGAGGGAGACCCCTCAACAC-GGAGGGAGACCCCTCAACAC-GGAGGGAGACCCCTCAACAC-GGAGGGAGACCCCTCAACAC-GGAGGGAGACCCCTCAACAC-…	33784
col6a3	GCTCTGATAGCAGAGAACTG	22	441-1041-2838-3438-5235-5835-7632-8232-10029-10629-12426-13026-14823-15423-17220-17820-19617-20217-22014-22614-24411-25011	GCTCTGATAGCAGAGAACTG-GCTCTGATAGCAGAGAACTG-GCTCTGATAGCAGAGAACTG-GCTCTGATAGCAGAGAACTG-GCTCTGATAGCAGAGAACTG-GCTCTGATAGCAGAGAACTG-GCTCTGATAGCAGAGAACTG-GCTCTGATAGCAGAGAACTG-GCTCTGATAGCAGAGAACTG-GCTCTGATAGCAGAGAACTG-GCTCTGATAGCAGAGAACTG-GCTCTGATAGCAGAGAACTG-GCTCTGATAGCAGAGAACTG-GCTCTGATAGCAGAGAACTG-GCTCTGATAGCAGAGAACTG-GCTCTGATAGCAGAGACCTG-GCTCTGATAGCAGAGAACTG-GCTCTGATAGCAGAGAACTG-GCTCTGATAGCAGAGAACTG-…	33784
col6a3	ACAGAGATCGCATTTCTGTT	22	123-1323-2520-3720-4917-6117-7314-8514-9711-10911-12108-13308-14505-15705-16902-18102-19299-20499-21696-22896-24093-25293	ACAGAGATCGCATTTCTGTT-ACAGAGATCGCATTTCTGTG-ACAGAGATCGCATTTCTGTT-ACAGAGATCGCATTTCTGTG-ACAGAGATCGCATTTCTGTT-ACAGAGATCGCATTTCTGTG-ACAGAGATCGCATTTCTGTT-ACAGAGATCGCATTTCTGTG-ACAGAGATCGCATTTCTGTT-ACAGAGATCGCATTTCTGTG-ACAGAGATCGCATTTCTGTT-ACAGAGATCGCATTTCTGTG-ACAGAGATCGCATTTCTGTT-ACAGAGATCGCATTTCTGTG-ACAGAGATCGCATTTCTGTT-ACAGAGATCGCATTTCTGTG-ACAGAGATCGCATTTCTGTT-ACAGAGATCGCATTTCTGTG-ACAGAGATCGCATTTCTGTT-…	33784
muc5ac	AACACCATCCACAACTGCAT	22	4352-5207-5273-5879-6617-7292-7490-8030-8636-9374-10112-10310-10850-11048-11588-11720-11918-12116-12248-12446-12578-12644	AACACCATCCACAACTACAT-AACACCATCCACAACTGCAT-GACACCATCCACAACTGCAT-AACACCATCCACAACTACAT-AACACCATCCACAACTACAT-AACACCATCCACAACTGCAT-AACACCATCCACAACAGCAT-AACACCATCCACAACTGCAT-AACACCATCCACAACTACAT-AACACCATCCACAACTACAT-AACACCATCCACAACTACAT-AACACCATCCACAACAGCAT-AACACCATCCACAACTACAT-AACACCATCCACAACAGCAT-AACACCATCCACAACTGCAT-AACACCATCCACAACTGCAT-AACACCATCCACAACTGCAT-AACACCATCCACAACAGCAT-AACACCATCCACAACTGCAT-…	15960
col6a3	TCTCTGAAAGAGCTTGGTGT	22	395-995-2792-3392-5189-5789-7586-8186-9983-10583-12380-12980-14777-15377-17174-17774-19571-20171-21968-22568-24365-24965	TCTCTGAAAGAGCTTGGCGT-TCTCTGAAAGAGCTCGGTGT-TCTCTGAAAGAGCTTGGCGT-TCTCTGAAAGAGCTCGGTGT-TCTCTGAAAGAGCTTGGCGT-TCTCTGAAAGAGCTCGGTGT-TCTCTGAAAGAGCTTGGCGT-TCTCTGAAAGAGCTCGGTGT-TCTCTGAAAGAGCTTGGCGT-TCTCTGAAAGAGCTCGGTGT-TCTCTGAAAGAGCTTGGCGT-TCTCTGAAAGAGCTCGGTGT-TCTCTGAAAGAGCTTGGCGT-TCTCTGAAAGAGCTCGGTGT-TCTCTGAAAGAGCTTGGCGT-TCTCTGAAAGAGCTTGGTGT-TCTCTGAAAGAGCTTGGCGT-TCTCTGAAAGAGCTCGGTGT-TCTCTGAAAGAGCTTGGCGT-…	33784
col6a3	ATGCAGCAGCCTCCTCTCTG	22	381-981-2778-3378-5175-5775-7572-8172-9969-10569-12366-12966-14763-15363-17160-17760-19557-20157-21954-22554-24351-24951	ATGCAGCAGCCTCCTCTCTG-ATGCAGCAGCATCCTCTCTG-ATGCAGCAGCCTCCTCTCTG-ATGCAGCAGCATCCTCTCTG-ATGCAGCAGCCTCCTCTCTG-ATGCAGCAGCATCCTCTCTG-ATGCAGCAGCCTCCTCTCTG-ATGCAGCAGCATCCTCTCTG-ATGCAGCAGCCTCCTCTCTG-ATGCAGCAGCATCCTCTCTG-ATGCAGCAGCCTCCTCTCTG-ATGCAGCAGCATCCTCTCTG-ATGCAGCAGCCTCCTCTCTG-ATGCAGCAGCATCCTCTCTG-ATGCAGCAGCCTCCTCTCTG-ATGCAGCAGCATCCTCTCTG-ATGCAGCAGCCTCCTCTCTG-ATGCAGCAGCATCCTCTCTG-ATGCAGCAGCCTCCTCTCTG-…	33784
col6a3	GCAGAGAACTGCAGAGAATA	22	450-1050-2847-3447-5244-5844-7641-8241-10038-10638-12435-13035-14832-15432-17229-17829-19626-20226-22023-22623-24420-25020	GCAGAGAACTGCAGAGAATA-GCAGAGAACTGCAGAGAATA-GCAGAGAACTGCAGAGAATA-GCAGAGAACTGCAGAGAATA-GCAGAGAACTGCAGAGAATA-GCAGAGAACTGCAGAGAATA-GCAGAGAACTGCAGAGAATA-GCAGAGAACTGCAGAGAATA-GCAGAGAACTGCAGAGAATA-GCAGAGAACTGCAGAGAATA-GCAGAGAACTGCAGAGAATA-GCAGAGAACTGCAGAGAATA-GCAGAGAACTGCAGAGAATA-GCAGAGAACTGCAGAGAATA-GCAGAGAACTGCAGAGAATA-GCAGAGACCTGCAGAGAATA-GCAGAGAACTGCAGAGAATA-GCAGAGAACTGCAGAGAATA-GCAGAGAACTGCAGAGAATA-…	33784
col6a3	AGGGGTCTGAGGCACAAAGG	22	221-2018-2618-4415-5015-6812-7412-9209-9809-11606-12206-14003-14603-16400-17000-18797-19397-21194-21794-23591-24191-25988	AGGGGTCTGAGGCACAAAGG-AGGGGTCTGAGGCACAAAGG-AGGGGTCTGAGGCACAAGGG-AGGGGTCTGAGGCACAAAGG-AGGGGTCTGAGGCACAAGGG-AGGGGTCTGAGGCACAAAGG-AGGGGTCTGAGGCACAAGGG-AGGGGTCTGAGGCACAAAGG-AGGGGTCTGAGGCACAAGGG-AGGGGTCTGAGGCACAAAGG-AGGGGTCTGAGGCACAAGGG-AGGGGTCTGAGGCACAAAGG-AGGGGTCTGAGGCACAAGGG-AGGGGTCTGAGGCACAAAGG-AGGGGTCTGAGGCACAAGGG-AGGGGTCTGAGGCACAAAGG-AGGGGTCTGAGGCACAAGGG-AGGGGTCTGAGGCACAAAGG-AGGGGTCTGAGGCACAAGGG-…	33784
col6a3	GGGCTCTGATAGCAGAGAAC	22	439-1039-2836-3436-5233-5833-7630-8230-10027-10627-12424-13024-14821-15421-17218-17818-19615-20215-22012-22612-24409-25009	AGGCTCTGATAGCAGAGAAC-GGGCTCTGATAGCAGAGAAC-AGGCTCTGATAGCAGAGAAC-GGGCTCTGATAGCAGAGAAC-AGGCTCTGATAGCAGAGAAC-GGGCTCTGATAGCAGAGAAC-AGGCTCTGATAGCAGAGAAC-GGGCTCTGATAGCAGAGAAC-AGGCTCTGATAGCAGAGAAC-GGGCTCTGATAGCAGAGAAC-AGGCTCTGATAGCAGAGAAC-GGGCTCTGATAGCAGAGAAC-AGGCTCTGATAGCAGAGAAC-GGGCTCTGATAGCAGAGAAC-AGGCTCTGATAGCAGAGAAC-GGGCTCTGATAGCAGAGACC-AGGCTCTGATAGCAGAGAAC-GGGCTCTGATAGCAGAGAAC-AGGCTCTGATAGCAGAGAAC-…	33784
col6a3	GTTTCTGCTGGACGGTTCAG	22	628-1825-3025-4222-5422-6619-7819-9016-10216-11413-12613-13810-15010-16207-17407-18604-19804-21001-22201-23398-24598-25795	GTTTCTGCTGGACGGTTCAG-GTTTCTGCTGGATGGTTCAG-GTTTCTGCTGGACGGTTCAG-GTTTCTGCTGGATGGTTCAG-GTTTCTGCTGGACGGTTCAG-GTTTCTGCTGGATGGTTCAG-GTTTCTGCTGGACGGTTCAG-GTTTCTGCTGGATGGTTCAG-GTTTCTGCTGGACGGTTCAG-GTTTCTGCTGGATGGTTCAG-GTTTCTGCTGGACGGTTCAG-GTTTCTGCTGGATGGTTCAG-GTTTCTGCTGGACGGTTCAG-GTTTCTGCTGGATGGTTCAG-GTTTCTGCTGGACGGTTCAG-GTTTCTGCTGGATGGTTCAG-GTTTCTGCTGGACGGTTCAG-GTTTCTGCTGGATGGTTCAG-GTTTCTGCTGGACGGTTCAG-…	33784
col6a3	TGGCAGCAGGCGGCTGGAGG	22	307-907-2704-3304-5101-5701-7498-8098-9895-10495-12292-12892-14689-15289-17086-17686-19483-20083-21880-22480-24277-24877	TGGCAGCAGGCGGCTGGAGG-TGGCAGCAGACGGCTGGAGG-TGGCAGCAGGCGGCTGGAGG-TGGCAGCAGACGGCTGGAGG-TGGCAGCAGGCGGCTGGAGG-TGGCAGCAGACGGCTGGAGG-TGGCAGCAGGCGGCTGGAGG-TGGCAGCAGACGGCTGGAGG-TGGCAGCAGGCGGCTGGAGG-TGGCAGCAGACGGCTGGAGG-TGGCAGCAGGCGGCTGGAGG-TGGCAGCAGACGGCTGGAGG-TGGCAGCAGGCGGCTGGAGG-TGGCAGCAGACGGCTGGAGG-TGGCAGCAGGCGGCTGGAGG-TGGCAGCAGACGGCTGGAGG-TGGCAGCAGGCGGCTGGAGG-TGGCAGCAGACGGCTGGAGG-TGGCAGCAGGCGGCTGGAGG-…	33784
col6a3	GCCTCCTCTCTGAAAGAGCT	22	389-989-2786-3386-5183-5783-7580-8180-9977-10577-12374-12974-14771-15371-17168-17768-19565-20165-21962-22562-24359-24959	GCCTCCTCTCTGAAAGAGCT-GCATCCTCTCTGAAAGAGCT-GCCTCCTCTCTGAAAGAGCT-GCATCCTCTCTGAAAGAGCT-GCCTCCTCTCTGAAAGAGCT-GCATCCTCTCTGAAAGAGCT-GCCTCCTCTCTGAAAGAGCT-GCATCCTCTCTGAAAGAGCT-GCCTCCTCTCTGAAAGAGCT-GCATCCTCTCTGAAAGAGCT-GCCTCCTCTCTGAAAGAGCT-GCATCCTCTCTGAAAGAGCT-GCCTCCTCTCTGAAAGAGCT-GCATCCTCTCTGAAAGAGCT-GCCTCCTCTCTGAAAGAGCT-GCATCCTCTCTGAAAGAGCT-GCCTCCTCTCTGAAAGAGCT-GCATCCTCTCTGAAAGAGCT-GCCTCCTCTCTGAAAGAGCT-…	33784
col6a3	AGGAGGGAGACCCCTCAACA	22	1438-2035-3835-4432-6232-6829-8629-9226-11026-11623-13423-14020-15820-16417-18217-18814-20614-21211-23011-23608-25408-26005	AGGAGGGAGACCCCTCAACA-AGGAGGGAGACCCCTCAACA-AGGAGGGAGACCCCTCAACA-AGGAGGGAGACCCCTCAACA-AGGAGGGAGACCCCTCAACA-AGGAGGGAGACCCCTCAACA-AGGAGGGAGACCCCTCAACA-AGGAGGGAGACCCCTCAACA-AGGAGGGAGACCCCTCAACA-AGGAGGGAGACCCCTCAACA-AGGAGGGAGACCCCTCAACA-AGGAGGGAGACCCCTCAACA-AGGAGGGAGACCCCTCAACA-AGGAGGGAGACCCCTCAACA-AGGAGGGAGACCCCTCAACA-AGGAGGGAGACCCCTCAACA-AGGAGGGAGACCCCTCAACA-AGGAGGGAGACCCCTCAACA-AGGAGGGAGACCCCTCAACA-…	33784
col6a3	CAACACGGGGGCAGCTCTCC	22	1453-2050-3850-4447-6247-6844-8644-9241-11041-11638-13438-14035-15835-16432-18232-18829-20629-21226-23026-23623-25423-26020	CAACACGGGGGCAGCTCTCC-CAACACGGGGGCAGCTCTGC-CAACACGGGGGCAGCTCTCC-CAACACGGGGGCAGCTCTGC-CAACACGGGGGCAGCTCTCC-CAACACGGGGGCAGCTCTGC-CAACACGGGGGCAGCTCTCC-CAACACGGGGGCAGCTCTGC-CAACACGGGGGCAGCTCTCC-CAACACGGGGGCAGCTCTGC-CAACACGGGGGCAGCTCTCC-CAACACGGGGGCAGCTCTGC-CAACACGGGGGCAGCTCTCC-CAACACGGGGGCAGCTCTGC-CAACACGGGGGCAGCTCTCC-CAACACGGGGGCAGCTCTGC-CAACACGGGGGCAGCTCTCC-CAACACGGGGGCAGCTCTGC-CAACACGGGGGCAGCTCTCC-…	33784
col6a3	ACAGTAGAGACGCTGAGGTC	22	750-1350-3147-3747-5544-6144-7941-8541-10338-10938-12735-13335-15132-15732-17529-18129-19926-20526-22323-22923-24720-25320	ACAGTAGAGACGCTGAGGTC-ACAGTAGAGATGCTGAGGTC-ACAGTAGAGACGCTGAGGTT-ACAGTAGAGATGCTGAGGTC-ACAGTAGAGACGCTGAGGTC-ACAGTAGAGATGCTGAGGTC-ACAGTAGAGACGCTGAGGTC-ACAGTAGAGATGCTGAGGTC-ACAGTAGAGACGCTGAGGTC-ACAGTAGAGATGCTGAGGTC-ACAGTAGAGACGCTGAGGTC-ACAGTAGAGATGCTGAGGTC-ACAGTAGAGACGCTGAGGTC-ACAGTAGAGATGCTGAGGTC-ACAGTAGAGACGCTGAGGTC-ACAGTAGAGATGCTGAGGTC-ACAGTAGAGACGCTGAGGTC-ACAGTAGAGATGCTGAGGTC-ACAGTAGAGACGCTGAGGTC-…	33784
col6a3	CTGCTGGACGGTTCAGATGG	22	632-1829-3029-4226-5426-6623-7823-9020-10220-11417-12617-13814-15014-16211-17411-18608-19808-21005-22205-23402-24602-25799	CTGCTGGACGGTTCAGATGG-CTGCTGGATGGTTCAGATGG-CTGCTGGACGGTTCAGATGG-CTGCTGGATGGTTCAGATGG-CTGCTGGACGGTTCAGATGG-CTGCTGGATGGTTCAGATGG-CTGCTGGACGGTTCAGATGG-CTGCTGGATGGTTCAGATGG-CTGCTGGACGGTTCAGATGG-CTGCTGGATGGTTCAGATGG-CTGCTGGACGGTTCAGATGG-CTGCTGGATGGTTCAGATGG-CTGCTGGACGGTTCAGATGG-CTGCTGGATGGTTCAGATGG-CTGCTGGACGGTTCAGATGG-CTGCTGGATGGTTCAGATGG-CTGCTGGACGGTTCAGATGG-CTGCTGGATGGTTCAGATGG-CTGCTGGACGGTTCAGATGG-…	33784
col6a3	ATTTCTATCTAAACACATAC	22	171-1968-2568-4365-4965-6762-7362-9159-9759-11556-12156-13953-14553-16350-16950-18747-19347-21144-21744-23541-24141-25938	ATTTCTATCTAAACACATAC-ATTTCTATCTGAACACATAC-ATTTCTATCTAAACACATAC-ATTTCTATCTGAACACATAC-ATTTCTATCTAAACACATAC-ATTTCTATCTGAACACATAC-ATTTCTATCTAAACACATAC-ATTTCTATCTGAACACATAC-ATTTCTATCTAAACACATAC-ATTTCTATCTGAACACATAC-ATTTCTATCTAAACACATAC-ATTTCTATCTGAACACATAC-ATTTCTATCTAAACACATAC-ATTTCTATCTGAACACATAC-ATTTCTATCTAAACACATAC-ATTTCTATCTGAACACATAC-ATTTCTATCTAAACACATAC-ATTTCTATCTGAACACATAC-ATTTCTATCTAAACACATAC-…	33784
col6a3	ACGGGGGCAGCTCTGCAGTA	22	1457-2054-3854-4451-6251-6848-8648-9245-11045-11642-13442-14039-15839-16436-18236-18833-20633-21230-23030-23627-25427-26024	ACGGGGGCAGCTCTCCAGTA-ACGGGGGCAGCTCTGCAGTA-ACGGGGGCAGCTCTCCAGTA-ACGGGGGCAGCTCTGCAGTA-ACGGGGGCAGCTCTCCAGTA-ACGGGGGCAGCTCTGCAGTA-ACGGGGGCAGCTCTCCAGTA-ACGGGGGCAGCTCTGCAGTA-ACGGGGGCAGCTCTCCAGTA-ACGGGGGCAGCTCTGCAGTA-ACGGGGGCAGCTCTCCAGTA-ACGGGGGCAGCTCTGCAGTA-ACGGGGGCAGCTCTCCAGTA-ACGGGGGCAGCTCTGCAGTA-ACGGGGGCAGCTCTCCAGTA-ACGGGGGCAGCTCTGCAGTA-ACGGGGGCAGCTCTCCAGTA-ACGGGGGCAGCTCTGCAGTA-ACGGGGGCAGCTCTCCAGTA-…	33784
col6a3	AGAACTGCAGAGAATATCAT	22	454-1054-2851-3451-5248-5848-7645-8245-10042-10642-12439-13039-14836-15436-17233-17833-19630-20230-22027-22627-24424-25024	AGAACTGCAGAGAATATCAT-AGAACTGCAGAGAATATCAT-AGAACTGCAGAGAATATCAT-AGAACTGCAGAGAATATCAT-AGAACTGCAGAGAATATCAT-AGAACTGCAGAGAATATCAT-AGAACTGCAGAGAATATCAT-AGAACTGCAGAGAATATCAT-AGAACTGCAGAGAATATCAT-AGAACTGCAGAGAATATCAT-AGAACTGCAGAGAATATCAT-AGAACTGCAGAGAATATCAT-AGAACTGCAGAGAATATCAT-AGAACTGCAGAGAATATCAT-AGAACTGCAGAGAATATCAT-AGACCTGCAGAGAATATCAT-AGAACTGCAGAGAATATCAT-AGAACTGCAGAGAATATCAT-AGAACTGCAGAGAATATCAT-…	33784
col6a3	GCTGGACGGTTCAGATGGCA	22	634-1831-3031-4228-5428-6625-7825-9022-10222-11419-12619-13816-15016-16213-17413-18610-19810-21007-22207-23404-24604-25801	GCTGGACGGTTCAGATGGCA-GCTGGATGGTTCAGATGGCA-GCTGGACGGTTCAGATGGCA-GCTGGATGGTTCAGATGGCA-GCTGGACGGTTCAGATGGCA-GCTGGATGGTTCAGATGGCA-GCTGGACGGTTCAGATGGCA-GCTGGATGGTTCAGATGGCA-GCTGGACGGTTCAGATGGCA-GCTGGATGGTTCAGATGGCA-GCTGGACGGTTCAGATGGCA-GCTGGATGGTTCAGATGGCA-GCTGGACGGTTCAGATGGCA-GCTGGATGGTTCAGATGGCA-GCTGGACGGTTCAGATGGCA-GCTGGATGGTTCAGATGGCA-GCTGGACGGTTCAGATGGCA-GCTGGATGGTTCAGATGGCA-GCTGGACGGTTCAGATGGCA-…	33784
col6a3	TGAGCTACCAAATGTCCAAG	22	511-1111-2908-3508-5305-5905-7702-8302-10099-10699-12496-13096-14893-15493-17290-17890-19687-20287-22084-22684-24481-25081	TGAGCTACCAAATGTCCAAG-TGAGCTTCCAAATGTCCAAG-TGAGCTACCAAATGTCCAAG-TGAGCTTCCAAATGTCCAAG-TGAGCTACCAAATGTCCAAG-TGAGCTTCCAAATGTCCAAG-TGAGCTACCAAATGTCCAAG-TGAGCTTCCAAATGTCCAAG-TGAGCTACCAAATGTCCAAG-TGAGCTTCCAAATGTCCAAG-TGAGCTACCAAATGTCCAAG-TGAGCTTCCAAATGTCCAAG-TGAGCTACCAAATGTCCAAG-TGAGCTTCCAAATGTCCAAG-TGAGCTACCAAATGTCCAAG-TGAGCTTCCAAATGTCCAAG-TGAGCTACCAAATGTCCAAG-TGAGCTTCCAAATGTCCAAG-TGAGCTACCAAATGTCCAAG-…	33784
col6a3	TTTCTGCTGGACGGTTCAGA	22	629-1826-3026-4223-5423-6620-7820-9017-10217-11414-12614-13811-15011-16208-17408-18605-19805-21002-22202-23399-24599-25796	TTTCTGCTGGACGGTTCAGA-TTTCTGCTGGATGGTTCAGA-TTTCTGCTGGACGGTTCAGA-TTTCTGCTGGATGGTTCAGA-TTTCTGCTGGACGGTTCAGA-TTTCTGCTGGATGGTTCAGA-TTTCTGCTGGACGGTTCAGA-TTTCTGCTGGATGGTTCAGA-TTTCTGCTGGACGGTTCAGA-TTTCTGCTGGATGGTTCAGA-TTTCTGCTGGACGGTTCAGA-TTTCTGCTGGATGGTTCAGA-TTTCTGCTGGACGGTTCAGA-TTTCTGCTGGATGGTTCAGA-TTTCTGCTGGACGGTTCAGA-TTTCTGCTGGATGGTTCAGA-TTTCTGCTGGACGGTTCAGA-TTTCTGCTGGATGGTTCAGA-TTTCTGCTGGACGGTTCAGA-…	33784
col6a3	GAACAGAGATCGCATTTCTG	22	121-1321-2518-3718-4915-6115-7312-8512-9709-10909-12106-13306-14503-15703-16900-18100-19297-20497-21694-22894-24091-25291	GAACAGAGATCGCATTTCTG-AAACAGAGATCGCATTTCTG-GAACAGAGATCGCATTTCTG-AAACAGAGATCGCATTTCTG-GAACAGAGATCGCATTTCTG-AAACAGAGATCGCATTTCTG-GAACAGAGATCGCATTTCTG-AAACAGAGATCGCATTTCTG-GAACAGAGATCGCATTTCTG-AAACAGAGATCGCATTTCTG-GAACAGAGATCGCATTTCTG-AAACAGAGATCGCATTTCTG-GAACAGAGATCGCATTTCTG-AAACAGAGATCGCATTTCTG-GAACAGAGATCGCATTTCTG-AAACAGAGATCGCATTTCTG-GAACAGAGATCGCATTTCTG-AAACAGAGATCGCATTTCTG-GAACAGAGATCGCATTTCTG-…	33784
muc5ac	TCCACAATCACATCTACTGT	22	4425-4623-5148-5412-6150-6822-7365-7563-8103-8169-8709-8907-9447-9645-10185-10383-10923-11661-11793-12189-12321-12849	TCCACAATCACATCTACTGT-TCCACAATCACATCCACTGT-TCCACAATCACATCCACTGT-TCCACAATCACATCCACTGT-TCCACAATCACATCCACTGT-TCCACAATCACATCCACTGT-TCCACAATCACATCTACTGT-TCCACAATCACATCCACTGT-TCCACAATCACATCCACTGT-TCCACAATCACATCCACTGT-TCCACAATCACATCTACTGT-TCCACAATCACATCCACTGT-TCCACAATCACATCTACTGT-TCCACAATCACATCCACTGT-TCCACAATCACATCTACTGT-TCCACAATCACATCCACTGT-TCCACAATCACATCTACTGT-TCCACAATCACATCCACTGT-TCCACAATCACATCAACTGT-…	15960
col6a3	GAAAGAGCTTGGTGTCTTGA	22	400-1000-2797-3397-5194-5794-7591-8191-9988-10588-12385-12985-14782-15382-17179-17779-19576-20176-21973-22573-24370-24970	GAAAGAGCTTGGCGTCTTGA-GAAAGAGCTCGGTGTCTTGA-GAAAGAGCTTGGCGTCTTGA-GAAAGAGCTCGGTGTCTTGA-GAAAGAGCTTGGCGTCTTGA-GAAAGAGCTCGGTGTCTTGA-GAAAGAGCTTGGCGTCTTGA-GAAAGAGCTCGGTGTCTTGA-GAAAGAGCTTGGCGTCTTGA-GAAAGAGCTCGGTGTCTTGA-GAAAGAGCTTGGCGTCTTGA-GAAAGAGCTCGGTGTCTTGA-GAAAGAGCTTGGCGTCTTGA-GAAAGAGCTCGGTGTCTTGA-GAAAGAGCTTGGCGTCTTGA-GAAAGAGCTTGGTGTCTTGA-GAAAGAGCTTGGCGTCTTGA-GAAAGAGCTCGGTGTCTTGA-GAAAGAGCTTGGCGTCTTGA-…	33784
muc5ac	TCAACCCCTACTTCAACAGA	22	4398-4530-4596-5121-5253-5319-5925-6123-6663-6795-7338-7536-8076-8682-9420-10158-10356-11634-11766-12294-12492-12888	TCAACCCCTACTTCAACAGA-TCAACACCTACTTCAACAGA-TCAACGCCTACTTCAACAGA-TTAACCCCTACTTCAACAGA-TCAACGCCTACTTCAACAGA-TCAACGCCTACTTCAACAGA-TCAACGCCTACTTCAACAGA-TCAACGCCTACTTCAACAGA-TCAACGCCTACTTCAACAGA-TCAACGCCTACTTCAACAGA-TCAACCCCTACTTCAACAGA-TCAACGCCTACTTCAACAGA-TCAACCCCTACTTCAACAGA-TCAACCCCTACTTCAACAGA-TCAACCCCTACTTCAACAGA-TCAACCCCTACTTCAACAGA-TCAACGCCTACTTCAACAGA-TCAACCCCTACTTCAACAGA-TCAACCCCTACTTCAACAGA-…	15960
col6a3	AAAAGATGTAGTGTTTCTGC	22	616-1216-3013-3613-5410-6010-7807-8407-10204-10804-12601-13201-14998-15598-17395-17995-19792-20392-22189-22789-24586-25186	AAAAGATGTAGTGTTTCTGC-AAAGGATGTAGTGTTTCTGC-AAAAGATGTAGTGTTTCTGC-AAAGGATGTAGTGTTTCTGC-AAAAGATGTAGTGTTTCTGC-AAAGGATGTAGTGTTTCTGC-AAAAGATGTAGTGTTTCTGC-AAAGGATGTAGTGTTTCTGC-AAAAGATGTAGTGTTTCTGC-AAAGGATGTAGTGTTTCTGC-AAAAGATGTAGTGTTTCTGC-AAAGGATGTAGTGTTTCTGC-AAAAGATGTAGTGTTTCTGC-AAAGGATGTAGTGTTTCTGC-AAAAGATGTAGTGTTTCTGC-AAAGGATGTAGTGTTTCTGC-AAAAGATGTAGTGTTTCTGC-AAAGGATGTAGTGTTTCTGC-AAAAGATGTAGTGTTTCTGC-…	33784
col6a3	CTCAACACGGGGGCAGCTCT	22	1451-2048-3848-4445-6245-6842-8642-9239-11039-11636-13436-14033-15833-16430-18230-18827-20627-21224-23024-23621-25421-26018	CTCAACACGGGGGCAGCTCT-CTCAACACGGGGGCAGCTCT-CTCAACACGGGGGCAGCTCT-CTCAACACGGGGGCAGCTCT-CTCAACACGGGGGCAGCTCT-CTCAACACGGGGGCAGCTCT-CTCAACACGGGGGCAGCTCT-CTCAACACGGGGGCAGCTCT-CTCAACACGGGGGCAGCTCT-CTCAACACGGGGGCAGCTCT-CTCAACACGGGGGCAGCTCT-CTCAACACGGGGGCAGCTCT-CTCAACACGGGGGCAGCTCT-CTCAACACGGGGGCAGCTCT-CTCAACACGGGGGCAGCTCT-CTCAACACGGGGGCAGCTCT-CTCAACACGGGGGCAGCTCT-CTCAACACGGGGGCAGCTCT-CTCAACACGGGGGCAGCTCT-…	33784
col6a3	CAGGCGGCTGGAGGGTGTGC	22	313-913-2710-3310-5107-5707-7504-8104-9901-10501-12298-12898-14695-15295-17092-17692-19489-20089-21886-22486-24283-24883	CAGGCGGCTGGAGGGTGTGC-CAGACGGCTGGAGGGTGTGC-CAGGCGGCTGGAGGGTGTGC-CAGACGGCTGGAGGGTGTGC-CAGGCGGCTGGAGGGTGTGC-CAGACGGCTGGAGGGTGTGC-CAGGCGGCTGGAGGGTGTGC-CAGACGGCTGGAGGGTGTGC-CAGGCGGCTGGAGGGTGTGC-CAGACGGCTGGAGGGTGTGC-CAGGCGGCTGGAGGGTGTGC-CAGACGGCTGGAGGGTGTGC-CAGGCGGCTGGAGGGTGTGC-CAGACGGCTGGAGGGTGTGC-CAGGCGGCTGGAGGGTGTGC-CAGACGGCTGGAGGGTGTGC-CAGGCGGCTGGAGGGTGTGC-CAGACGGCTGGAGGGTGTGC-CAGGCGGCTGGAGGGTGTGC-…	33784
col6a3	AGTGTTTCTGCTGGATGGTT	22	625-1822-3022-4219-5419-6616-7816-9013-10213-11410-12610-13807-15007-16204-17404-18601-19801-20998-22198-23395-24595-25792	AGTGTTTCTGCTGGACGGTT-AGTGTTTCTGCTGGATGGTT-AGTGTTTCTGCTGGACGGTT-AGTGTTTCTGCTGGATGGTT-AGTGTTTCTGCTGGACGGTT-AGTGTTTCTGCTGGATGGTT-AGTGTTTCTGCTGGACGGTT-AGTGTTTCTGCTGGATGGTT-AGTGTTTCTGCTGGACGGTT-AGTGTTTCTGCTGGATGGTT-AGTGTTTCTGCTGGACGGTT-AGTGTTTCTGCTGGATGGTT-AGTGTTTCTGCTGGACGGTT-AGTGTTTCTGCTGGATGGTT-AGTGTTTCTGCTGGACGGTT-AGTGTTTCTGCTGGATGGTT-AGTGTTTCTGCTGGACGGTT-AGTGTTTCTGCTGGATGGTT-AGTGTTTCTGCTGGACGGTT-…	33784
col6a3	AAAGATGTAGTGTTTCTGCT	22	617-1217-3014-3614-5411-6011-7808-8408-10205-10805-12602-13202-14999-15599-17396-17996-19793-20393-22190-22790-24587-25187	AAAGATGTAGTGTTTCTGCT-AAGGATGTAGTGTTTCTGCT-AAAGATGTAGTGTTTCTGCT-AAGGATGTAGTGTTTCTGCT-AAAGATGTAGTGTTTCTGCT-AAGGATGTAGTGTTTCTGCT-AAAGATGTAGTGTTTCTGCT-AAGGATGTAGTGTTTCTGCT-AAAGATGTAGTGTTTCTGCT-AAGGATGTAGTGTTTCTGCT-AAAGATGTAGTGTTTCTGCT-AAGGATGTAGTGTTTCTGCT-AAAGATGTAGTGTTTCTGCT-AAGGATGTAGTGTTTCTGCT-AAAGATGTAGTGTTTCTGCT-AAGGATGTAGTGTTTCTGCT-AAAGATGTAGTGTTTCTGCT-AAGGATGTAGTGTTTCTGCT-AAAGATGTAGTGTTTCTGCT-…	33784
col6a3	TCTGGCAGCAGGCGGCTGGA	22	305-905-2702-3302-5099-5699-7496-8096-9893-10493-12290-12890-14687-15287-17084-17684-19481-20081-21878-22478-24275-24875	TCTGGCAGCAGGCGGCTGGA-TCTGGCAGCAGACGGCTGGA-TCTGGCAGCAGGCGGCTGGA-TCTGGCAGCAGACGGCTGGA-TCTGGCAGCAGGCGGCTGGA-TCTGGCAGCAGACGGCTGGA-TCTGGCAGCAGGCGGCTGGA-TCTGGCAGCAGACGGCTGGA-TCTGGCAGCAGGCGGCTGGA-TCTGGCAGCAGACGGCTGGA-TCTGGCAGCAGGCGGCTGGA-TCTGGCAGCAGACGGCTGGA-TCTGGCAGCAGGCGGCTGGA-TCTGGCAGCAGACGGCTGGA-TCTGGCAGCAGGCGGCTGGA-TCTGGCAGCAGACGGCTGGA-TCTGGCAGCAGGCGGCTGGA-TCTGGCAGCAGACGGCTGGA-TCTGGCAGCAGGCGGCTGGA-…	33784
col6a3	TAGGATCGAGAGGCTCTGAT	22	429-1029-2826-3426-5223-5823-7620-8220-10017-10617-12414-13014-14811-15411-17208-17808-19605-20205-22002-22602-24399-24999	TAGGATCGAGAGGCTCTGAT-TAGGATCGAGGGGCTCTGAT-TAGGATCGAGAGGCTCTGAT-TAGGATCGAGGGGCTCTGAT-TAGGATCGAGAGGCTCTGAT-TAGGATCGAGGGGCTCTGAT-TAGGATCGAGAGGCTCTGAT-TAGGATCGAGGGGCTCTGAT-TAGGATCGAGAGGCTCTGAT-TAGGATCGAGGGGCTCTGAT-TAGGATCGAGAGGCTCTGAT-TAGGATCGAGGGGCTCTGAT-TAGGATCGAGAGGCTCTGAT-TAGGATCGAGGGGCTCTGAT-TAGGATCGAGAGGCTCTGAT-TAGGATCGAGGGGCTCTGAT-TAGGATCGAGAGGCTCTGAT-TAGGATCGAGGGGCTCTGAT-TAGGATCGAGAGGCTCTGAT-…	33784
col6a3	TTCTGCTGGACGGTTCAGAT	22	630-1827-3027-4224-5424-6621-7821-9018-10218-11415-12615-13812-15012-16209-17409-18606-19806-21003-22203-23400-24600-25797	TTCTGCTGGACGGTTCAGAT-TTCTGCTGGATGGTTCAGAT-TTCTGCTGGACGGTTCAGAT-TTCTGCTGGATGGTTCAGAT-TTCTGCTGGACGGTTCAGAT-TTCTGCTGGATGGTTCAGAT-TTCTGCTGGACGGTTCAGAT-TTCTGCTGGATGGTTCAGAT-TTCTGCTGGACGGTTCAGAT-TTCTGCTGGATGGTTCAGAT-TTCTGCTGGACGGTTCAGAT-TTCTGCTGGATGGTTCAGAT-TTCTGCTGGACGGTTCAGAT-TTCTGCTGGATGGTTCAGAT-TTCTGCTGGACGGTTCAGAT-TTCTGCTGGATGGTTCAGAT-TTCTGCTGGACGGTTCAGAT-TTCTGCTGGATGGTTCAGAT-TTCTGCTGGACGGTTCAGAT-…	33784
col6a3	GATAGCAGAGAACTGCAGAG	22	446-1046-2843-3443-5240-5840-7637-8237-10034-10634-12431-13031-14828-15428-17225-17825-19622-20222-22019-22619-24416-25016	GATAGCAGAGAACTGCAGAG-GATAGCAGAGAACTGCAGAG-GATAGCAGAGAACTGCAGAG-GATAGCAGAGAACTGCAGAG-GATAGCAGAGAACTGCAGAG-GATAGCAGAGAACTGCAGAG-GATAGCAGAGAACTGCAGAG-GATAGCAGAGAACTGCAGAG-GATAGCAGAGAACTGCAGAG-GATAGCAGAGAACTGCAGAG-GATAGCAGAGAACTGCAGAG-GATAGCAGAGAACTGCAGAG-GATAGCAGAGAACTGCAGAG-GATAGCAGAGAACTGCAGAG-GATAGCAGAGAACTGCAGAG-GATAGCAGAGACCTGCAGAG-GATAGCAGAGAACTGCAGAG-GATAGCAGAGAACTGCAGAG-GATAGCAGAGAACTGCAGAG-…	33784
col6a3	AATAGGATCGAGAGGCTCTG	22	427-1027-2824-3424-5221-5821-7618-8218-10015-10615-12412-13012-14809-15409-17206-17806-19603-20203-22000-22600-24397-24997	AATAGGATCGAGAGGCTCTG-AATAGGATCGAGGGGCTCTG-AATAGGATCGAGAGGCTCTG-AATAGGATCGAGGGGCTCTG-AATAGGATCGAGAGGCTCTG-AATAGGATCGAGGGGCTCTG-AATAGGATCGAGAGGCTCTG-AATAGGATCGAGGGGCTCTG-AATAGGATCGAGAGGCTCTG-AATAGGATCGAGGGGCTCTG-AATAGGATCGAGAGGCTCTG-AATAGGATCGAGGGGCTCTG-AATAGGATCGAGAGGCTCTG-AATAGGATCGAGGGGCTCTG-AATAGGATCGAGAGGCTCTG-AATAGGATCGAGGGGCTCTG-AATAGGATCGAGAGGCTCTG-AATAGGATCGAGGGGCTCTG-AATAGGATCGAGAGGCTCTG-…	33784
col6a3	TACAGTAGAGACGCTGAGGT	22	749-1349-3146-3746-5543-6143-7940-8540-10337-10937-12734-13334-15131-15731-17528-18128-19925-20525-22322-22922-24719-25319	TACAGTAGAGACGCTGAGGT-TACAGTAGAGATGCTGAGGT-TACAGTAGAGACGCTGAGGT-TACAGTAGAGATGCTGAGGT-TACAGTAGAGACGCTGAGGT-TACAGTAGAGATGCTGAGGT-TACAGTAGAGACGCTGAGGT-TACAGTAGAGATGCTGAGGT-TACAGTAGAGACGCTGAGGT-TACAGTAGAGATGCTGAGGT-TACAGTAGAGACGCTGAGGT-TACAGTAGAGATGCTGAGGT-TACAGTAGAGACGCTGAGGT-TACAGTAGAGATGCTGAGGT-TACAGTAGAGACGCTGAGGT-TACAGTAGAGATGCTGAGGT-TACAGTAGAGACGCTGAGGT-TACAGTAGAGATGCTGAGGT-TACAGTAGAGACGCTGAGGT-…	33784
col6a3	TACAGCAGAGAACCAGAGGC	22	149-1946-2546-4343-4943-6740-7340-9137-9737-11534-12134-13931-14531-16328-16928-18725-19325-21122-21722-23519-24119-25916	TACAGCAGAGAACCAGAGGC-TACAGCAGAGATCCAGAGGC-TACAGCAGAGAACCAGAGGC-TACAGCAGAGATCCAGAGGC-TACAGCAGAGAACCAGAGGC-TACAGCAGAGATCCAGAGGC-TACAGCAGAGAACCAGGGGC-TACAGCAGAGATCCAGAGGC-TACAGCAGAGAACCAGAGGC-TACAGCAGAGATCCAGAGGC-TACAGCAGAGAACCAGAGGC-TACAGCAGAGATCCAGAGGC-TACAGCAGAGAACCAGAGGC-TACAGCAGAGATCCAGAGGC-TACAGCAGAGAACCAGAGGC-TACAGCAGAGATCCAGAGGC-TACAGCAGAGAACCAGAGGC-TACAGCAGAGATCCAGAGGC-TACAGCAGAGAACCAGAGGC-…	33784
col6a3	GTACAGTAGAGACGCTGAGG	22	748-1348-3145-3745-5542-6142-7939-8539-10336-10936-12733-13333-15130-15730-17527-18127-19924-20524-22321-22921-24718-25318	GTACAGTAGAGACGCTGAGG-GTACAGTAGAGATGCTGAGG-GTACAGTAGAGACGCTGAGG-GTACAGTAGAGATGCTGAGG-GTACAGTAGAGACGCTGAGG-GTACAGTAGAGATGCTGAGG-GTACAGTAGAGACGCTGAGG-GTACAGTAGAGATGCTGAGG-GTACAGTAGAGACGCTGAGG-GTACAGTAGAGATGCTGAGG-GTACAGTAGAGACGCTGAGG-GTACAGTAGAGATGCTGAGG-GTACAGTAGAGACGCTGAGG-GTACAGTAGAGATGCTGAGG-GTACAGTAGAGACGCTGAGG-GTACAGTAGAGATGCTGAGG-GTACAGTAGAGACGCTGAGG-GTACAGTAGAGATGCTGAGG-GTACAGTAGAGACGCTGAGG-…	33784
col6a3	AAAGAGCTTGGTGTCTTGAC	22	401-1001-2798-3398-5195-5795-7592-8192-9989-10589-12386-12986-14783-15383-17180-17780-19577-20177-21974-22574-24371-24971	AAAGAGCTTGGCGTCTTGAC-AAAGAGCTCGGTGTCTTGAC-AAAGAGCTTGGCGTCTTGAC-AAAGAGCTCGGTGTCTTGAC-AAAGAGCTTGGCGTCTTGAC-AAAGAGCTCGGTGTCTTGAC-AAAGAGCTTGGCGTCTTGAC-AAAGAGCTCGGTGTCTTGAC-AAAGAGCTTGGCGTCTTGAC-AAAGAGCTCGGTGTCTTGAC-AAAGAGCTTGGCGTCTTGAC-AAAGAGCTCGGTGTCTTGAC-AAAGAGCTTGGCGTCTTGAC-AAAGAGCTCGGTGTCTTGAC-AAAGAGCTTGGCGTCTTGAC-AAAGAGCTTGGTGTCTTGAC-AAAGAGCTTGGCGTCTTGAC-AAAGAGCTCGGTGTCTTGAC-AAAGAGCTTGGCGTCTTGAC-…	33784
muc5ac	GCACCAACTTCTACAGAAAC	22	3861-4467-5190-5994-6732-7407-8145-8751-9489-10227-10965-11703-11835-11901-12033-12099-12231-12363-12429-12561-12759-12825	ACACCAACTTCTACAGAAAC-ACACCAACTTCTACAGAAAC-ACACCAACTTCTACAGAAAC-ACACCAACTTCTACAGAAAC-ACACCAACTTCTACAGAAAC-ACACCAACTTCTACAGAAAC-ACACCAACTTCTACAGAAAC-ACACCAACTTCTACAGAAAC-ACACCAACTTCTACAGAAAC-ACACCAACTTCTACAGAAAC-ACACCAACTTCTACAGAAAC-ACACCAACTTCTACAGAAAC-ACACCAACTTCTACAGAAAC-ACACCAACTTCTACAGAAAC-ACACCAACTTCTACAGAAAC-ACACCAACTTCTACAGAAAC-ACACCAACTTCTACAGAAAC-ACACCAACTTCTACAGAAAC-ACACCAACTTCTACAGAAAC-…	15960
col6a3	CTTAGCGGGGGCAGGTCATT	22	350-950-2747-3347-5144-5744-7541-8141-9938-10538-12335-12935-14732-15332-17129-17729-19526-20126-21923-22523-24320-24920	CTTAGCGGGGGCAAGTCATT-CTTAGCGGGGGAAGGTCATT-CTTAGCGGGGGCAGGTCATT-CTTAGCGGGGGAAGGTCATT-CTTAGCGGGGGCAGGTCATT-CTTAGCGGGGGAAGGTCATT-CTTAGCGGGGGCAGGTCATT-CTTAGCGGGGGAAGGTCATT-CTTAGCGGGGGCAGGTCATT-CTTAGCGGGGGAAGGTCATT-CTTAGCGGGGGCAGGTCATT-CTTAGCGGGGGAAGGTCATT-CTTAGCGGGGGCAGGTCATT-CTTAGCGGGGGAAGGTCATT-CTTAGCGGGGGCAGGTCATT-CTTAGCGGGGGAAGGTCATT-CTTAGCGGGGGCAGGTCATT-CTTAGCGGGGGAAGGTCATT-CTTAGCGGGGGCAGGTCATT-…	33784
col6a3	AGACCCCTCAACACGGGGGC	22	1445-2042-3842-4439-6239-6836-8636-9233-11033-11630-13430-14027-15827-16424-18224-18821-20621-21218-23018-23615-25415-26012	AGACCCCTCAACACGGGGGC-AGACCCCTCAACACGGGGGC-AGACCCCTCAACACGGGGGC-AGACCCCTCAACACGGGGGC-AGACCCCTCAACACGGGGGC-AGACCCCTCAACACGGGGGC-AGACCCCTCAACACGGGGGC-AGACCCCTCAACACGGGGGC-AGACCCCTCAACACGGGGGC-AGACCCCTCAACACGGGGGC-AGACCCCTCAACACGGGGGC-AGACCCCTCAACACGGGGGC-AGACCCCTCAACACGGGGGC-AGACCCCTCAACACGGGGGC-AGACCCCTCAACACGGGGGC-AGACCCCTCAACACGGGGGC-AGACCCCTCAACACGGGGGC-AGACCCCTCAACACGGGGGC-AGACCCCTCAACACGGGGGC-…	33784
col6a3	GAGGGAGACCCCTCAACACG	22	1440-2037-3837-4434-6234-6831-8631-9228-11028-11625-13425-14022-15822-16419-18219-18816-20616-21213-23013-23610-25410-26007	GAGGGAGACCCCTCAACACG-GAGGGAGACCCCTCAACACG-GAGGGAGACCCCTCAACACG-GAGGGAGACCCCTCAACACG-GAGGGAGACCCCTCAACACG-GAGGGAGACCCCTCAACACG-GAGGGAGACCCCTCAACACG-GAGGGAGACCCCTCAACACG-GAGGGAGACCCCTCAACACG-GAGGGAGACCCCTCAACACG-GAGGGAGACCCCTCAACACG-GAGGGAGACCCCTCAACACG-GAGGGAGACCCCTCAACACG-GAGGGAGACCCCTCAACACG-GAGGGAGACCCCTCAACACG-GAGGGAGACCCCTCAACACG-GAGGGAGACCCCTCAACACG-GAGGGAGACCCCTCAACACG-GAGGGAGACCCCTCAACACG-…	33784
col6a3	GACCCCTCAACACGGGGGCA	22	1446-2043-3843-4440-6240-6837-8637-9234-11034-11631-13431-14028-15828-16425-18225-18822-20622-21219-23019-23616-25416-26013	GACCCCTCAACACGGGGGCA-GACCCCTCAACACGGGGGCA-GACCCCTCAACACGGGGGCA-GACCCCTCAACACGGGGGCA-GACCCCTCAACACGGGGGCA-GACCCCTCAACACGGGGGCA-GACCCCTCAACACGGGGGCA-GACCCCTCAACACGGGGGCA-GACCCCTCAACACGGGGGCA-GACCCCTCAACACGGGGGCA-GACCCCTCAACACGGGGGCA-GACCCCTCAACACGGGGGCA-GACCCCTCAACACGGGGGCA-GACCCCTCAACACGGGGGCA-GACCCCTCAACACGGGGGCA-GACCCCTCAACACGGGGGCA-GACCCCTCAACACGGGGGCA-GACCCCTCAACACGGGGGCA-GACCCCTCAACACGGGGGCA-…	33784
col6a3	ACTGCAGAGAATATCATACG	22	457-1057-2854-3454-5251-5851-7648-8248-10045-10645-12442-13042-14839-15439-17236-17836-19633-20233-22030-22630-24427-25027	ACTGCAGAGAATATCATATG-ACTGCAGAGAATATCATACG-ACTGCAGAGAATATCATATG-ACTGCAGAGAATATCATACG-ACTGCAGAGAATATCATATG-ACTGCAGAGAATATCATACG-ACTGCAGAGAATATCATATG-ACTGCAGAGAATATCATACG-ACTGCAGAGAATATCATATG-ACTGCAGAGAATATCATACG-ACTGCAGAGAATATCATATG-ACTGCAGAGAATATCATACG-ACTGCAGAGAATATCATATG-ACTGCAGAGAATATCATACG-ACTGCAGAGAATATCATATG-CCTGCAGAGAATATCATACG-ACTGCAGAGAATATCATATG-ACTGCAGAGAATATCATACG-ACTGCAGAGAATATCATATG-…	33784
col6a3	TAGTGTTTCTGCTGGATGGT	22	624-1821-3021-4218-5418-6615-7815-9012-10212-11409-12609-13806-15006-16203-17403-18600-19800-20997-22197-23394-24594-25791	TAGTGTTTCTGCTGGACGGT-TAGTGTTTCTGCTGGATGGT-TAGTGTTTCTGCTGGACGGT-TAGTGTTTCTGCTGGATGGT-TAGTGTTTCTGCTGGACGGT-TAGTGTTTCTGCTGGATGGT-TAGTGTTTCTGCTGGACGGT-TAGTGTTTCTGCTGGATGGT-TAGTGTTTCTGCTGGACGGT-TAGTGTTTCTGCTGGATGGT-TAGTGTTTCTGCTGGACGGT-TAGTGTTTCTGCTGGATGGT-TAGTGTTTCTGCTGGACGGT-TAGTGTTTCTGCTGGATGGT-TAGTGTTTCTGCTGGACGGT-TAGTGTTTCTGCTGGATGGT-TAGTGTTTCTGCTGGACGGT-TAGTGTTTCTGCTGGATGGT-TAGTGTTTCTGCTGGACGGT-…	33784
col6a3	ACTGCTTCTTCTGGCAGCAG	22	296-896-2693-3293-5090-5690-7487-8087-9884-10484-12281-12881-14678-15278-17075-17675-19472-20072-21869-22469-24266-24866	ACTGCTTCTTCTGGCAGCAG-ACTGCTTCTTCTGGCAGCAG-ACTGCTTCTTCTGGCAGCAG-ACTGCTTCTTCTGGCAGCAG-ACTGCTTCTTCTGGCAGCAG-ACTGCTTCTTCTGGCAGCAG-ACTGCTTCTTCTGGCAGCAG-ACTGCTTCTTCTGGCAGCAG-ACTGCTTCTTCTGGCAGCAG-ACTGCTTCTTCTGGCAGCAG-ACTGCTTCTTCTGGCAGCAG-ACTGCTTCTTCTGGCAGCAG-ACTGCTTCTTCTGGCAGCAG-ACTGCTTCTTCTGGCAGCAG-ACTGCTTCTTCTGGCAGCAG-ACTGCTTCTTCTGGCAGCAG-ACTGCTTCTTCTGGCAGCAG-ACTGCTTCTTCTGGCAGCAG-ACTGCTTCTTCTGGCAGCAG-…	33784
col6a3	GTCAGGGGTCTGAGGCACAA	22	218-2015-2615-4412-5012-6809-7409-9206-9806-11603-12203-14000-14600-16397-16997-18794-19394-21191-21791-23588-24188-25985	GTCAGGGGTCTGAGGCACAA-ATCAGGGGTCTGAGGCACAA-GTCAGGGGTCTGAGGCACAA-ATCAGGGGTCTGAGGCACAA-GTCAGGGGTCTGAGGCACAA-ATCAGGGGTCTGAGGCACAA-GTCAGGGGTCTGAGGCACAA-ATCAGGGGTCTGAGGCACAA-GTCAGGGGTCTGAGGCACAA-ATCAGGGGTCTGAGGCACAA-GTCAGGGGTCTGAGGCACAA-ATCAGGGGTCTGAGGCACAA-GTCAGGGGTCTGAGGCACAA-ATCAGGGGTCTGAGGCACAA-GTCAGGGGTCTGAGGCACAA-ATCAGGGGTCTGAGGCACAA-GTCAGGGGTCTGAGGCACAA-ATCAGGGGTCTGAGGCACAA-GTCAGGGGTCTGAGGCACAA-…	33784
muc5ac	CTGAAACATCAACCCCTACT	22	4390-4522-4588-5113-5245-5311-5917-6115-6655-6787-7330-7528-8068-8674-9412-10150-10348-11626-11758-12286-12484-12880	CTGAAACATCAACCCCTACT-CTGAAACATCAACACCTACT-CTGAAACATCAACGCCTACT-CTGAAACATTAACCCCTACT-CTGAAACATCAACGCCTACT-CTGAAACATCAACGCCTACT-CTGAAACATCAACGCCTACT-CTGAAACATCAACGCCTACT-CTGAAACATCAACGCCTACT-CTGAAACATCAACGCCTACT-CTGAAACATCAACCCCTACT-CTGAAACATCAACGCCTACT-CTGAAACATCAACCCCTACT-CTGAAACATCAACCCCTACT-CTGAAACATCAACCCCTACT-CTGAAACATCAACCCCTACT-CTGAAACATCAACGCCTACT-CTGAAACATCAACCCCTACT-TTGAAACATCAACCCCTACT-…	15960
col6a3	TCAGGGGTCTGAGGCACAAA	22	219-2016-2616-4413-5013-6810-7410-9207-9807-11604-12204-14001-14601-16398-16998-18795-19395-21192-21792-23589-24189-25986	TCAGGGGTCTGAGGCACAAA-TCAGGGGTCTGAGGCACAAA-TCAGGGGTCTGAGGCACAAG-TCAGGGGTCTGAGGCACAAA-TCAGGGGTCTGAGGCACAAG-TCAGGGGTCTGAGGCACAAA-TCAGGGGTCTGAGGCACAAG-TCAGGGGTCTGAGGCACAAA-TCAGGGGTCTGAGGCACAAG-TCAGGGGTCTGAGGCACAAA-TCAGGGGTCTGAGGCACAAG-TCAGGGGTCTGAGGCACAAA-TCAGGGGTCTGAGGCACAAG-TCAGGGGTCTGAGGCACAAA-TCAGGGGTCTGAGGCACAAG-TCAGGGGTCTGAGGCACAAA-TCAGGGGTCTGAGGCACAAG-TCAGGGGTCTGAGGCACAAA-TCAGGGGTCTGAGGCACAAG-…	33784
col6a3	GATGCAGCAGCCTCCTCTCT	22	380-980-2777-3377-5174-5774-7571-8171-9968-10568-12365-12965-14762-15362-17159-17759-19556-20156-21953-22553-24350-24950	GATGCAGCAGCCTCCTCTCT-GATGCAGCAGCATCCTCTCT-GATGCAGCAGCCTCCTCTCT-GATGCAGCAGCATCCTCTCT-GATGCAGCAGCCTCCTCTCT-GATGCAGCAGCATCCTCTCT-AATGCAGCAGCCTCCTCTCT-GATGCAGCAGCATCCTCTCT-GATGCAGCAGCCTCCTCTCT-GATGCAGCAGCATCCTCTCT-GATGCAGCAGCCTCCTCTCT-GATGCAGCAGCATCCTCTCT-GATGCAGCAGCCTCCTCTCT-GATGCAGCAGCATCCTCTCT-GATGCAGCAGCCTCCTCTCT-GATGCAGCAGCATCCTCTCT-GATGCAGCAGCCTCCTCTCT-GATGCAGCAGCATCCTCTCT-GATGCAGCAGCCTCCTCTCT-…	33784
col6a3	AGGCGGCTGGAGGGTGTGCC	22	314-914-2711-3311-5108-5708-7505-8105-9902-10502-12299-12899-14696-15296-17093-17693-19490-20090-21887-22487-24284-24884	AGGCGGCTGGAGGGTGTGCC-AGACGGCTGGAGGGTGTGCC-AGGCGGCTGGAGGGTGTGCC-AGACGGCTGGAGGGTGTGCC-AGGCGGCTGGAGGGTGTGCC-AGACGGCTGGAGGGTGTGCC-AGGCGGCTGGAGGGTGTGCC-AGACGGCTGGAGGGTGTGCC-AGGCGGCTGGAGGGTGTGCC-AGACGGCTGGAGGGTGTGCC-AGGCGGCTGGAGGGTGTGCC-AGACGGCTGGAGGGTGTGCC-AGGCGGCTGGAGGGTGTGCC-AGACGGCTGGAGGGTGTGCC-AGGCGGCTGGAGGGTGTGCC-AGACGGCTGGAGGGTGTGCC-AGGCGGCTGGAGGGTGTGCC-AGACGGCTGGAGGGTGTGCC-AGGCGGCTGGAGGGTGTGCC-…	33784
col6a3	AGAGGCTCTGATAGCAGAGA	22	437-1037-2834-3434-5231-5831-7628-8228-10025-10625-12422-13022-14819-15419-17216-17816-19613-20213-22010-22610-24407-25007	AGAGGCTCTGATAGCAGAGA-AGGGGCTCTGATAGCAGAGA-AGAGGCTCTGATAGCAGAGA-AGGGGCTCTGATAGCAGAGA-AGAGGCTCTGATAGCAGAGA-AGGGGCTCTGATAGCAGAGA-AGAGGCTCTGATAGCAGAGA-AGGGGCTCTGATAGCAGAGA-AGAGGCTCTGATAGCAGAGA-AGGGGCTCTGATAGCAGAGA-AGAGGCTCTGATAGCAGAGA-AGGGGCTCTGATAGCAGAGA-AGAGGCTCTGATAGCAGAGA-AGGGGCTCTGATAGCAGAGA-AGAGGCTCTGATAGCAGAGA-AGGGGCTCTGATAGCAGAGA-AGAGGCTCTGATAGCAGAGA-AGGGGCTCTGATAGCAGAGA-AGAGGCTCTGATAGCAGAGA-…	33784
col6a3	TCTGCTGGACGGTTCAGATG	22	631-1828-3028-4225-5425-6622-7822-9019-10219-11416-12616-13813-15013-16210-17410-18607-19807-21004-22204-23401-24601-25798	TCTGCTGGACGGTTCAGATG-TCTGCTGGATGGTTCAGATG-TCTGCTGGACGGTTCAGATG-TCTGCTGGATGGTTCAGATG-TCTGCTGGACGGTTCAGATG-TCTGCTGGATGGTTCAGATG-TCTGCTGGACGGTTCAGATG-TCTGCTGGATGGTTCAGATG-TCTGCTGGACGGTTCAGATG-TCTGCTGGATGGTTCAGATG-TCTGCTGGACGGTTCAGATG-TCTGCTGGATGGTTCAGATG-TCTGCTGGACGGTTCAGATG-TCTGCTGGATGGTTCAGATG-TCTGCTGGACGGTTCAGATG-TCTGCTGGATGGTTCAGATG-TCTGCTGGACGGTTCAGATG-TCTGCTGGATGGTTCAGATG-TCTGCTGGACGGTTCAGATG-…	33784
col6a3	GCAGGCGGCTGGAGGGTGTG	22	312-912-2709-3309-5106-5706-7503-8103-9900-10500-12297-12897-14694-15294-17091-17691-19488-20088-21885-22485-24282-24882	GCAGGCGGCTGGAGGGTGTG-GCAGACGGCTGGAGGGTGTG-GCAGGCGGCTGGAGGGTGTG-GCAGACGGCTGGAGGGTGTG-GCAGGCGGCTGGAGGGTGTG-GCAGACGGCTGGAGGGTGTG-GCAGGCGGCTGGAGGGTGTG-GCAGACGGCTGGAGGGTGTG-GCAGGCGGCTGGAGGGTGTG-GCAGACGGCTGGAGGGTGTG-GCAGGCGGCTGGAGGGTGTG-GCAGACGGCTGGAGGGTGTG-GCAGGCGGCTGGAGGGTGTG-GCAGACGGCTGGAGGGTGTG-GCAGGCGGCTGGAGGGTGTG-GCAGACGGCTGGAGGGTGTG-GCAGGCGGCTGGAGGGTGTG-GCAGACGGCTGGAGGGTGTG-GCAGGCGGCTGGAGGGTGTG-…	33784
col6a3	TGCAGTACAGTAGAGACGCT	22	744-1344-3141-3741-5538-6138-7935-8535-10332-10932-12729-13329-15126-15726-17523-18123-19920-20520-22317-22917-24714-25314	TGCAGTACAGTAGAGACGCT-TGCAGTACAGTAGAGATGCT-TGCAGTACAGTAGAGACGCT-TGCAGTACAGTAGAGATGCT-TGCAGTACAGTAGAGACGCT-TGCAGTACAGTAGAGATGCT-TGCAGTACAGTAGAGACGCT-TGCAGTACAGTAGAGATGCT-TGCAGTACAGTAGAGACGCT-TGCAGTACAGTAGAGATGCT-TGCAGTACAGTAGAGACGCT-TGCAGTACAGTAGAGATGCT-TGCAGTACAGTAGAGACGCT-TGCAGTACAGTAGAGATGCT-TGCAGTACAGTAGAGACGCT-TGCAGTACAGTAGAGATGCT-TGCAGTACAGTAGAGACGCT-TGCAGTACAGTAGAGATGCT-TGCAGTACAGTAGAGACGCT-…	33784
col6a3	GGGATGTAGTGTTTCTGCTG	22	1218-1815-3615-4212-6012-6609-8409-9006-10806-11403-13203-13800-15600-16197-17997-18594-20394-20991-22791-23388-25188-25785	AGGATGTAGTGTTTCTGCTG-GGGATGTAGTGTTTCTGCTG-AGGATGTAGTGTTTCTGCTG-GGGATGTAGTGTTTCTGCTG-AGGATGTAGTGTTTCTGCTG-GGGATGTAGTGTTTCTGCTG-AGGATGTAGTGTTTCTGCTG-GGGATGTAGTGTTTCTGCTG-AGGATGTAGTGTTTCTGCTG-GGGATGTAGTGTTTCTGCTG-AGGATGTAGTGTTTCTGCTG-GGGATGTAGTGTTTCTGCTG-AGGATGTAGTGTTTCTGCTG-GGGATGTAGTGTTTCTGCTG-AGGATGTAGTGTTTCTGCTG-GGGATGTAGTGTTTCTGCTG-AGGATGTAGTGTTTCTGCTG-GGGATGTAGTGTTTCTGCTG-AGGATGTAGTGTTTCTGCTG-…	33784
col6a3	GGATCGAGAGGCTCTGATAG	22	431-1031-2828-3428-5225-5825-7622-8222-10019-10619-12416-13016-14813-15413-17210-17810-19607-20207-22004-22604-24401-25001	GGATCGAGAGGCTCTGATAG-GGATCGAGGGGCTCTGATAG-GGATCGAGAGGCTCTGATAG-GGATCGAGGGGCTCTGATAG-GGATCGAGAGGCTCTGATAG-GGATCGAGGGGCTCTGATAG-GGATCGAGAGGCTCTGATAG-GGATCGAGGGGCTCTGATAG-GGATCGAGAGGCTCTGATAG-GGATCGAGGGGCTCTGATAG-GGATCGAGAGGCTCTGATAG-GGATCGAGGGGCTCTGATAG-GGATCGAGAGGCTCTGATAG-GGATCGAGGGGCTCTGATAG-GGATCGAGAGGCTCTGATAG-GGATCGAGGGGCTCTGATAG-GGATCGAGAGGCTCTGATAG-GGATCGAGGGGCTCTGATAG-GGATCGAGAGGCTCTGATAG-…	33784
col6a3	GCTGGAGGGTGTGCCGCAGA	22	319-919-2716-3316-5113-5713-7510-8110-9907-10507-12304-12904-14701-15301-17098-17698-19495-20095-21892-22492-24289-24889	GCTGGAGGGTGTGCCGCAGA-GCTGGAGGGTGTGCCACAGA-GCTGGAGGGTGTGCCGCAGA-GCTGGAGGGTGTGCCACAGA-GCTGGAGGGTGTGCCGCAGA-GCTGGAGGGTGTGCCACAGA-GCTGGAGGGTGTGCCGCAGA-GCTGGAGGGTGTGCCACAGA-GCTGGAGGGTGTGCCGCAGA-GCTGGAGGGTGTGCCACAGA-GCTGGAGGGTGTGCCGCAGA-GCTGGAGGGTGTGCCACAGA-GCTGGAGGGTGTGCCGCAGA-GCTGGAGGGTGTGCCACAGA-GCTGGAGGGTGTGCCGCAGA-GCTGGAGGGTGTGCCACAGA-GCTGGAGGGTGTGCCGCAGA-GCTGGAGGGTGTGCCACAGA-GCTGGAGGGTGTGCCGCAGA-…	33784
col6a3	TGCTTCTTCTGGCAGCAGGC	22	298-898-2695-3295-5092-5692-7489-8089-9886-10486-12283-12883-14680-15280-17077-17677-19474-20074-21871-22471-24268-24868	TGCTTCTTCTGGCAGCAGGC-TGCTTCTTCTGGCAGCAGAC-TGCTTCTTCTGGCAGCAGGC-TGCTTCTTCTGGCAGCAGAC-TGCTTCTTCTGGCAGCAGGC-TGCTTCTTCTGGCAGCAGAC-TGCTTCTTCTGGCAGCAGGC-TGCTTCTTCTGGCAGCAGAC-TGCTTCTTCTGGCAGCAGGC-TGCTTCTTCTGGCAGCAGAC-TGCTTCTTCTGGCAGCAGGC-TGCTTCTTCTGGCAGCAGAC-TGCTTCTTCTGGCAGCAGGC-TGCTTCTTCTGGCAGCAGAC-TGCTTCTTCTGGCAGCAGGC-TGCTTCTTCTGGCAGCAGAC-TGCTTCTTCTGGCAGCAGGC-TGCTTCTTCTGGCAGCAGAC-TGCTTCTTCTGGCAGCAGGC-…	33784
muc5ac	ATCAACCCCTACTTCAACAG	22	4397-4529-4595-5120-5252-5318-5924-6122-6662-6794-7337-7535-8075-8681-9419-10157-10355-11633-11765-12293-12491-12887	ATCAACCCCTACTTCAACAG-ATCAACACCTACTTCAACAG-ATCAACGCCTACTTCAACAG-ATTAACCCCTACTTCAACAG-ATCAACGCCTACTTCAACAG-ATCAACGCCTACTTCAACAG-ATCAACGCCTACTTCAACAG-ATCAACGCCTACTTCAACAG-ATCAACGCCTACTTCAACAG-ATCAACGCCTACTTCAACAG-ATCAACCCCTACTTCAACAG-ATCAACGCCTACTTCAACAG-ATCAACCCCTACTTCAACAG-ATCAACCCCTACTTCAACAG-ATCAACCCCTACTTCAACAG-ATCAACCCCTACTTCAACAG-ATCAACGCCTACTTCAACAG-ATCAACCCCTACTTCAACAG-ATCAACCCCTACTTCAACAG-…	15960
col6a3	TGTTGTGCAGTACAGTAGAG	22	739-1339-3136-3736-5533-6133-7930-8530-10327-10927-12724-13324-15121-15721-17518-18118-19915-20515-22312-22912-24709-25309	TGTTGTGCAGTACAGTAGAG-TGTGGTGCAGTACAGTAGAG-TGTTGTGCAGTACAGTAGAG-TGTGGTGCAGTACAGTAGAG-TGTTGTGCAGTACAGTAGAG-TGTGGTGCAGTACAGTAGAG-TGTTGTGCAGTACAGTAGAG-TGTGGTGCAGTACAGTAGAG-TGTTGTGCAGTACAGTAGAG-TGTGGTGCAGTACAGTAGAG-TGTTGTGCAGTACAGTAGAG-TGTGGTGCAGTACAGTAGAG-TGTTGTGCAGTACAGTAGAG-TGTGGTGCAGTACAGTAGAG-TGTTGTGCAGTACAGTAGAG-TGTGGTGCAGTACAGTAGAG-TGTTGTGCAGTACAGTAGAG-TGTGGTGCAGTACAGTAGAG-TGTTGTGCAGTACAGTAGAG-…	33784
col6a3	CGGGGGCAGGTCATTTGACA	22	355-955-2752-3352-5149-5749-7546-8146-9943-10543-12340-12940-14737-15337-17134-17734-19531-20131-21928-22528-24325-24925	CGGGGGCAAGTCATTTGACA-CGGGGGAAGGTCATTTGACA-CGGGGGCAGGTCATTTGACA-CGGGGGAAGGTCATTTGACA-CGGGGGCAGGTCATTTGACA-CGGGGGAAGGTCATTTGACA-CGGGGGCAGGTCATTTGACA-CGGGGGAAGGTCATTTGACA-CGGGGGCAGGTCATTTGACA-CGGGGGAAGGTCATTTGACA-CGGGGGCAGGTCATTTGACA-CGGGGGAAGGTCATTTGACA-CGGGGGCAGGTCATTTGACA-CGGGGGAAGGTCATTTGACA-CGGGGGCAGGTCATTTGACA-CGGGGGAAGGTCATTTGACA-CGGGGGCAGGTCATTTGACA-CGGGGGAAGGTCATTTGACA-CGGGGGCAGGTCATTTGACA-…	33784
col6a3	CTCTCTGAAAGAGCTTGGTG	22	394-994-2791-3391-5188-5788-7585-8185-9982-10582-12379-12979-14776-15376-17173-17773-19570-20170-21967-22567-24364-24964	CTCTCTGAAAGAGCTTGGCG-CTCTCTGAAAGAGCTCGGTG-CTCTCTGAAAGAGCTTGGCG-CTCTCTGAAAGAGCTCGGTG-CTCTCTGAAAGAGCTTGGCG-CTCTCTGAAAGAGCTCGGTG-CTCTCTGAAAGAGCTTGGCG-CTCTCTGAAAGAGCTCGGTG-CTCTCTGAAAGAGCTTGGCG-CTCTCTGAAAGAGCTCGGTG-CTCTCTGAAAGAGCTTGGCG-CTCTCTGAAAGAGCTCGGTG-CTCTCTGAAAGAGCTTGGCG-CTCTCTGAAAGAGCTCGGTG-CTCTCTGAAAGAGCTTGGCG-CTCTCTGAAAGAGCTTGGTG-CTCTCTGAAAGAGCTTGGCG-CTCTCTGAAAGAGCTCGGTG-CTCTCTGAAAGAGCTTGGCG-…	33784
col6a3	AACTGCAGAGAATATCATAC	22	456-1056-2853-3453-5250-5850-7647-8247-10044-10644-12441-13041-14838-15438-17235-17835-19632-20232-22029-22629-24426-25026	AACTGCAGAGAATATCATAT-AACTGCAGAGAATATCATAC-AACTGCAGAGAATATCATAT-AACTGCAGAGAATATCATAC-AACTGCAGAGAATATCATAT-AACTGCAGAGAATATCATAC-AACTGCAGAGAATATCATAT-AACTGCAGAGAATATCATAC-AACTGCAGAGAATATCATAT-AACTGCAGAGAATATCATAC-AACTGCAGAGAATATCATAT-AACTGCAGAGAATATCATAC-AACTGCAGAGAATATCATAT-AACTGCAGAGAATATCATAC-AACTGCAGAGAATATCATAT-ACCTGCAGAGAATATCATAC-AACTGCAGAGAATATCATAT-AACTGCAGAGAATATCATAC-AACTGCAGAGAATATCATAT-…	33784
col6a3	CCCTCAACACGGGGGCAGCT	22	1449-2046-3846-4443-6243-6840-8640-9237-11037-11634-13434-14031-15831-16428-18228-18825-20625-21222-23022-23619-25419-26016	CCCTCAACACGGGGGCAGCT-CCCTCAACACGGGGGCAGCT-CCCTCAACACGGGGGCAGCT-CCCTCAACACGGGGGCAGCT-CCCTCAACACGGGGGCAGCT-CCCTCAACACGGGGGCAGCT-CCCTCAACACGGGGGCAGCT-CCCTCAACACGGGGGCAGCT-CCCTCAACACGGGGGCAGCT-CCCTCAACACGGGGGCAGCT-CCCTCAACACGGGGGCAGCT-CCCTCAACACGGGGGCAGCT-CCCTCAACACGGGGGCAGCT-CCCTCAACACGGGGGCAGCT-CCCTCAACACGGGGGCAGCT-CCCTCAACACGGGGGCAGCT-CCCTCAACACGGGGGCAGCT-CCCTCAACACGGGGGCAGCT-CCCTCAACACGGGGGCAGCT-…	33784
col6a3	CAGCAGGCGGCTGGAGGGTG	22	310-910-2707-3307-5104-5704-7501-8101-9898-10498-12295-12895-14692-15292-17089-17689-19486-20086-21883-22483-24280-24880	CAGCAGGCGGCTGGAGGGTG-CAGCAGACGGCTGGAGGGTG-CAGCAGGCGGCTGGAGGGTG-CAGCAGACGGCTGGAGGGTG-CAGCAGGCGGCTGGAGGGTG-CAGCAGACGGCTGGAGGGTG-CAGCAGGCGGCTGGAGGGTG-CAGCAGACGGCTGGAGGGTG-CAGCAGGCGGCTGGAGGGTG-CAGCAGACGGCTGGAGGGTG-CAGCAGGCGGCTGGAGGGTG-CAGCAGACGGCTGGAGGGTG-CAGCAGGCGGCTGGAGGGTG-CAGCAGACGGCTGGAGGGTG-CAGCAGGCGGCTGGAGGGTG-CAGCAGACGGCTGGAGGGTG-CAGCAGGCGGCTGGAGGGTG-CAGCAGACGGCTGGAGGGTG-CAGCAGGCGGCTGGAGGGTG-…	33784
col6a3	AACAGAGATCGCATTTCTGT	22	122-1322-2519-3719-4916-6116-7313-8513-9710-10910-12107-13307-14504-15704-16901-18101-19298-20498-21695-22895-24092-25292	AACAGAGATCGCATTTCTGT-AACAGAGATCGCATTTCTGT-AACAGAGATCGCATTTCTGT-AACAGAGATCGCATTTCTGT-AACAGAGATCGCATTTCTGT-AACAGAGATCGCATTTCTGT-AACAGAGATCGCATTTCTGT-AACAGAGATCGCATTTCTGT-AACAGAGATCGCATTTCTGT-AACAGAGATCGCATTTCTGT-AACAGAGATCGCATTTCTGT-AACAGAGATCGCATTTCTGT-AACAGAGATCGCATTTCTGT-AACAGAGATCGCATTTCTGT-AACAGAGATCGCATTTCTGT-AACAGAGATCGCATTTCTGT-AACAGAGATCGCATTTCTGT-AACAGAGATCGCATTTCTGT-AACAGAGATCGCATTTCTGT-…	33784
col6a3	GGCAGCAGGCGGCTGGAGGG	22	308-908-2705-3305-5102-5702-7499-8099-9896-10496-12293-12893-14690-15290-17087-17687-19484-20084-21881-22481-24278-24878	GGCAGCAGGCGGCTGGAGGG-GGCAGCAGACGGCTGGAGGG-GGCAGCAGGCGGCTGGAGGG-GGCAGCAGACGGCTGGAGGG-GGCAGCAGGCGGCTGGAGGG-GGCAGCAGACGGCTGGAGGG-GGCAGCAGGCGGCTGGAGGG-GGCAGCAGACGGCTGGAGGG-GGCAGCAGGCGGCTGGAGGG-GGCAGCAGACGGCTGGAGGG-GGCAGCAGGCGGCTGGAGGG-GGCAGCAGACGGCTGGAGGG-GGCAGCAGGCGGCTGGAGGG-GGCAGCAGACGGCTGGAGGG-GGCAGCAGGCGGCTGGAGGG-GGCAGCAGACGGCTGGAGGG-GGCAGCAGGCGGCTGGAGGG-GGCAGCAGACGGCTGGAGGG-GGCAGCAGGCGGCTGGAGGG-…	33784
col6a3	AGACAATGTCTTCACTGCCT	22	283-2080-2680-4477-5077-6874-7474-9271-9871-11668-12268-14065-14665-16462-17062-18859-19459-21256-21856-23653-24253-26050	AGACAATGTCTTCACTGCTT-AGACAATGTCTTCACTGCCT-AGACAATGTCTTCACTGCTT-AGACAATGTCTTCACTGCCT-AGACAATGTCTTCACTGCTT-AGACAATGTCTTCACTGCCT-AGACAATGTCTTCACTGCTT-AGACAATGTCTTCACTGCCT-AGACAATGTCTTCACTGCTT-AGACAATGTCTTCACTGCCT-AGACAATGTCTTCACTGCTT-AGACAATGTCTTCACTGCCT-AGACAATGTCTTCACTGCTT-AGACAATGTCTTCACTGCCT-AGACAATGTCTTCACTGCTT-AGACAATGTCTTCACTGCCT-AGACAATGTCTTCACTGCTT-AGACAATGTCTTCACTGCCT-AGACAATGTCTTCACTGCTT-…	33784
col6a3	TCTGATAGCAGAGAACTGCA	22	443-1043-2840-3440-5237-5837-7634-8234-10031-10631-12428-13028-14825-15425-17222-17822-19619-20219-22016-22616-24413-25013	TCTGATAGCAGAGAACTGCA-TCTGATAGCAGAGAACTGCA-TCTGATAGCAGAGAACTGCA-TCTGATAGCAGAGAACTGCA-TCTGATAGCAGAGAACTGCA-TCTGATAGCAGAGAACTGCA-TCTGATAGCAGAGAACTGCA-TCTGATAGCAGAGAACTGCA-TCTGATAGCAGAGAACTGCA-TCTGATAGCAGAGAACTGCA-TCTGATAGCAGAGAACTGCA-TCTGATAGCAGAGAACTGCA-TCTGATAGCAGAGAACTGCA-TCTGATAGCAGAGAACTGCA-TCTGATAGCAGAGAACTGCA-TCTGATAGCAGAGACCTGCA-TCTGATAGCAGAGAACTGCA-TCTGATAGCAGAGAACTGCA-TCTGATAGCAGAGAACTGCA-…	33784
col6a3	GCAGCAGGCGGCTGGAGGGT	22	309-909-2706-3306-5103-5703-7500-8100-9897-10497-12294-12894-14691-15291-17088-17688-19485-20085-21882-22482-24279-24879	GCAGCAGGCGGCTGGAGGGT-GCAGCAGACGGCTGGAGGGT-GCAGCAGGCGGCTGGAGGGT-GCAGCAGACGGCTGGAGGGT-GCAGCAGGCGGCTGGAGGGT-GCAGCAGACGGCTGGAGGGT-GCAGCAGGCGGCTGGAGGGT-GCAGCAGACGGCTGGAGGGT-GCAGCAGGCGGCTGGAGGGT-GCAGCAGACGGCTGGAGGGT-GCAGCAGGCGGCTGGAGGGT-GCAGCAGACGGCTGGAGGGT-GCAGCAGGCGGCTGGAGGGT-GCAGCAGACGGCTGGAGGGT-GCAGCAGGCGGCTGGAGGGT-GCAGCAGACGGCTGGAGGGT-GCAGCAGGCGGCTGGAGGGT-GCAGCAGACGGCTGGAGGGT-GCAGCAGGCGGCTGGAGGGT-…	33784
muc5ac	GAAACACCATCCACAACTGC	22	4350-5205-5271-5877-6615-7290-7488-8028-8634-9372-10110-10308-10848-11046-11586-11718-11916-12114-12246-12444-12576-12642	GAAACACCATCCACAACTAC-GAAACACCATCCACAACTGC-GAGACACCATCCACAACTGC-GAAACACCATCCACAACTAC-GAAACACCATCCACAACTAC-GAAACACCATCCACAACTGC-GAAACACCATCCACAACAGC-GAAACACCATCCACAACTGC-GAAACACCATCCACAACTAC-GAAACACCATCCACAACTAC-GAAACACCATCCACAACTAC-GAAACACCATCCACAACAGC-GAAACACCATCCACAACTAC-GAAACACCATCCACAACAGC-GAAACACCATCCACAACTGC-GAAACACCATCCACAACTGC-GAAACACCATCCACAACTGC-GAAACACCATCCACAACAGC-GAAACACCATCCACAACTGC-…	15960
col6a3	CGAGAGGCTCTGATAGCAGA	22	435-1035-2832-3432-5229-5829-7626-8226-10023-10623-12420-13020-14817-15417-17214-17814-19611-20211-22008-22608-24405-25005	CGAGAGGCTCTGATAGCAGA-CGAGGGGCTCTGATAGCAGA-CGAGAGGCTCTGATAGCAGA-CGAGGGGCTCTGATAGCAGA-CGAGAGGCTCTGATAGCAGA-CGAGGGGCTCTGATAGCAGA-CGAGAGGCTCTGATAGCAGA-CGAGGGGCTCTGATAGCAGA-CGAGAGGCTCTGATAGCAGA-CGAGGGGCTCTGATAGCAGA-CGAGAGGCTCTGATAGCAGA-CGAGGGGCTCTGATAGCAGA-CGAGAGGCTCTGATAGCAGA-CGAGGGGCTCTGATAGCAGA-CGAGAGGCTCTGATAGCAGA-CGAGGGGCTCTGATAGCAGA-CGAGAGGCTCTGATAGCAGA-CGAGGGGCTCTGATAGCAGA-CGAGAGGCTCTGATAGCAGA-…	33784
col6a3	CAGGGGTCTGAGGCACAAAG	22	220-2017-2617-4414-5014-6811-7411-9208-9808-11605-12205-14002-14602-16399-16999-18796-19396-21193-21793-23590-24190-25987	CAGGGGTCTGAGGCACAAAG-CAGGGGTCTGAGGCACAAAG-CAGGGGTCTGAGGCACAAGG-CAGGGGTCTGAGGCACAAAG-CAGGGGTCTGAGGCACAAGG-CAGGGGTCTGAGGCACAAAG-CAGGGGTCTGAGGCACAAGG-CAGGGGTCTGAGGCACAAAG-CAGGGGTCTGAGGCACAAGG-CAGGGGTCTGAGGCACAAAG-CAGGGGTCTGAGGCACAAGG-CAGGGGTCTGAGGCACAAAG-CAGGGGTCTGAGGCACAAGG-CAGGGGTCTGAGGCACAAAG-CAGGGGTCTGAGGCACAAGG-CAGGGGTCTGAGGCACAAAG-CAGGGGTCTGAGGCACAAGG-CAGGGGTCTGAGGCACAAAG-CAGGGGTCTGAGGCACAAGG-…	33784
col6a3	TGAGGCACAAAGGAGGCAGA	22	228-2025-2625-4422-5022-6819-7419-9216-9816-11613-12213-14010-14610-16407-17007-18804-19404-21201-21801-23598-24198-25995	TGAGGCACAAAGGAGGCAGA-TGAGGCACAAAGGAGGGAGA-TGAGGCACAAGGGAGGCAGA-TGAGGCACAAAGGAGGGAGA-TGAGGCACAAGGGAGGCAGA-TGAGGCACAAAGGAGGGAGA-TGAGGCACAAGGGAGGCAGA-TGAGGCACAAAGGAGGGAGA-TGAGGCACAAGGGAGGCAGA-TGAGGCACAAAGGAGGGAGA-TGAGGCACAAGGGAGGCAGA-TGAGGCACAAAGGAGGGAGA-TGAGGCACAAGGGAGGCAGA-TGAGGCACAAAGGAGGGAGA-TGAGGCACAAGGGAGGCAGA-TGAGGCACAAAGGAGGGAGA-TGAGGCACAAGGGAGGCAGA-TGAGGCACAAAGGAGGGAGA-TGAGGCACAAGGGAGGCAGA-…	33784
col6a3	TTCTGTTGTGCAGTACAGTA	22	736-1336-3133-3733-5530-6130-7927-8527-10324-10924-12721-13321-15118-15718-17515-18115-19912-20512-22309-22909-24706-25306	TTCTGTTGTGCAGTACAGTA-TTCTGTGGTGCAGTACAGTA-TTCTGTTGTGCAGTACAGTA-TTCTGTGGTGCAGTACAGTA-TTCTGTTGTGCAGTACAGTA-TTCTGTGGTGCAGTACAGTA-TTCTGTTGTGCAGTACAGTA-TTCTGTGGTGCAGTACAGTA-TTCTGTTGTGCAGTACAGTA-TTCTGTGGTGCAGTACAGTA-TTCTGTTGTGCAGTACAGTA-TTCTGTGGTGCAGTACAGTA-TTCTGTTGTGCAGTACAGTA-TTCTGTGGTGCAGTACAGTA-TTCTGTTGTGCAGTACAGTA-TTCTGTGGTGCAGTACAGTA-TTCTGTTGTGCAGTACAGTA-TTCTGTGGTGCAGTACAGTA-TTCTGTTGTGCAGTACAGTA-…	33784
col6a3	TGTCTTTACTGCTTCTTCTG	22	289-889-2686-3286-5083-5683-7480-8080-9877-10477-12274-12874-14671-15271-17068-17668-19465-20065-21862-22462-24259-24859	TGTCTTCACTGCTTCTTCTG-TGTCTTTACTGCTTCTTCTG-TGTCTTCACTGCTTCTTCTG-TGTCTTTACTGCTTCTTCTG-TGTCTTCACTGCTTCTTCTG-TGTCTTTACTGCTTCTTCTG-TGTCTTCACTGCTTCTTCTG-TATCTTTACTGCTTCTTCTG-TGTCTTCACTGCTTCTTCTG-TGTCTTTACTGCTTCTTCTG-TGTCTTCACTGCTTCTTCTG-TGTCTTTACTGCTTCTTCTG-TGTCTTCACTGCTTCTTCTG-TGTCTTTACTGCTTCTTCTG-TGTCTTCACTGCTTCTTCTG-TGTCTTTACTGCTTCTTCTG-TGTCTTCACTGCTTCTTCTG-TGTCTTTACTGCTTCTTCTG-TGTCTTCACTGCTTCTTCTG-…	33784
col6a3	CAGTACAGTAGAGACGCTGA	22	746-1346-3143-3743-5540-6140-7937-8537-10334-10934-12731-13331-15128-15728-17525-18125-19922-20522-22319-22919-24716-25316	CAGTACAGTAGAGACGCTGA-CAGTACAGTAGAGATGCTGA-CAGTACAGTAGAGACGCTGA-CAGTACAGTAGAGATGCTGA-CAGTACAGTAGAGACGCTGA-CAGTACAGTAGAGATGCTGA-CAGTACAGTAGAGACGCTGA-CAGTACAGTAGAGATGCTGA-CAGTACAGTAGAGACGCTGA-CAGTACAGTAGAGATGCTGA-CAGTACAGTAGAGACGCTGA-CAGTACAGTAGAGATGCTGA-CAGTACAGTAGAGACGCTGA-CAGTACAGTAGAGATGCTGA-CAGTACAGTAGAGACGCTGA-CAGTACAGTAGAGATGCTGA-CAGTACAGTAGAGACGCTGA-CAGTACAGTAGAGATGCTGA-CAGTACAGTAGAGACGCTGA-…	33784
col6a3	CTTCTTCTGGCAGCAGGCGG	22	300-900-2697-3297-5094-5694-7491-8091-9888-10488-12285-12885-14682-15282-17079-17679-19476-20076-21873-22473-24270-24870	CTTCTTCTGGCAGCAGGCGG-CTTCTTCTGGCAGCAGACGG-CTTCTTCTGGCAGCAGGCGG-CTTCTTCTGGCAGCAGACGG-CTTCTTCTGGCAGCAGGCGG-CTTCTTCTGGCAGCAGACGG-CTTCTTCTGGCAGCAGGCGG-CTTCTTCTGGCAGCAGACGG-CTTCTTCTGGCAGCAGGCGG-CTTCTTCTGGCAGCAGACGG-CTTCTTCTGGCAGCAGGCGG-CTTCTTCTGGCAGCAGACGG-CTTCTTCTGGCAGCAGGCGG-CTTCTTCTGGCAGCAGACGG-CTTCTTCTGGCAGCAGGCGG-CTTCTTCTGGCAGCAGACGG-CTTCTTCTGGCAGCAGGCGG-CTTCTTCTGGCAGCAGACGG-CTTCTTCTGGCAGCAGGCGG-…	33784
col6a3	CAATGTCTTTACTGCTTCTT	22	286-886-2683-3283-5080-5680-7477-8077-9874-10474-12271-12871-14668-15268-17065-17665-19462-20062-21859-22459-24256-24856	CAATGTCTTCACTGCTTCTT-CAATGTCTTTACTGCTTCTT-CAATGTCTTCACTGCTTCTT-CAATGTCTTTACTGCTTCTT-CAATGTCTTCACTGCTTCTT-CAATGTCTTTACTGCTTCTT-CAATGTCTTCACTGCTTCTT-CAATATCTTTACTGCTTCTT-CAATGTCTTCACTGCTTCTT-CAATGTCTTTACTGCTTCTT-CAATGTCTTCACTGCTTCTT-CAATGTCTTTACTGCTTCTT-CAATGTCTTCACTGCTTCTT-CAATGTCTTTACTGCTTCTT-CAATGTCTTCACTGCTTCTT-CAATGTCTTTACTGCTTCTT-CAATGTCTTCACTGCTTCTT-CAATGTCTTTACTGCTTCTT-CAATGTCTTCACTGCTTCTT-…	33784
col6a3	TCACTGCTTCTTCTGGCAGC	22	294-894-2691-3291-5088-5688-7485-8085-9882-10482-12279-12879-14676-15276-17073-17673-19470-20070-21867-22467-24264-24864	TCACTGCTTCTTCTGGCAGC-TTACTGCTTCTTCTGGCAGC-TCACTGCTTCTTCTGGCAGC-TTACTGCTTCTTCTGGCAGC-TCACTGCTTCTTCTGGCAGC-TTACTGCTTCTTCTGGCAGC-TCACTGCTTCTTCTGGCAGC-TTACTGCTTCTTCTGGCAGC-TCACTGCTTCTTCTGGCAGC-TTACTGCTTCTTCTGGCAGC-TCACTGCTTCTTCTGGCAGC-TTACTGCTTCTTCTGGCAGC-TCACTGCTTCTTCTGGCAGC-TTACTGCTTCTTCTGGCAGC-TCACTGCTTCTTCTGGCAGC-TTACTGCTTCTTCTGGCAGC-TCACTGCTTCTTCTGGCAGC-TTACTGCTTCTTCTGGCAGC-TCACTGCTTCTTCTGGCAGC-…	33784
col6a3	TAGTGTTTCTGCTGGACGGC	22	624-1224-3021-3621-5418-6018-7815-8415-10212-10812-12609-13209-15006-15606-17403-18003-19800-20400-22197-22797-24594-25194	TAGTGTTTCTGCTGGACGGT-TAGTGTTTCTGCTGGACGGC-TAGTGTTTCTGCTGGACGGT-TAGTGTTTCTGCTGGACGGC-TAGTGTTTCTGCTGGACGGT-TAGTGTTTCTGCTGGACGGC-TAGTGTTTCTGCTGGACGGT-TAGTGTTTCTGCTGGACGGC-TAGTGTTTCTGCTGGACGGT-TAGTGTTTCTGCTGGACGGC-TAGTGTTTCTGCTGGACGGT-TAGTGTTTCTGCTGGACGGC-TAGTGTTTCTGCTGGACGGT-TAGTGTTTCTGCTGGACGGC-TAGTGTTTCTGCTGGACGGT-TAGTGTTTCTGCTGGACGGC-TAGTGTTTCTGCTGGACGGT-TAGTGTTTCTGCTGGACGGC-TAGTGTTTCTGCTGGACGGT-…	33784
col6a3	TTTCTGTTGTGCAGTACAGT	22	735-1335-3132-3732-5529-6129-7926-8526-10323-10923-12720-13320-15117-15717-17514-18114-19911-20511-22308-22908-24705-25305	TTTCTGTTGTGCAGTACAGT-TTTCTGTGGTGCAGTACAGT-TTTCTGTTGTGCAGTACAGT-TTTCTGTGGTGCAGTACAGT-TTTCTGTTGTGCAGTACAGT-TTTCTGTGGTGCAGTACAGT-TTTCTGTTGTGCAGTACAGT-TTTCTGTGGTGCAGTACAGT-TTTCTGTTGTGCAGTACAGT-TTTCTGTGGTGCAGTACAGT-TTTCTGTTGTGCAGTACAGT-TTTCTGTGGTGCAGTACAGT-TTTCTGTTGTGCAGTACAGT-TTTCTGTGGTGCAGTACAGT-TTTCTGTTGTGCAGTACAGT-TTTCTGTGGTGCAGTACAGT-TTTCTGTTGTGCAGTACAGT-TTTCTGTGGTGCAGTACAGT-TTTCTGTTGTGCAGTACAGT-…	33784
col6a3	CCTCTCTGAAAGAGCTTGGT	22	393-993-2790-3390-5187-5787-7584-8184-9981-10581-12378-12978-14775-15375-17172-17772-19569-20169-21966-22566-24363-24963	CCTCTCTGAAAGAGCTTGGC-CCTCTCTGAAAGAGCTCGGT-CCTCTCTGAAAGAGCTTGGC-CCTCTCTGAAAGAGCTCGGT-CCTCTCTGAAAGAGCTTGGC-CCTCTCTGAAAGAGCTCGGT-CCTCTCTGAAAGAGCTTGGC-CCTCTCTGAAAGAGCTCGGT-CCTCTCTGAAAGAGCTTGGC-CCTCTCTGAAAGAGCTCGGT-CCTCTCTGAAAGAGCTTGGC-CCTCTCTGAAAGAGCTCGGT-CCTCTCTGAAAGAGCTTGGC-CCTCTCTGAAAGAGCTCGGT-CCTCTCTGAAAGAGCTTGGC-CCTCTCTGAAAGAGCTTGGT-CCTCTCTGAAAGAGCTTGGC-CCTCTCTGAAAGAGCTCGGT-CCTCTCTGAAAGAGCTTGGC-…	33784
col6a3	GGCTCTGATAGCAGAGAACT	22	440-1040-2837-3437-5234-5834-7631-8231-10028-10628-12425-13025-14822-15422-17219-17819-19616-20216-22013-22613-24410-25010	GGCTCTGATAGCAGAGAACT-GGCTCTGATAGCAGAGAACT-GGCTCTGATAGCAGAGAACT-GGCTCTGATAGCAGAGAACT-GGCTCTGATAGCAGAGAACT-GGCTCTGATAGCAGAGAACT-GGCTCTGATAGCAGAGAACT-GGCTCTGATAGCAGAGAACT-GGCTCTGATAGCAGAGAACT-GGCTCTGATAGCAGAGAACT-GGCTCTGATAGCAGAGAACT-GGCTCTGATAGCAGAGAACT-GGCTCTGATAGCAGAGAACT-GGCTCTGATAGCAGAGAACT-GGCTCTGATAGCAGAGAACT-GGCTCTGATAGCAGAGACCT-GGCTCTGATAGCAGAGAACT-GGCTCTGATAGCAGAGAACT-GGCTCTGATAGCAGAGAACT-…	33784
col6a3	GGAATAGGATCGAGAGGCTC	22	425-1025-2822-3422-5219-5819-7616-8216-10013-10613-12410-13010-14807-15407-17204-17804-19601-20201-21998-22598-24395-24995	GGAATAGGATCGAGAGGCTC-GGAATAGGATCGAGGGGCTC-GGAATAGGATCGAGAGGCTC-GGAATAGGATCGAGGGGCTC-GGAATAGGATCGAGAGGCTC-GGAATAGGATCGAGGGGCTC-GGAATAGGATCGAGAGGCTC-GGAATAGGATCGAGGGGCTC-GGAATAGGATCGAGAGGCTC-GGAATAGGATCGAGGGGCTC-GGAATAGGATCGAGAGGCTC-GGAATAGGATCGAGGGGCTC-GGAATAGGATCGAGAGGCTC-GGAATAGGATCGAGGGGCTC-GGAATAGGATCGAGAGGCTC-GGAATAGGATCGAGGGGCTC-GGAATAGGATCGAGAGGCTC-GGAATAGGATCGAGGGGCTC-GGAATAGGATCGAGAGGCTC-…	33784
col6a3	CAAATGTCCAAGAGCAGCTG	22	519-1119-2916-3516-5313-5913-7710-8310-10107-10707-12504-13104-14901-15501-17298-17898-19695-20295-22092-22692-24489-25089	CAAATGTCCAAGAGCAGCTG-CAAATGTCCAAGAGCAGCTG-CAAATGTCCAAGAGCAGCTG-CAAATGTCCAAGAGCAGCTG-CAAATGTCCAAGAGCAGCTG-CAAATGTCCAAGAGCAGCTG-CAAATGTCCAAGAGCAGCTG-CAAATGTCCAAGAGCAGCTG-CAAATGTCCAAGAGCAGCTG-CAAATGTCCAAGAGCAGCTG-CAAATGTCCAAGAGCAGCTG-CAAATGTCCAAGAGCAGCTG-CAAATGTCCAAGAGCAGCTG-CAAATGTCCAAGAGCAGCTG-CAAATGTCCAAGAGCAGCTG-CAAATGTCCAAGAGCAGCTG-CAAATGTCCAAGAGCAGCTG-CAAATGTCCAAGAGCAGCTG-CAAATGTCCAAGAGCAGCTG-…	33784
col6a3	GTGTTTCTGCTGGATGGTTC	22	626-1823-3023-4220-5420-6617-7817-9014-10214-11411-12611-13808-15008-16205-17405-18602-19802-20999-22199-23396-24596-25793	GTGTTTCTGCTGGACGGTTC-GTGTTTCTGCTGGATGGTTC-GTGTTTCTGCTGGACGGTTC-GTGTTTCTGCTGGATGGTTC-GTGTTTCTGCTGGACGGTTC-GTGTTTCTGCTGGATGGTTC-GTGTTTCTGCTGGACGGTTC-GTGTTTCTGCTGGATGGTTC-GTGTTTCTGCTGGACGGTTC-GTGTTTCTGCTGGATGGTTC-GTGTTTCTGCTGGACGGTTC-GTGTTTCTGCTGGATGGTTC-GTGTTTCTGCTGGACGGTTC-GTGTTTCTGCTGGATGGTTC-GTGTTTCTGCTGGACGGTTC-GTGTTTCTGCTGGATGGTTC-GTGTTTCTGCTGGACGGTTC-GTGTTTCTGCTGGATGGTTC-GTGTTTCTGCTGGACGGTTC-…	33784
col6a3	GTTGTGCAGTACAGTAGAGA	22	740-1340-3137-3737-5534-6134-7931-8531-10328-10928-12725-13325-15122-15722-17519-18119-19916-20516-22313-22913-24710-25310	GTTGTGCAGTACAGTAGAGA-GTGGTGCAGTACAGTAGAGA-GTTGTGCAGTACAGTAGAGA-GTGGTGCAGTACAGTAGAGA-GTTGTGCAGTACAGTAGAGA-GTGGTGCAGTACAGTAGAGA-GTTGTGCAGTACAGTAGAGA-GTGGTGCAGTACAGTAGAGA-GTTGTGCAGTACAGTAGAGA-GTGGTGCAGTACAGTAGAGA-GTTGTGCAGTACAGTAGAGA-GTGGTGCAGTACAGTAGAGA-GTTGTGCAGTACAGTAGAGA-GTGGTGCAGTACAGTAGAGA-GTTGTGCAGTACAGTAGAGA-GTGGTGCAGTACAGTAGAGA-GTTGTGCAGTACAGTAGAGA-GTGGTGCAGTACAGTAGAGA-GTTGTGCAGTACAGTAGAGA-…	33784
col6a3	CATCCTCTCTGAAAGAGCTT	22	390-990-2787-3387-5184-5784-7581-8181-9978-10578-12375-12975-14772-15372-17169-17769-19566-20166-21963-22563-24360-24960	CCTCCTCTCTGAAAGAGCTT-CATCCTCTCTGAAAGAGCTC-CCTCCTCTCTGAAAGAGCTT-CATCCTCTCTGAAAGAGCTC-CCTCCTCTCTGAAAGAGCTT-CATCCTCTCTGAAAGAGCTC-CCTCCTCTCTGAAAGAGCTT-CATCCTCTCTGAAAGAGCTC-CCTCCTCTCTGAAAGAGCTT-CATCCTCTCTGAAAGAGCTC-CCTCCTCTCTGAAAGAGCTT-CATCCTCTCTGAAAGAGCTC-CCTCCTCTCTGAAAGAGCTT-CATCCTCTCTGAAAGAGCTC-CCTCCTCTCTGAAAGAGCTT-CATCCTCTCTGAAAGAGCTT-CCTCCTCTCTGAAAGAGCTT-CATCCTCTCTGAAAGAGCTC-CCTCCTCTCTGAAAGAGCTT-…	33784
col6a3	TCAGTGAGCTACCAAATGTC	22	507-1107-2904-3504-5301-5901-7698-8298-10095-10695-12492-13092-14889-15489-17286-17886-19683-20283-22080-22680-24477-25077	TCAGTGAGCTACCAAATGTC-TCAGTGAGCTTCCAAATGTC-TCAGTGAGCTACCAAATGTC-TCAGTGAGCTTCCAAATGTC-TCAGTGAGCTACCAAATGTC-TCAGTGAGCTTCCAAATGTC-TCAGTGAGCTACCAAATGTC-TCAGTGAGCTTCCAAATGTC-TCAGTGAGCTACCAAATGTC-TCAGTGAGCTTCCAAATGTC-TCAGTGAGCTACCAAATGTC-TCAGTGAGCTTCCAAATGTC-TCAGTGAGCTACCAAATGTC-TCAGTGAGCTTCCAAATGTC-TCAGTGAGCTACCAAATGTC-TCAGTGAGCTTCCAAATGTC-TCAGTGAGCTACCAAATGTC-TCAGTGAGCTTCCAAATGTC-TCAGTGAGCTACCAAATGTC-…	33784
col6a3	TCAACACGGGGGCAGCTCTC	22	1452-2049-3849-4446-6246-6843-8643-9240-11040-11637-13437-14034-15834-16431-18231-18828-20628-21225-23025-23622-25422-26019	TCAACACGGGGGCAGCTCTC-TCAACACGGGGGCAGCTCTG-TCAACACGGGGGCAGCTCTC-TCAACACGGGGGCAGCTCTG-TCAACACGGGGGCAGCTCTC-TCAACACGGGGGCAGCTCTG-TCAACACGGGGGCAGCTCTC-TCAACACGGGGGCAGCTCTG-TCAACACGGGGGCAGCTCTC-TCAACACGGGGGCAGCTCTG-TCAACACGGGGGCAGCTCTC-TCAACACGGGGGCAGCTCTG-TCAACACGGGGGCAGCTCTC-TCAACACGGGGGCAGCTCTG-TCAACACGGGGGCAGCTCTC-TCAACACGGGGGCAGCTCTG-TCAACACGGGGGCAGCTCTC-TCAACACGGGGGCAGCTCTG-TCAACACGGGGGCAGCTCTC-…	33784
col6a3	CACAAAGGAGGCAGACCCCT	22	233-2030-2630-4427-5027-6824-7424-9221-9821-11618-12218-14015-14615-16412-17012-18809-19409-21206-21806-23603-24203-26000	CACAAAGGAGGCAGACCCCT-CACAAAGGAGGGAGACCCCT-CACAAGGGAGGCAGACCCCT-CACAAAGGAGGGAGACCCCT-CACAAGGGAGGCAGACCCCT-CACAAAGGAGGGAGACCCCT-CACAAGGGAGGCAGACCCCT-CACAAAGGAGGGAGACCCCT-CACAAGGGAGGCAGACCCCT-CACAAAGGAGGGAGACCCCT-CACAAGGGAGGCAGACCCCT-CACAAAGGAGGGAGACCCCT-CACAAGGGAGGCAGACCCCT-CACAAAGGAGGGAGACCCCT-CACAAGGGAGGCAGACCCCT-CACAAAGGAGGGAGACCCCT-CACAAGGGAGGCAGACCCCT-CACAAAGGAGGGAGACCCCT-CACAAGGGAGGCAGACCCCT-…	33784
col6a3	TTAGCGGGGGCAGGTCATTT	22	351-951-2748-3348-5145-5745-7542-8142-9939-10539-12336-12936-14733-15333-17130-17730-19527-20127-21924-22524-24321-24921	TTAGCGGGGGCAAGTCATTT-TTAGCGGGGGAAGGTCATTT-TTAGCGGGGGCAGGTCATTT-TTAGCGGGGGAAGGTCATTT-TTAGCGGGGGCAGGTCATTT-TTAGCGGGGGAAGGTCATTT-TTAGCGGGGGCAGGTCATTT-TTAGCGGGGGAAGGTCATTT-TTAGCGGGGGCAGGTCATTT-TTAGCGGGGGAAGGTCATTT-TTAGCGGGGGCAGGTCATTT-TTAGCGGGGGAAGGTCATTT-TTAGCGGGGGCAGGTCATTT-TTAGCGGGGGAAGGTCATTT-TTAGCGGGGGCAGGTCATTT-TTAGCGGGGGAAGGTCATTT-TTAGCGGGGGCAGGTCATTT-TTAGCGGGGGAAGGTCATTT-TTAGCGGGGGCAGGTCATTT-…	33784
col6a3	GGTTCAGATGGCACTAGGAG	22	641-1838-3038-4235-5435-6632-7832-9029-10229-11426-12626-13823-15023-16220-17420-18617-19817-21014-22214-23411-24611-25808	GGTTCAGATGGCACTAGGAG-GGTTCAGATGGCACGAGGAG-GGTTCAGATGGCACTAGGAG-GGTTCAGATGGCACGAGGAG-GGTTCAGATGGCACTAGGAG-GGTTCAGATGGCACGAGGAG-GGTTCAGATGGCACTAGGAG-GGTTCAGATGGCACGAGGAG-GGTTCAGATGGCACTAGGAG-GGTTCAGATGGCACGAGGAG-GGTTCAGATGGCACTAGGAG-GGTTCAGATGGCACGAGGAG-GGTTCAGATGGCACTAGGAG-GGTTCAGATGGCACGAGGAG-GGTTCAGATGGCACTAGGAG-GGTTCAGATGGCACGAGGAG-GGTTCAGATGGCACTAGGAG-GGTTCAGATGGCACGAGGAG-GGTTCAGATGGCACTAGGAG-…	33784
col6a3	GTCTTTACTGCTTCTTCTGG	22	290-890-2687-3287-5084-5684-7481-8081-9878-10478-12275-12875-14672-15272-17069-17669-19466-20066-21863-22463-24260-24860	GTCTTCACTGCTTCTTCTGG-GTCTTTACTGCTTCTTCTGG-GTCTTCACTGCTTCTTCTGG-GTCTTTACTGCTTCTTCTGG-GTCTTCACTGCTTCTTCTGG-GTCTTTACTGCTTCTTCTGG-GTCTTCACTGCTTCTTCTGG-ATCTTTACTGCTTCTTCTGG-GTCTTCACTGCTTCTTCTGG-GTCTTTACTGCTTCTTCTGG-GTCTTCACTGCTTCTTCTGG-GTCTTTACTGCTTCTTCTGG-GTCTTCACTGCTTCTTCTGG-GTCTTTACTGCTTCTTCTGG-GTCTTCACTGCTTCTTCTGG-GTCTTTACTGCTTCTTCTGG-GTCTTCACTGCTTCTTCTGG-GTCTTTACTGCTTCTTCTGG-GTCTTCACTGCTTCTTCTGG-…	33784
muc5ac	CAATCACATCTACTGTTACA	22	4429-4627-5152-5416-6154-6826-7369-7567-8107-8173-8713-8911-9451-9649-10189-10387-10927-11665-11797-12193-12325-12853	CAATCACATCTACTGTTACA-CAATCACATCCACTGTTACA-CAATCACATCCACTGTTACA-CAATCACATCCACTGTTACA-CAATCACATCCACTGTTACA-CAATCACATCCACTGTTACA-CAATCACATCTACTGTTACA-CAATCACATCCACTGTTACA-CAATCACATCCACTGTTACA-CAATCACATCCACTGTTACA-CAATCACATCTACTGTTACA-CAATCACATCCACTGTTACA-CAATCACATCTACTGTTACA-CAATCACATCCACTGTTACA-CAATCACATCTACTGTTACA-CAATCACATCCACTGTTACA-CAATCACATCTACTGTTACA-CAATCACATCCACTGTTACA-CAATCACATCAACTGTTACA-…	15960
col6a3	AGCCTCCTCTCTGAAAGAGC	22	388-988-2785-3385-5182-5782-7579-8179-9976-10576-12373-12973-14770-15370-17167-17767-19564-20164-21961-22561-24358-24958	AGCCTCCTCTCTGAAAGAGC-AGCATCCTCTCTGAAAGAGC-AGCCTCCTCTCTGAAAGAGC-AGCATCCTCTCTGAAAGAGC-AGCCTCCTCTCTGAAAGAGC-AGCATCCTCTCTGAAAGAGC-AGCCTCCTCTCTGAAAGAGC-AGCATCCTCTCTGAAAGAGC-AGCCTCCTCTCTGAAAGAGC-AGCATCCTCTCTGAAAGAGC-AGCCTCCTCTCTGAAAGAGC-AGCATCCTCTCTGAAAGAGC-AGCCTCCTCTCTGAAAGAGC-AGCATCCTCTCTGAAAGAGC-AGCCTCCTCTCTGAAAGAGC-AGCATCCTCTCTGAAAGAGC-AGCCTCCTCTCTGAAAGAGC-AGCATCCTCTCTGAAAGAGC-AGCCTCCTCTCTGAAAGAGC-…	33784
col6a3	CAGAGATCGCATTTCTGTTG	22	124-1324-2521-3721-4918-6118-7315-8515-9712-10912-12109-13309-14506-15706-16903-18103-19300-20500-21697-22897-24094-25294	CAGAGATCGCATTTCTGTTG-CAGAGATCGCATTTCTGTGG-CAGAGATCGCATTTCTGTTG-CAGAGATCGCATTTCTGTGG-CAGAGATCGCATTTCTGTTG-CAGAGATCGCATTTCTGTGG-CAGAGATCGCATTTCTGTTG-CAGAGATCGCATTTCTGTGG-CAGAGATCGCATTTCTGTTG-CAGAGATCGCATTTCTGTGG-CAGAGATCGCATTTCTGTTG-CAGAGATCGCATTTCTGTGG-CAGAGATCGCATTTCTGTTG-CAGAGATCGCATTTCTGTGG-CAGAGATCGCATTTCTGTTG-CAGAGATCGCATTTCTGTGG-CAGAGATCGCATTTCTGTTG-CAGAGATCGCATTTCTGTGG-CAGAGATCGCATTTCTGTTG-…	33784
col6a3	CTCTGATAGCAGAGAACTGC	22	442-1042-2839-3439-5236-5836-7633-8233-10030-10630-12427-13027-14824-15424-17221-17821-19618-20218-22015-22615-24412-25012	CTCTGATAGCAGAGAACTGC-CTCTGATAGCAGAGAACTGC-CTCTGATAGCAGAGAACTGC-CTCTGATAGCAGAGAACTGC-CTCTGATAGCAGAGAACTGC-CTCTGATAGCAGAGAACTGC-CTCTGATAGCAGAGAACTGC-CTCTGATAGCAGAGAACTGC-CTCTGATAGCAGAGAACTGC-CTCTGATAGCAGAGAACTGC-CTCTGATAGCAGAGAACTGC-CTCTGATAGCAGAGAACTGC-CTCTGATAGCAGAGAACTGC-CTCTGATAGCAGAGAACTGC-CTCTGATAGCAGAGAACTGC-CTCTGATAGCAGAGACCTGC-CTCTGATAGCAGAGAACTGC-CTCTGATAGCAGAGAACTGC-CTCTGATAGCAGAGAACTGC-…	33784
col6a3	CTCTGAAAGAGCTTGGTGTC	22	396-996-2793-3393-5190-5790-7587-8187-9984-10584-12381-12981-14778-15378-17175-17775-19572-20172-21969-22569-24366-24966	CTCTGAAAGAGCTTGGCGTC-CTCTGAAAGAGCTCGGTGTC-CTCTGAAAGAGCTTGGCGTC-CTCTGAAAGAGCTCGGTGTC-CTCTGAAAGAGCTTGGCGTC-CTCTGAAAGAGCTCGGTGTC-CTCTGAAAGAGCTTGGCGTC-CTCTGAAAGAGCTCGGTGTC-CTCTGAAAGAGCTTGGCGTC-CTCTGAAAGAGCTCGGTGTC-CTCTGAAAGAGCTTGGCGTC-CTCTGAAAGAGCTCGGTGTC-CTCTGAAAGAGCTTGGCGTC-CTCTGAAAGAGCTCGGTGTC-CTCTGAAAGAGCTTGGCGTC-CTCTGAAAGAGCTTGGTGTC-CTCTGAAAGAGCTTGGCGTC-CTCTGAAAGAGCTCGGTGTC-CTCTGAAAGAGCTTGGCGTC-…	33784
muc5ac	CCACAATCACATCTACTGTT	22	4426-4624-5149-5413-6151-6823-7366-7564-8104-8170-8710-8908-9448-9646-10186-10384-10924-11662-11794-12190-12322-12850	CCACAATCACATCTACTGTT-CCACAATCACATCCACTGTT-CCACAATCACATCCACTGTT-CCACAATCACATCCACTGTT-CCACAATCACATCCACTGTT-CCACAATCACATCCACTGTT-CCACAATCACATCTACTGTT-CCACAATCACATCCACTGTT-CCACAATCACATCCACTGTT-CCACAATCACATCCACTGTT-CCACAATCACATCTACTGTT-CCACAATCACATCCACTGTT-CCACAATCACATCTACTGTT-CCACAATCACATCCACTGTT-CCACAATCACATCTACTGTT-CCACAATCACATCCACTGTT-CCACAATCACATCTACTGTT-CCACAATCACATCCACTGTT-CCACAATCACATCAACTGTT-…	15960
col6a3	AGGGAGACCCCTCAACACGG	22	1441-2038-3838-4435-6235-6832-8632-9229-11029-11626-13426-14023-15823-16420-18220-18817-20617-21214-23014-23611-25411-26008	AGGGAGACCCCTCAACACGG-AGGGAGACCCCTCAACACGG-AGGGAGACCCCTCAACACGG-AGGGAGACCCCTCAACACGG-AGGGAGACCCCTCAACACGG-AGGGAGACCCCTCAACACGG-AGGGAGACCCCTCAACACGG-AGGGAGACCCCTCAACACGG-AGGGAGACCCCTCAACACGG-AGGGAGACCCCTCAACACGG-AGGGAGACCCCTCAACACGG-AGGGAGACCCCTCAACACGG-AGGGAGACCCCTCAACACGG-AGGGAGACCCCTCAACACGG-AGGGAGACCCCTCAACACGG-AGGGAGACCCCTCAACACGG-AGGGAGACCCCTCAACACGG-AGGGAGACCCCTCAACACGG-AGGGAGACCCCTCAACACGG-…	33784
col6a3	GGAGACCCCTCAACACGGGG	22	1443-2040-3840-4437-6237-6834-8634-9231-11031-11628-13428-14025-15825-16422-18222-18819-20619-21216-23016-23613-25413-26010	GGAGACCCCTCAACACGGGG-GGAGACCCCTCAACACGGGG-GGAGACCCCTCAACACGGGG-GGAGACCCCTCAACACGGGG-GGAGACCCCTCAACACGGGG-GGAGACCCCTCAACACGGGG-GGAGACCCCTCAACACGGGG-GGAGACCCCTCAACACGGGG-GGAGACCCCTCAACACGGGG-GGAGACCCCTCAACACGGGG-GGAGACCCCTCAACACGGGG-GGAGACCCCTCAACACGGGG-GGAGACCCCTCAACACGGGG-GGAGACCCCTCAACACGGGG-GGAGACCCCTCAACACGGGG-GGAGACCCCTCAACACGGGG-GGAGACCCCTCAACACGGGG-GGAGACCCCTCAACACGGGG-GGAGACCCCTCAACACGGGG-…	33784
muc5ac	CTGTTACACCAACTACTGAA	22	4441-4639-5164-5428-6166-7381-7579-8119-8185-8725-8923-9463-9661-10201-10399-10939-11137-11677-11809-12337-12733-12865	CTGTTACACCAACTACTGGA-CTGTTACACCAACTACTGAA-CTGTTACACCAACTACTGGA-CTGTTACACCAACTACTGAA-CTGTTACACCAACTACTGAA-CTGTTACACCAACTACTGGA-CTGTTACACCAACTACTGAA-CTGTTACACCAACTACTGGA-CTGTTACACCAACTACTGAA-CTGTTACACCAACTACTGGA-CTGTTACACCAACTACTGAA-CTGTTACACCAACTACTGGA-CTGTTACACCAACTACTGAA-CTGTTACACCAACTACTGGA-CTGTTACACCAACTACTGAA-CTGTTACACCAACTACTGGA-CCGTTACACCAACTACTGAA-CTGTTACACCAACTACTGGA-CTGTTACACCAACTACTGGA-…	15960
col6a3	TCTGTTGTGCAGTACAGTAG	22	737-1337-3134-3734-5531-6131-7928-8528-10325-10925-12722-13322-15119-15719-17516-18116-19913-20513-22310-22910-24707-25307	TCTGTTGTGCAGTACAGTAG-TCTGTGGTGCAGTACAGTAG-TCTGTTGTGCAGTACAGTAG-TCTGTGGTGCAGTACAGTAG-TCTGTTGTGCAGTACAGTAG-TCTGTGGTGCAGTACAGTAG-TCTGTTGTGCAGTACAGTAG-TCTGTGGTGCAGTACAGTAG-TCTGTTGTGCAGTACAGTAG-TCTGTGGTGCAGTACAGTAG-TCTGTTGTGCAGTACAGTAG-TCTGTGGTGCAGTACAGTAG-TCTGTTGTGCAGTACAGTAG-TCTGTGGTGCAGTACAGTAG-TCTGTTGTGCAGTACAGTAG-TCTGTGGTGCAGTACAGTAG-TCTGTTGTGCAGTACAGTAG-TCTGTGGTGCAGTACAGTAG-TCTGTTGTGCAGTACAGTAG-…	33784
muc5ac	CTACTGTTACACCAACTACT	22	4438-4636-5161-5425-6163-7378-7576-8116-8182-8722-8920-9460-9658-10198-10396-10936-11674-11806-12202-12334-12730-12862	CTACTGTTACACCAACTACT-CCACTGTTACACCAACTACT-CCACTGTTACACCAACTACT-CCACTGTTACACCAACTACT-CCACTGTTACACCAACTACT-CTACTGTTACACCAACTACT-CCACTGTTACACCAACTACT-CCACTGTTACACCAACTACT-CCACTGTTACACCAACTACT-CTACTGTTACACCAACTACT-CCACTGTTACACCAACTACT-CTACTGTTACACCAACTACT-CCACTGTTACACCAACTACT-CTACTGTTACACCAACTACT-CCACTGTTACACCAACTACT-CTACTGTTACACCAACTACT-CCACTGTTACACCAACTACT-CAACTGTTACACCAACTACT-CTACTGTTACACCTACTACT-…	15960
muc5ac	ATCTACTGTTACACCAACTA	22	4436-4634-5159-5423-6161-7376-7574-8114-8180-8720-8918-9458-9656-10196-10394-10934-11672-11804-12200-12332-12728-12860	ATCTACTGTTACACCAACTA-ATCCACTGTTACACCAACTA-ATCCACTGTTACACCAACTA-ATCCACTGTTACACCAACTA-ATCCACTGTTACACCAACTA-ATCTACTGTTACACCAACTA-ATCCACTGTTACACCAACTA-ATCCACTGTTACACCAACTA-ATCCACTGTTACACCAACTA-ATCTACTGTTACACCAACTA-ATCCACTGTTACACCAACTA-ATCTACTGTTACACCAACTA-ATCCACTGTTACACCAACTA-ATCTACTGTTACACCAACTA-ATCCACTGTTACACCAACTA-ATCTACTGTTACACCAACTA-ATCCACTGTTACACCAACTA-ATCAACTGTTACACCAACTA-ATCTACTGTTACACCTACTA-…	15960
col6a3	GCACAAAGGAGGCAGACCCC	22	232-2029-2629-4426-5026-6823-7423-9220-9820-11617-12217-14014-14614-16411-17011-18808-19408-21205-21805-23602-24202-25999	GCACAAAGGAGGCAGACCCC-GCACAAAGGAGGGAGACCCC-GCACAAGGGAGGCAGACCCC-GCACAAAGGAGGGAGACCCC-GCACAAGGGAGGCAGACCCC-GCACAAAGGAGGGAGACCCC-GCACAAGGGAGGCAGACCCC-GCACAAAGGAGGGAGACCCC-GCACAAGGGAGGCAGACCCC-GCACAAAGGAGGGAGACCCC-GCACAAGGGAGGCAGACCCC-GCACAAAGGAGGGAGACCCC-GCACAAGGGAGGCAGACCCC-GCACAAAGGAGGGAGACCCC-GCACAAGGGAGGCAGACCCC-GCACAAAGGAGGGAGACCCC-GCACAAGGGAGGCAGACCCC-GCACAAAGGAGGGAGACCCC-GCACAAGGGAGGCAGACCCC-…	33784
col6a3	GAGAGGCTCTGATAGCAGAG	22	436-1036-2833-3433-5230-5830-7627-8227-10024-10624-12421-13021-14818-15418-17215-17815-19612-20212-22009-22609-24406-25006	GAGAGGCTCTGATAGCAGAG-GAGGGGCTCTGATAGCAGAG-GAGAGGCTCTGATAGCAGAG-GAGGGGCTCTGATAGCAGAG-GAGAGGCTCTGATAGCAGAG-GAGGGGCTCTGATAGCAGAG-GAGAGGCTCTGATAGCAGAG-GAGGGGCTCTGATAGCAGAG-GAGAGGCTCTGATAGCAGAG-GAGGGGCTCTGATAGCAGAG-GAGAGGCTCTGATAGCAGAG-GAGGGGCTCTGATAGCAGAG-GAGAGGCTCTGATAGCAGAG-GAGGGGCTCTGATAGCAGAG-GAGAGGCTCTGATAGCAGAG-GAGGGGCTCTGATAGCAGAG-GAGAGGCTCTGATAGCAGAG-GAGGGGCTCTGATAGCAGAG-GAGAGGCTCTGATAGCAGAG-…	33784
col6a3	CGGCTGGAGGGTGTGCCGCA	22	317-917-2714-3314-5111-5711-7508-8108-9905-10505-12302-12902-14699-15299-17096-17696-19493-20093-21890-22490-24287-24887	CGGCTGGAGGGTGTGCCGCA-CGGCTGGAGGGTGTGCCACA-CGGCTGGAGGGTGTGCCGCA-CGGCTGGAGGGTGTGCCACA-CGGCTGGAGGGTGTGCCGCA-CGGCTGGAGGGTGTGCCACA-CGGCTGGAGGGTGTGCCGCA-CGGCTGGAGGGTGTGCCACA-CGGCTGGAGGGTGTGCCGCA-CGGCTGGAGGGTGTGCCACA-CGGCTGGAGGGTGTGCCGCA-CGGCTGGAGGGTGTGCCACA-CGGCTGGAGGGTGTGCCGCA-CGGCTGGAGGGTGTGCCACA-CGGCTGGAGGGTGTGCCGCA-CGGCTGGAGGGTGTGCCACA-CGGCTGGAGGGTGTGCCGCA-CGGCTGGAGGGTGTGCCACA-CGGCTGGAGGGTGTGCCGCA-…	33784
muc5ac	AGAAACACCATCCACAACTG	22	4349-5204-5270-5876-6614-7289-7487-8027-8633-9371-10109-10307-10847-11045-11585-11717-11915-12113-12245-12443-12575-12641	AGAAACACCATCCACAACTA-AGAAACACCATCCACAACTG-AGAGACACCATCCACAACTG-AGAAACACCATCCACAACTA-AGAAACACCATCCACAACTA-AGAAACACCATCCACAACTG-AGAAACACCATCCACAACAG-AGAAACACCATCCACAACTG-AGAAACACCATCCACAACTA-AGAAACACCATCCACAACTA-AGAAACACCATCCACAACTA-AGAAACACCATCCACAACAG-AGAAACACCATCCACAACTA-AGAAACACCATCCACAACAG-AGAAACACCATCCACAACTG-AGAAACACCATCCACAACTG-AGAAACACCATCCACAACTG-AGAAACACCATCCACAACAG-AGAAACACCATCCACAACTG-…	15960
col6a3	GGGGTCTGAGGCACAAAGGA	22	222-2019-2619-4416-5016-6813-7413-9210-9810-11607-12207-14004-14604-16401-17001-18798-19398-21195-21795-23592-24192-25989	GGGGTCTGAGGCACAAAGGA-GGGGTCTGAGGCACAAAGGA-GGGGTCTGAGGCACAAGGGA-GGGGTCTGAGGCACAAAGGA-GGGGTCTGAGGCACAAGGGA-GGGGTCTGAGGCACAAAGGA-GGGGTCTGAGGCACAAGGGA-GGGGTCTGAGGCACAAAGGA-GGGGTCTGAGGCACAAGGGA-GGGGTCTGAGGCACAAAGGA-GGGGTCTGAGGCACAAGGGA-GGGGTCTGAGGCACAAAGGA-GGGGTCTGAGGCACAAGGGA-GGGGTCTGAGGCACAAAGGA-GGGGTCTGAGGCACAAGGGA-GGGGTCTGAGGCACAAAGGA-GGGGTCTGAGGCACAAGGGA-GGGGTCTGAGGCACAAAGGA-GGGGTCTGAGGCACAAGGGA-…	33784
col6a3	TTCAGTGAGCTACCAAATGT	22	506-1106-2903-3503-5300-5900-7697-8297-10094-10694-12491-13091-14888-15488-17285-17885-19682-20282-22079-22679-24476-25076	TTCAGTGAGCTACCAAATGT-TTCAGTGAGCTTCCAAATGT-TTCAGTGAGCTACCAAATGT-TTCAGTGAGCTTCCAAATGT-TTCAGTGAGCTACCAAATGT-TTCAGTGAGCTTCCAAATGT-TTCAGTGAGCTACCAAATGT-TTCAGTGAGCTTCCAAATGT-TTCAGTGAGCTACCAAATGT-TTCAGTGAGCTTCCAAATGT-TTCAGTGAGCTACCAAATGT-TTCAGTGAGCTTCCAAATGT-TTCAGTGAGCTACCAAATGT-TTCAGTGAGCTTCCAAATGT-TTCAGTGAGCTACCAAATGT-TTCAGTGAGCTTCCAAATGT-TTCAGTGAGCTACCAAATGT-TTCAGTGAGCTTCCAAATGT-TTCAGTGAGCTACCAAATGT-…	33784
col6a3	CTGGACGGTTCAGATGGCAC	22	635-1832-3032-4229-5429-6626-7826-9023-10223-11420-12620-13817-15017-16214-17414-18611-19811-21008-22208-23405-24605-25802	CTGGACGGTTCAGATGGCAC-CTGGATGGTTCAGATGGCAC-CTGGACGGTTCAGATGGCAC-CTGGATGGTTCAGATGGCAC-CTGGACGGTTCAGATGGCAC-CTGGATGGTTCAGATGGCAC-CTGGACGGTTCAGATGGCAC-CTGGATGGTTCAGATGGCAC-CTGGACGGTTCAGATGGCAC-CTGGATGGTTCAGATGGCAC-CTGGACGGTTCAGATGGCAC-CTGGATGGTTCAGATGGCAC-CTGGACGGTTCAGATGGCAC-CTGGATGGTTCAGATGGCAC-CTGGACGGTTCAGATGGCAC-CTGGATGGTTCAGATGGCAC-CTGGACGGTTCAGATGGCAC-CTGGATGGTTCAGATGGCAC-CTGGACGGTTCAGATGGCAC-…	33784
col6a3	GTGAGCTACCAAATGTCCAA	22	510-1110-2907-3507-5304-5904-7701-8301-10098-10698-12495-13095-14892-15492-17289-17889-19686-20286-22083-22683-24480-25080	GTGAGCTACCAAATGTCCAA-GTGAGCTTCCAAATGTCCAA-GTGAGCTACCAAATGTCCAA-GTGAGCTTCCAAATGTCCAA-GTGAGCTACCAAATGTCCAA-GTGAGCTTCCAAATGTCCAA-GTGAGCTACCAAATGTCCAA-GTGAGCTTCCAAATGTCCAA-GTGAGCTACCAAATGTCCAA-GTGAGCTTCCAAATGTCCAA-GTGAGCTACCAAATGTCCAA-GTGAGCTTCCAAATGTCCAA-GTGAGCTACCAAATGTCCAA-GTGAGCTTCCAAATGTCCAA-GTGAGCTACCAAATGTCCAA-GTGAGCTTCCAAATGTCCAA-GTGAGCTACCAAATGTCCAA-GTGAGCTTCCAAATGTCCAA-GTGAGCTACCAAATGTCCAA-…	33784
col6a3	AGCAGGCGGCTGGAGGGTGT	22	311-911-2708-3308-5105-5705-7502-8102-9899-10499-12296-12896-14693-15293-17090-17690-19487-20087-21884-22484-24281-24881	AGCAGGCGGCTGGAGGGTGT-AGCAGACGGCTGGAGGGTGT-AGCAGGCGGCTGGAGGGTGT-AGCAGACGGCTGGAGGGTGT-AGCAGGCGGCTGGAGGGTGT-AGCAGACGGCTGGAGGGTGT-AGCAGGCGGCTGGAGGGTGT-AGCAGACGGCTGGAGGGTGT-AGCAGGCGGCTGGAGGGTGT-AGCAGACGGCTGGAGGGTGT-AGCAGGCGGCTGGAGGGTGT-AGCAGACGGCTGGAGGGTGT-AGCAGGCGGCTGGAGGGTGT-AGCAGACGGCTGGAGGGTGT-AGCAGGCGGCTGGAGGGTGT-AGCAGACGGCTGGAGGGTGT-AGCAGGCGGCTGGAGGGTGT-AGCAGACGGCTGGAGGGTGT-AGCAGGCGGCTGGAGGGTGT-…	33784
col6a3	AGGGATGTAGTGTTTCTGCT	22	1217-1814-3614-4211-6011-6608-8408-9005-10805-11402-13202-13799-15599-16196-17996-18593-20393-20990-22790-23387-25187-25784	AAGGATGTAGTGTTTCTGCT-AGGGATGTAGTGTTTCTGCT-AAGGATGTAGTGTTTCTGCT-AGGGATGTAGTGTTTCTGCT-AAGGATGTAGTGTTTCTGCT-AGGGATGTAGTGTTTCTGCT-AAGGATGTAGTGTTTCTGCT-AGGGATGTAGTGTTTCTGCT-AAGGATGTAGTGTTTCTGCT-AGGGATGTAGTGTTTCTGCT-AAGGATGTAGTGTTTCTGCT-AGGGATGTAGTGTTTCTGCT-AAGGATGTAGTGTTTCTGCT-AGGGATGTAGTGTTTCTGCT-AAGGATGTAGTGTTTCTGCT-AGGGATGTAGTGTTTCTGCT-AAGGATGTAGTGTTTCTGCT-AGGGATGTAGTGTTTCTGCT-AAGGATGTAGTGTTTCTGCT-…	33784
col6a3	CAGTGAGCTACCAAATGTCC	22	508-1108-2905-3505-5302-5902-7699-8299-10096-10696-12493-13093-14890-15490-17287-17887-19684-20284-22081-22681-24478-25078	CAGTGAGCTACCAAATGTCC-CAGTGAGCTTCCAAATGTCC-CAGTGAGCTACCAAATGTCC-CAGTGAGCTTCCAAATGTCC-CAGTGAGCTACCAAATGTCC-CAGTGAGCTTCCAAATGTCC-CAGTGAGCTACCAAATGTCC-CAGTGAGCTTCCAAATGTCC-CAGTGAGCTACCAAATGTCC-CAGTGAGCTTCCAAATGTCC-CAGTGAGCTACCAAATGTCC-CAGTGAGCTTCCAAATGTCC-CAGTGAGCTACCAAATGTCC-CAGTGAGCTTCCAAATGTCC-CAGTGAGCTACCAAATGTCC-CAGTGAGCTTCCAAATGTCC-CAGTGAGCTACCAAATGTCC-CAGTGAGCTTCCAAATGTCC-CAGTGAGCTACCAAATGTCC-…	33784
muc5ac	GAAACATCAACCCCTACTTC	22	4392-4524-4590-5115-5247-5313-5919-6117-6657-6789-7332-7530-8070-8676-9414-10152-10350-11628-11760-12288-12486-12882	GAAACATCAACCCCTACTTC-GAAACATCAACACCTACTTC-GAAACATCAACGCCTACTTC-GAAACATTAACCCCTACTTC-GAAACATCAACGCCTACTTC-GAAACATCAACGCCTACTTC-GAAACATCAACGCCTACTTC-GAAACATCAACGCCTACTTC-GAAACATCAACGCCTACTTC-GAAACATCAACGCCTACTTC-GAAACATCAACCCCTACTTC-GAAACATCAACGCCTACTTC-GAAACATCAACCCCTACTTC-GAAACATCAACCCCTACTTC-GAAACATCAACCCCTACTTC-GAAACATCAACCCCTACTTC-GAAACATCAACGCCTACTTC-GAAACATCAACCCCTACTTC-GAAACATCAACCCCTACTTC-…	15960
col6a3	GGTCTGAGGCACAAGGGAGG	22	224-2021-2621-4418-5018-6815-7415-9212-9812-11609-12209-14006-14606-16403-17003-18800-19400-21197-21797-23594-24194-25991	GGTCTGAGGCACAAAGGAGG-GGTCTGAGGCACAAAGGAGG-GGTCTGAGGCACAAGGGAGG-GGTCTGAGGCACAAAGGAGG-GGTCTGAGGCACAAGGGAGG-GGTCTGAGGCACAAAGGAGG-GGTCTGAGGCACAAGGGAGG-GGTCTGAGGCACAAAGGAGG-GGTCTGAGGCACAAGGGAGG-GGTCTGAGGCACAAAGGAGG-GGTCTGAGGCACAAGGGAGG-GGTCTGAGGCACAAAGGAGG-GGTCTGAGGCACAAGGGAGG-GGTCTGAGGCACAAAGGAGG-GGTCTGAGGCACAAGGGAGG-GGTCTGAGGCACAAAGGAGG-GGTCTGAGGCACAAGGGAGG-GGTCTGAGGCACAAAGGAGG-GGTCTGAGGCACAAGGGAGG-…	33784
col6a3	CACGGGGGCAGCTCTGCAGT	22	1456-2053-3853-4450-6250-6847-8647-9244-11044-11641-13441-14038-15838-16435-18235-18832-20632-21229-23029-23626-25426-26023	CACGGGGGCAGCTCTCCAGT-CACGGGGGCAGCTCTGCAGT-CACGGGGGCAGCTCTCCAGT-CACGGGGGCAGCTCTGCAGT-CACGGGGGCAGCTCTCCAGT-CACGGGGGCAGCTCTGCAGT-CACGGGGGCAGCTCTCCAGT-CACGGGGGCAGCTCTGCAGT-CACGGGGGCAGCTCTCCAGT-CACGGGGGCAGCTCTGCAGT-CACGGGGGCAGCTCTCCAGT-CACGGGGGCAGCTCTGCAGT-CACGGGGGCAGCTCTCCAGT-CACGGGGGCAGCTCTGCAGT-CACGGGGGCAGCTCTCCAGT-CACGGGGGCAGCTCTGCAGT-CACGGGGGCAGCTCTCCAGT-CACGGGGGCAGCTCTGCAGT-CACGGGGGCAGCTCTCCAGT-…	33784
col6a3	AGTACAGTAGAGACGCTGAG	22	747-1347-3144-3744-5541-6141-7938-8538-10335-10935-12732-13332-15129-15729-17526-18126-19923-20523-22320-22920-24717-25317	AGTACAGTAGAGACGCTGAG-AGTACAGTAGAGATGCTGAG-AGTACAGTAGAGACGCTGAG-AGTACAGTAGAGATGCTGAG-AGTACAGTAGAGACGCTGAG-AGTACAGTAGAGATGCTGAG-AGTACAGTAGAGACGCTGAG-AGTACAGTAGAGATGCTGAG-AGTACAGTAGAGACGCTGAG-AGTACAGTAGAGATGCTGAG-AGTACAGTAGAGACGCTGAG-AGTACAGTAGAGATGCTGAG-AGTACAGTAGAGACGCTGAG-AGTACAGTAGAGATGCTGAG-AGTACAGTAGAGACGCTGAG-AGTACAGTAGAGATGCTGAG-AGTACAGTAGAGACGCTGAG-AGTACAGTAGAGATGCTGAG-AGTACAGTAGAGACGCTGAG-…	33784
muc5ac	ACTGTTACACCAACTACTGA	22	4440-4638-5163-5427-6165-7380-7578-8118-8184-8724-8922-9462-9660-10200-10398-10938-11136-11676-11808-12336-12732-12864	ACTGTTACACCAACTACTGG-ACTGTTACACCAACTACTGA-ACTGTTACACCAACTACTGG-ACTGTTACACCAACTACTGA-ACTGTTACACCAACTACTGA-ACTGTTACACCAACTACTGG-ACTGTTACACCAACTACTGA-ACTGTTACACCAACTACTGG-ACTGTTACACCAACTACTGA-ACTGTTACACCAACTACTGG-ACTGTTACACCAACTACTGA-ACTGTTACACCAACTACTGG-ACTGTTACACCAACTACTGA-ACTGTTACACCAACTACTGG-ACTGTTACACCAACTACTGA-ACTGTTACACCAACTACTGG-ACCGTTACACCAACTACTGA-ACTGTTACACCAACTACTGG-ACTGTTACACCAACTACTGG-…	15960
col6a3	ACACGGGGGCAGCTCTGCAG	22	1455-2052-3852-4449-6249-6846-8646-9243-11043-11640-13440-14037-15837-16434-18234-18831-20631-21228-23028-23625-25425-26022	ACACGGGGGCAGCTCTCCAG-ACACGGGGGCAGCTCTGCAG-ACACGGGGGCAGCTCTCCAG-ACACGGGGGCAGCTCTGCAG-ACACGGGGGCAGCTCTCCAG-ACACGGGGGCAGCTCTGCAG-ACACGGGGGCAGCTCTCCAG-ACACGGGGGCAGCTCTGCAG-ACACGGGGGCAGCTCTCCAG-ACACGGGGGCAGCTCTGCAG-ACACGGGGGCAGCTCTCCAG-ACACGGGGGCAGCTCTGCAG-ACACGGGGGCAGCTCTCCAG-ACACGGGGGCAGCTCTGCAG-ACACGGGGGCAGCTCTCCAG-ACACGGGGGCAGCTCTGCAG-ACACGGGGGCAGCTCTCCAG-ACACGGGGGCAGCTCTGCAG-ACACGGGGGCAGCTCTCCAG-…	33784
col6a3	TGCTGGACGGTTCAGATGGC	22	633-1830-3030-4227-5427-6624-7824-9021-10221-11418-12618-13815-15015-16212-17412-18609-19809-21006-22206-23403-24603-25800	TGCTGGACGGTTCAGATGGC-TGCTGGATGGTTCAGATGGC-TGCTGGACGGTTCAGATGGC-TGCTGGATGGTTCAGATGGC-TGCTGGACGGTTCAGATGGC-TGCTGGATGGTTCAGATGGC-TGCTGGACGGTTCAGATGGC-TGCTGGATGGTTCAGATGGC-TGCTGGACGGTTCAGATGGC-TGCTGGATGGTTCAGATGGC-TGCTGGACGGTTCAGATGGC-TGCTGGATGGTTCAGATGGC-TGCTGGACGGTTCAGATGGC-TGCTGGATGGTTCAGATGGC-TGCTGGACGGTTCAGATGGC-TGCTGGATGGTTCAGATGGC-TGCTGGACGGTTCAGATGGC-TGCTGGATGGTTCAGATGGC-TGCTGGACGGTTCAGATGGC-…	33784
col6a3	AGAGATCGCATTTCTGTTGT	22	125-1325-2522-3722-4919-6119-7316-8516-9713-10913-12110-13310-14507-15707-16904-18104-19301-20501-21698-22898-24095-25295	AGAGATCGCATTTCTGTTGT-AGAGATCGCATTTCTGTGGT-AGAGATCGCATTTCTGTTGT-AGAGATCGCATTTCTGTGGT-AGAGATCGCATTTCTGTTGT-AGAGATCGCATTTCTGTGGT-AGAGATCGCATTTCTGTTGT-AGAGATCGCATTTCTGTGGT-AGAGATCGCATTTCTGTTGT-AGAGATCGCATTTCTGTGGT-AGAGATCGCATTTCTGTTGT-AGAGATCGCATTTCTGTGGT-AGAGATCGCATTTCTGTTGT-AGAGATCGCATTTCTGTGGT-AGAGATCGCATTTCTGTTGT-AGAGATCGCATTTCTGTGGT-AGAGATCGCATTTCTGTTGT-AGAGATCGCATTTCTGTGGT-AGAGATCGCATTTCTGTTGT-…	33784
col6a3	GAGGTTCATTTCTATCTGAA	22	764-1961-3161-4358-5558-6755-7955-9152-10352-11549-12749-13946-15146-16343-17543-18740-19940-21137-22337-23534-24734-25931	GAGGTCCATTTCTATCTGAA-GAGGCTCATTTCTATCTGAA-GAGGTTCATTTCTATCTGAA-GAGGCTCATTTCTATCTGAA-GAGGTCCATTTCTATCTGAA-GAGGCTCATTTCTATCTGAA-GAGGTCCATTTCTATCTGAA-GAGGCTCATTTCTATCTGAA-GAGGTCCATTTCTATCTGAA-GAGGCTCATTTCTATCTGAA-GAGGTCCATTTCTATCTGAA-GAGGCTCATTTCTATCTGAA-GAGGTCCATTTCTATCTGAA-GAGGCTCATTTCTATCTGAA-GAGGTCCATTTCTATCTGAA-GAGGCTCATTTCTATCTGAA-GAGGTCCATTTCTATCTGAA-GAGGCTCATTTCTATCTGAA-GAGGTCCATTTCTATCTGAA-…	33784
col6a3	TGAAAGAGCTTGGTGTCTTG	22	399-999-2796-3396-5193-5793-7590-8190-9987-10587-12384-12984-14781-15381-17178-17778-19575-20175-21972-22572-24369-24969	TGAAAGAGCTTGGCGTCTTG-TGAAAGAGCTCGGTGTCTTG-TGAAAGAGCTTGGCGTCTTG-TGAAAGAGCTCGGTGTCTTG-TGAAAGAGCTTGGCGTCTTG-TGAAAGAGCTCGGTGTCTTG-TGAAAGAGCTTGGCGTCTTG-TGAAAGAGCTCGGTGTCTTG-TGAAAGAGCTTGGCGTCTTG-TGAAAGAGCTCGGTGTCTTG-TGAAAGAGCTTGGCGTCTTG-TGAAAGAGCTCGGTGTCTTG-TGAAAGAGCTTGGCGTCTTG-TGAAAGAGCTCGGTGTCTTG-TGAAAGAGCTTGGCGTCTTG-TGAAAGAGCTTGGTGTCTTG-TGAAAGAGCTTGGCGTCTTG-TGAAAGAGCTCGGTGTCTTG-TGAAAGAGCTTGGCGTCTTG-…	33784
muc5ac	TCTACTGTTACACCAACTAC	22	4437-4635-5160-5424-6162-7377-7575-8115-8181-8721-8919-9459-9657-10197-10395-10935-11673-11805-12201-12333-12729-12861	TCTACTGTTACACCAACTAC-TCCACTGTTACACCAACTAC-TCCACTGTTACACCAACTAC-TCCACTGTTACACCAACTAC-TCCACTGTTACACCAACTAC-TCTACTGTTACACCAACTAC-TCCACTGTTACACCAACTAC-TCCACTGTTACACCAACTAC-TCCACTGTTACACCAACTAC-TCTACTGTTACACCAACTAC-TCCACTGTTACACCAACTAC-TCTACTGTTACACCAACTAC-TCCACTGTTACACCAACTAC-TCTACTGTTACACCAACTAC-TCCACTGTTACACCAACTAC-TCTACTGTTACACCAACTAC-TCCACTGTTACACCAACTAC-TCAACTGTTACACCAACTAC-TCTACTGTTACACCTACTAC-…	15960
col6a3	TTCTGGCAGCAGGCGGCTGG	22	304-904-2701-3301-5098-5698-7495-8095-9892-10492-12289-12889-14686-15286-17083-17683-19480-20080-21877-22477-24274-24874	TTCTGGCAGCAGGCGGCTGG-TTCTGGCAGCAGACGGCTGG-TTCTGGCAGCAGGCGGCTGG-TTCTGGCAGCAGACGGCTGG-TTCTGGCAGCAGGCGGCTGG-TTCTGGCAGCAGACGGCTGG-TTCTGGCAGCAGGCGGCTGG-TTCTGGCAGCAGACGGCTGG-TTCTGGCAGCAGGCGGCTGG-TTCTGGCAGCAGACGGCTGG-TTCTGGCAGCAGGCGGCTGG-TTCTGGCAGCAGACGGCTGG-TTCTGGCAGCAGGCGGCTGG-TTCTGGCAGCAGACGGCTGG-TTCTGGCAGCAGGCGGCTGG-TTCTGGCAGCAGACGGCTGG-TTCTGGCAGCAGGCGGCTGG-TTCTGGCAGCAGACGGCTGG-TTCTGGCAGCAGGCGGCTGG-…	33784
col6a3	CTGCTTCTTCTGGCAGCAGG	22	297-897-2694-3294-5091-5691-7488-8088-9885-10485-12282-12882-14679-15279-17076-17676-19473-20073-21870-22470-24267-24867	CTGCTTCTTCTGGCAGCAGG-CTGCTTCTTCTGGCAGCAGA-CTGCTTCTTCTGGCAGCAGG-CTGCTTCTTCTGGCAGCAGA-CTGCTTCTTCTGGCAGCAGG-CTGCTTCTTCTGGCAGCAGA-CTGCTTCTTCTGGCAGCAGG-CTGCTTCTTCTGGCAGCAGA-CTGCTTCTTCTGGCAGCAGG-CTGCTTCTTCTGGCAGCAGA-CTGCTTCTTCTGGCAGCAGG-CTGCTTCTTCTGGCAGCAGA-CTGCTTCTTCTGGCAGCAGG-CTGCTTCTTCTGGCAGCAGA-CTGCTTCTTCTGGCAGCAGG-CTGCTTCTTCTGGCAGCAGA-CTGCTTCTTCTGGCAGCAGG-CTGCTTCTTCTGGCAGCAGA-CTGCTTCTTCTGGCAGCAGG-…	33784
col6a3	AGTGTTTCTGCTGGACGGCT	22	625-1225-3022-3622-5419-6019-7816-8416-10213-10813-12610-13210-15007-15607-17404-18004-19801-20401-22198-22798-24595-25195	AGTGTTTCTGCTGGACGGTT-AGTGTTTCTGCTGGACGGCT-AGTGTTTCTGCTGGACGGTT-AGTGTTTCTGCTGGACGGCT-AGTGTTTCTGCTGGACGGTT-AGTGTTTCTGCTGGACGGCT-AGTGTTTCTGCTGGACGGTT-AGTGTTTCTGCTGGACGGCT-AGTGTTTCTGCTGGACGGTT-AGTGTTTCTGCTGGACGGCT-AGTGTTTCTGCTGGACGGTT-AGTGTTTCTGCTGGACGGCT-AGTGTTTCTGCTGGACGGTT-AGTGTTTCTGCTGGACGGCT-AGTGTTTCTGCTGGACGGTT-AGTGTTTCTGCTGGACGGCT-AGTGTTTCTGCTGGACGGTT-AGTGTTTCTGCTGGACGGCT-AGTGTTTCTGCTGGACGGTT-…	33784
col6a3	GCAGCCTCCTCTCTGAAAGA	22	386-986-2783-3383-5180-5780-7577-8177-9974-10574-12371-12971-14768-15368-17165-17765-19562-20162-21959-22559-24356-24956	GCAGCCTCCTCTCTGAAAGA-GCAGCATCCTCTCTGAAAGA-GCAGCCTCCTCTCTGAAAGA-GCAGCATCCTCTCTGAAAGA-GCAGCCTCCTCTCTGAAAGA-GCAGCATCCTCTCTGAAAGA-GCAGCCTCCTCTCTGAAAGA-GCAGCATCCTCTCTGAAAGA-GCAGCCTCCTCTCTGAAAGA-GCAGCATCCTCTCTGAAAGA-GCAGCCTCCTCTCTGAAAGA-GCAGCATCCTCTCTGAAAGA-GCAGCCTCCTCTCTGAAAGA-GCAGCATCCTCTCTGAAAGA-GCAGCCTCCTCTCTGAAAGA-GCAGCATCCTCTCTGAAAGA-GCAGCCTCCTCTCTGAAAGA-GCAGCATCCTCTCTGAAAGA-GCAGCCTCCTCTCTGAAAGA-…	33784
col6a3	GCTACCAAATGTCCAAGAGC	22	514-1114-2911-3511-5308-5908-7705-8305-10102-10702-12499-13099-14896-15496-17293-17893-19690-20290-22087-22687-24484-25084	GCTACCAAATGTCCAAGAGC-GCTTCCAAATGTCCAAGAGC-GCTACCAAATGTCCAAGAGC-GCTTCCAAATGTCCAAGAGC-GCTACCAAATGTCCAAGAGC-GCTTCCAAATGTCCAAGAGC-GCTACCAAATGTCCAAGAGC-GCTTCCAAATGTCCAAGAGC-GCTACCAAATGTCCAAGAGC-GCTTCCAAATGTCCAAGAGC-GCTACCAAATGTCCAAGAGC-GCTTCCAAATGTCCAAGAGC-GCTACCAAATGTCCAAGAGC-GCTTCCAAATGTCCAAGAGC-GCTACCAAATGTCCAAGAGC-GCTTCCAAATGTCCAAGAGC-GCTACCAAATGTCCAAGAGC-GCTTCCAAATGTCCAAGAGC-GCTACCAAATGTCCAAGAGC-…	33784
col6a3	TGCAGAGAATATCATATGAA	22	459-1059-2856-3456-5253-5853-7650-8250-10047-10647-12444-13044-14841-15441-17238-17838-19635-20235-22032-22632-24429-25029	TGCAGAGAATATCATATGAA-TGCAGAGAATATCATACGAA-TGCAGAGAATATCATATGAA-TGCAGAGAATATCATACGAA-TGCAGAGAATATCATATGAA-TGCAGAGAATATCATACGAA-TGCAGAGAATATCATATGAA-TGCAGAGAATATCATACGAA-TGCAGAGAATATCATATGAA-TGCAGAGAATATCATACGAA-TGCAGAGAATATCATATGAA-TGCAGAGAATATCATACGAA-TGCAGAGAATATCATATGAA-TGCAGAGAATATCATACGAA-TGCAGAGAATATCATATGAA-TGCAGAGAATATCATACGAA-TGCAGAGAATATCATATGAA-TGCAGAGAATATCATACGAA-TGCAGAGAATATCATATGAA-…	33784
col6a3	CAGAAAAGATGTAGTGTTTC	22	613-1213-3010-3610-5407-6007-7804-8404-10201-10801-12598-13198-14995-15595-17392-17992-19789-20389-22186-22786-24583-25183	CAGAAAAGATGTAGTGTTTC-CAGAAAGGATGTAGTGTTTC-CAGAAAAGATGTAGTGTTTC-CAGAAAGGATGTAGTGTTTC-CAGAAAAGATGTAGTGTTTC-CAGAAAGGATGTAGTGTTTC-CAGAAAAGATGTAGTGTTTC-CAGAAAGGATGTAGTGTTTC-CAGAAAAGATGTAGTGTTTC-CAGAAAGGATGTAGTGTTTC-CAGAAAAGATGTAGTGTTTC-CAGAAAGGATGTAGTGTTTC-CAGAAAAGATGTAGTGTTTC-CAGAAAGGATGTAGTGTTTC-CAGAAAAGATGTAGTGTTTC-CAGAAAGGATGTAGTGTTTC-CAGAAAAGATGTAGTGTTTC-CAGAAAGGATGTAGTGTTTC-CAGAAAAGATGTAGTGTTTC-…	33784
col6a3	CTGATAGCAGAGAACTGCAG	22	444-1044-2841-3441-5238-5838-7635-8235-10032-10632-12429-13029-14826-15426-17223-17823-19620-20220-22017-22617-24414-25014	CTGATAGCAGAGAACTGCAG-CTGATAGCAGAGAACTGCAG-CTGATAGCAGAGAACTGCAG-CTGATAGCAGAGAACTGCAG-CTGATAGCAGAGAACTGCAG-CTGATAGCAGAGAACTGCAG-CTGATAGCAGAGAACTGCAG-CTGATAGCAGAGAACTGCAG-CTGATAGCAGAGAACTGCAG-CTGATAGCAGAGAACTGCAG-CTGATAGCAGAGAACTGCAG-CTGATAGCAGAGAACTGCAG-CTGATAGCAGAGAACTGCAG-CTGATAGCAGAGAACTGCAG-CTGATAGCAGAGAACTGCAG-CTGATAGCAGAGACCTGCAG-CTGATAGCAGAGAACTGCAG-CTGATAGCAGAGAACTGCAG-CTGATAGCAGAGAACTGCAG-…	33784
col6a3	AGACAATGTCTTTACTGCTT	22	283-883-2680-3280-5077-5677-7474-8074-9871-10471-12268-12868-14665-15265-17062-17662-19459-20059-21856-22456-24253-24853	AGACAATGTCTTCACTGCTT-AGACAATGTCTTTACTGCTT-AGACAATGTCTTCACTGCTT-AGACAATGTCTTTACTGCTT-AGACAATGTCTTCACTGCTT-AGACAATGTCTTTACTGCTT-AGACAATGTCTTCACTGCTT-AGACAATATCTTTACTGCTT-AGACAATGTCTTCACTGCTT-AGACAATGTCTTTACTGCTT-AGACAATGTCTTCACTGCTT-AGACAATGTCTTTACTGCTT-AGACAATGTCTTCACTGCTT-AGACAATGTCTTTACTGCTT-AGACAATGTCTTCACTGCTT-AGACAATGTCTTTACTGCTT-AGACAATGTCTTCACTGCTT-AGACAATGTCTTTACTGCTT-AGACAATGTCTTCACTGCTT-…	33784
col6a3	GTGCAGTACAGTAGAGACGC	22	743-1343-3140-3740-5537-6137-7934-8534-10331-10931-12728-13328-15125-15725-17522-18122-19919-20519-22316-22916-24713-25313	GTGCAGTACAGTAGAGACGC-GTGCAGTACAGTAGAGATGC-GTGCAGTACAGTAGAGACGC-GTGCAGTACAGTAGAGATGC-GTGCAGTACAGTAGAGACGC-GTGCAGTACAGTAGAGATGC-GTGCAGTACAGTAGAGACGC-GTGCAGTACAGTAGAGATGC-GTGCAGTACAGTAGAGACGC-GTGCAGTACAGTAGAGATGC-GTGCAGTACAGTAGAGACGC-GTGCAGTACAGTAGAGATGC-GTGCAGTACAGTAGAGACGC-GTGCAGTACAGTAGAGATGC-GTGCAGTACAGTAGAGACGC-GTGCAGTACAGTAGAGATGC-GTGCAGTACAGTAGAGACGC-GTGCAGTACAGTAGAGATGC-GTGCAGTACAGTAGAGACGC-…	33784
col6a3	TCTGAGGCACAAAGGAGGCA	22	226-2023-2623-4420-5020-6817-7417-9214-9814-11611-12211-14008-14608-16405-17005-18802-19402-21199-21799-23596-24196-25993	TCTGAGGCACAAAGGAGGCA-TCTGAGGCACAAAGGAGGGA-TCTGAGGCACAAGGGAGGCA-TCTGAGGCACAAAGGAGGGA-TCTGAGGCACAAGGGAGGCA-TCTGAGGCACAAAGGAGGGA-TCTGAGGCACAAGGGAGGCA-TCTGAGGCACAAAGGAGGGA-TCTGAGGCACAAGGGAGGCA-TCTGAGGCACAAAGGAGGGA-TCTGAGGCACAAGGGAGGCA-TCTGAGGCACAAAGGAGGGA-TCTGAGGCACAAGGGAGGCA-TCTGAGGCACAAAGGAGGGA-TCTGAGGCACAAGGGAGGCA-TCTGAGGCACAAAGGAGGGA-TCTGAGGCACAAGGGAGGCA-TCTGAGGCACAAAGGAGGGA-TCTGAGGCACAAGGGAGGCA-…	33784
col6a3	GGCACAAAGGAGGCAGACCC	22	231-2028-2628-4425-5025-6822-7422-9219-9819-11616-12216-14013-14613-16410-17010-18807-19407-21204-21804-23601-24201-25998	GGCACAAAGGAGGCAGACCC-GGCACAAAGGAGGGAGACCC-GGCACAAGGGAGGCAGACCC-GGCACAAAGGAGGGAGACCC-GGCACAAGGGAGGCAGACCC-GGCACAAAGGAGGGAGACCC-GGCACAAGGGAGGCAGACCC-GGCACAAAGGAGGGAGACCC-GGCACAAGGGAGGCAGACCC-GGCACAAAGGAGGGAGACCC-GGCACAAGGGAGGCAGACCC-GGCACAAAGGAGGGAGACCC-GGCACAAGGGAGGCAGACCC-GGCACAAAGGAGGGAGACCC-GGCACAAGGGAGGCAGACCC-GGCACAAAGGAGGGAGACCC-GGCACAAGGGAGGCAGACCC-GGCACAAAGGAGGGAGACCC-GGCACAAGGGAGGCAGACCC-…	33784
muc5ac	ACATCTACTGTTACACCAAC	22	4434-4632-5157-5421-6159-7374-7572-8112-8178-8718-8916-9456-9654-10194-10392-10932-11670-11802-12198-12330-12726-12858	ACATCTACTGTTACACCAAC-ACATCCACTGTTACACCAAC-ACATCCACTGTTACACCAAC-ACATCCACTGTTACACCAAC-ACATCCACTGTTACACCAAC-ACATCTACTGTTACACCAAC-ACATCCACTGTTACACCAAC-ACATCCACTGTTACACCAAC-ACATCCACTGTTACACCAAC-ACATCTACTGTTACACCAAC-ACATCCACTGTTACACCAAC-ACATCTACTGTTACACCAAC-ACATCCACTGTTACACCAAC-ACATCTACTGTTACACCAAC-ACATCCACTGTTACACCAAC-ACATCTACTGTTACACCAAC-ACATCCACTGTTACACCAAC-ACATCAACTGTTACACCAAC-ACATCTACTGTTACACCTAC-…	15960
col6a3	TCGAGAGGCTCTGATAGCAG	22	434-1034-2831-3431-5228-5828-7625-8225-10022-10622-12419-13019-14816-15416-17213-17813-19610-20210-22007-22607-24404-25004	TCGAGAGGCTCTGATAGCAG-TCGAGGGGCTCTGATAGCAG-TCGAGAGGCTCTGATAGCAG-TCGAGGGGCTCTGATAGCAG-TCGAGAGGCTCTGATAGCAG-TCGAGGGGCTCTGATAGCAG-TCGAGAGGCTCTGATAGCAG-TCGAGGGGCTCTGATAGCAG-TCGAGAGGCTCTGATAGCAG-TCGAGGGGCTCTGATAGCAG-TCGAGAGGCTCTGATAGCAG-TCGAGGGGCTCTGATAGCAG-TCGAGAGGCTCTGATAGCAG-TCGAGGGGCTCTGATAGCAG-TCGAGAGGCTCTGATAGCAG-TCGAGGGGCTCTGATAGCAG-TCGAGAGGCTCTGATAGCAG-TCGAGGGGCTCTGATAGCAG-TCGAGAGGCTCTGATAGCAG-…	33784
col6a3	TGCAGCAGCCTCCTCTCTGA	22	382-982-2779-3379-5176-5776-7573-8173-9970-10570-12367-12967-14764-15364-17161-17761-19558-20158-21955-22555-24352-24952	TGCAGCAGCCTCCTCTCTGA-TGCAGCAGCATCCTCTCTGA-TGCAGCAGCCTCCTCTCTGA-TGCAGCAGCATCCTCTCTGA-TGCAGCAGCCTCCTCTCTGA-TGCAGCAGCATCCTCTCTGA-TGCAGCAGCCTCCTCTCTGA-TGCAGCAGCATCCTCTCTGA-TGCAGCAGCCTCCTCTCTGA-TGCAGCAGCATCCTCTCTGA-TGCAGCAGCCTCCTCTCTGA-TGCAGCAGCATCCTCTCTGA-TGCAGCAGCCTCCTCTCTGA-TGCAGCAGCATCCTCTCTGA-TGCAGCAGCCTCCTCTCTGA-TGCAGCAGCATCCTCTCTGA-TGCAGCAGCCTCCTCTCTGA-TGCAGCAGCATCCTCTCTGA-TGCAGCAGCCTCCTCTCTGA-…	33784
muc5ac	CACAATCACATCTACTGTTA	22	4427-4625-5150-5414-6152-6824-7367-7565-8105-8171-8711-8909-9449-9647-10187-10385-10925-11663-11795-12191-12323-12851	CACAATCACATCTACTGTTA-CACAATCACATCCACTGTTA-CACAATCACATCCACTGTTA-CACAATCACATCCACTGTTA-CACAATCACATCCACTGTTA-CACAATCACATCCACTGTTA-CACAATCACATCTACTGTTA-CACAATCACATCCACTGTTA-CACAATCACATCCACTGTTA-CACAATCACATCCACTGTTA-CACAATCACATCTACTGTTA-CACAATCACATCCACTGTTA-CACAATCACATCTACTGTTA-CACAATCACATCCACTGTTA-CACAATCACATCTACTGTTA-CACAATCACATCCACTGTTA-CACAATCACATCTACTGTTA-CACAATCACATCCACTGTTA-CACAATCACATCAACTGTTA-…	15960
col6a3	TGATAGCAGAGAACTGCAGA	22	445-1045-2842-3442-5239-5839-7636-8236-10033-10633-12430-13030-14827-15427-17224-17824-19621-20221-22018-22618-24415-25015	TGATAGCAGAGAACTGCAGA-TGATAGCAGAGAACTGCAGA-TGATAGCAGAGAACTGCAGA-TGATAGCAGAGAACTGCAGA-TGATAGCAGAGAACTGCAGA-TGATAGCAGAGAACTGCAGA-TGATAGCAGAGAACTGCAGA-TGATAGCAGAGAACTGCAGA-TGATAGCAGAGAACTGCAGA-TGATAGCAGAGAACTGCAGA-TGATAGCAGAGAACTGCAGA-TGATAGCAGAGAACTGCAGA-TGATAGCAGAGAACTGCAGA-TGATAGCAGAGAACTGCAGA-TGATAGCAGAGAACTGCAGA-TGATAGCAGAGACCTGCAGA-TGATAGCAGAGAACTGCAGA-TGATAGCAGAGAACTGCAGA-TGATAGCAGAGAACTGCAGA-…	33784
col6a3	CTTCACTGCTTCTTCTGGCA	22	292-892-2689-3289-5086-5686-7483-8083-9880-10480-12277-12877-14674-15274-17071-17671-19468-20068-21865-22465-24262-24862	CTTCACTGCTTCTTCTGGCA-CTTTACTGCTTCTTCTGGCA-CTTCACTGCTTCTTCTGGCA-CTTTACTGCTTCTTCTGGCA-CTTCACTGCTTCTTCTGGCA-CTTTACTGCTTCTTCTGGCA-CTTCACTGCTTCTTCTGGCA-CTTTACTGCTTCTTCTGGCA-CTTCACTGCTTCTTCTGGCA-CTTTACTGCTTCTTCTGGCA-CTTCACTGCTTCTTCTGGCA-CTTTACTGCTTCTTCTGGCA-CTTCACTGCTTCTTCTGGCA-CTTTACTGCTTCTTCTGGCA-CTTCACTGCTTCTTCTGGCA-CTTTACTGCTTCTTCTGGCA-CTTCACTGCTTCTTCTGGCA-CTTTACTGCTTCTTCTGGCA-CTTCACTGCTTCTTCTGGCA-…	33784
col6a3	AAAGACAATGTCTTCACTGC	22	281-2078-2678-4475-5075-6872-7472-9269-9869-11666-12266-14063-14663-16460-17060-18857-19457-21254-21854-23651-24251-26048	AAAGACAATGTCTTCACTGC-AGAGACAATGTCTTCACTGC-AGAGACAATGTCTTCACTGC-AGAGACAATGTCTTCACTGC-AGAGACAATGTCTTCACTGC-AGAGACAATGTCTTCACTGC-AGAGACAATGTCTTCACTGC-AGAGACAATGTCTTCACTGC-AGAGACAATGTCTTCACTGC-AGAGACAATGTCTTCACTGC-AGAGACAATGTCTTCACTGC-AGAGACAATGTCTTCACTGC-AGAGACAATGTCTTCACTGC-AGAGACAATGTCTTCACTGC-AGAGACAATGTCTTCACTGC-AGAGACAATGTCTTCACTGC-AGAGACAATGTCTTCACTGC-AGAGACAATGTCTTCACTGC-AGAGACAATGTCTTCACTGC-…	33784
col6a3	TCCTCTCTGAAAGAGCTTGG	22	392-992-2789-3389-5186-5786-7583-8183-9980-10580-12377-12977-14774-15374-17171-17771-19568-20168-21965-22565-24362-24962	TCCTCTCTGAAAGAGCTTGG-TCCTCTCTGAAAGAGCTCGG-TCCTCTCTGAAAGAGCTTGG-TCCTCTCTGAAAGAGCTCGG-TCCTCTCTGAAAGAGCTTGG-TCCTCTCTGAAAGAGCTCGG-TCCTCTCTGAAAGAGCTTGG-TCCTCTCTGAAAGAGCTCGG-TCCTCTCTGAAAGAGCTTGG-TCCTCTCTGAAAGAGCTCGG-TCCTCTCTGAAAGAGCTTGG-TCCTCTCTGAAAGAGCTCGG-TCCTCTCTGAAAGAGCTTGG-TCCTCTCTGAAAGAGCTCGG-TCCTCTCTGAAAGAGCTTGG-TCCTCTCTGAAAGAGCTTGG-TCCTCTCTGAAAGAGCTTGG-TCCTCTCTGAAAGAGCTCGG-TCCTCTCTGAAAGAGCTTGG-…	33784
col6a3	AATGTCTTTACTGCTTCTTC	22	287-887-2684-3284-5081-5681-7478-8078-9875-10475-12272-12872-14669-15269-17066-17666-19463-20063-21860-22460-24257-24857	AATGTCTTCACTGCTTCTTC-AATGTCTTTACTGCTTCTTC-AATGTCTTCACTGCTTCTTC-AATGTCTTTACTGCTTCTTC-AATGTCTTCACTGCTTCTTC-AATGTCTTTACTGCTTCTTC-AATGTCTTCACTGCTTCTTC-AATATCTTTACTGCTTCTTC-AATGTCTTCACTGCTTCTTC-AATGTCTTTACTGCTTCTTC-AATGTCTTCACTGCTTCTTC-AATGTCTTTACTGCTTCTTC-AATGTCTTCACTGCTTCTTC-AATGTCTTTACTGCTTCTTC-AATGTCTTCACTGCTTCTTC-AATGTCTTTACTGCTTCTTC-AATGTCTTCACTGCTTCTTC-AATGTCTTTACTGCTTCTTC-AATGTCTTCACTGCTTCTTC-…	33784
muc5ac	ACAATCACATCTACTGTTAC	22	4428-4626-5151-5415-6153-6825-7368-7566-8106-8172-8712-8910-9450-9648-10188-10386-10926-11664-11796-12192-12324-12852	ACAATCACATCTACTGTTAC-ACAATCACATCCACTGTTAC-ACAATCACATCCACTGTTAC-ACAATCACATCCACTGTTAC-ACAATCACATCCACTGTTAC-ACAATCACATCCACTGTTAC-ACAATCACATCTACTGTTAC-ACAATCACATCCACTGTTAC-ACAATCACATCCACTGTTAC-ACAATCACATCCACTGTTAC-ACAATCACATCTACTGTTAC-ACAATCACATCCACTGTTAC-ACAATCACATCTACTGTTAC-ACAATCACATCCACTGTTAC-ACAATCACATCTACTGTTAC-ACAATCACATCCACTGTTAC-ACAATCACATCTACTGTTAC-ACAATCACATCCACTGTTAC-ACAATCACATCAACTGTTAC-…	15960
col6a3	GAAAAGATGTAGTGTTTCTG	22	615-1215-3012-3612-5409-6009-7806-8406-10203-10803-12600-13200-14997-15597-17394-17994-19791-20391-22188-22788-24585-25185	GAAAAGATGTAGTGTTTCTG-GAAAGGATGTAGTGTTTCTG-GAAAAGATGTAGTGTTTCTG-GAAAGGATGTAGTGTTTCTG-GAAAAGATGTAGTGTTTCTG-GAAAGGATGTAGTGTTTCTG-GAAAAGATGTAGTGTTTCTG-GAAAGGATGTAGTGTTTCTG-GAAAAGATGTAGTGTTTCTG-GAAAGGATGTAGTGTTTCTG-GAAAAGATGTAGTGTTTCTG-GAAAGGATGTAGTGTTTCTG-GAAAAGATGTAGTGTTTCTG-GAAAGGATGTAGTGTTTCTG-GAAAAGATGTAGTGTTTCTG-GAAAGGATGTAGTGTTTCTG-GAAAAGATGTAGTGTTTCTG-GAAAGGATGTAGTGTTTCTG-GAAAAGATGTAGTGTTTCTG-…	33784
col6a3	ATAGGATCGAGAGGCTCTGA	22	428-1028-2825-3425-5222-5822-7619-8219-10016-10616-12413-13013-14810-15410-17207-17807-19604-20204-22001-22601-24398-24998	ATAGGATCGAGAGGCTCTGA-ATAGGATCGAGGGGCTCTGA-ATAGGATCGAGAGGCTCTGA-ATAGGATCGAGGGGCTCTGA-ATAGGATCGAGAGGCTCTGA-ATAGGATCGAGGGGCTCTGA-ATAGGATCGAGAGGCTCTGA-ATAGGATCGAGGGGCTCTGA-ATAGGATCGAGAGGCTCTGA-ATAGGATCGAGGGGCTCTGA-ATAGGATCGAGAGGCTCTGA-ATAGGATCGAGGGGCTCTGA-ATAGGATCGAGAGGCTCTGA-ATAGGATCGAGGGGCTCTGA-ATAGGATCGAGAGGCTCTGA-ATAGGATCGAGGGGCTCTGA-ATAGGATCGAGAGGCTCTGA-ATAGGATCGAGGGGCTCTGA-ATAGGATCGAGAGGCTCTGA-…	33784
col6a3	TCTGAAAGAGCTTGGTGTCT	22	397-997-2794-3394-5191-5791-7588-8188-9985-10585-12382-12982-14779-15379-17176-17776-19573-20173-21970-22570-24367-24967	TCTGAAAGAGCTTGGCGTCT-TCTGAAAGAGCTCGGTGTCT-TCTGAAAGAGCTTGGCGTCT-TCTGAAAGAGCTCGGTGTCT-TCTGAAAGAGCTTGGCGTCT-TCTGAAAGAGCTCGGTGTCT-TCTGAAAGAGCTTGGCGTCT-TCTGAAAGAGCTCGGTGTCT-TCTGAAAGAGCTTGGCGTCT-TCTGAAAGAGCTCGGTGTCT-TCTGAAAGAGCTTGGCGTCT-TCTGAAAGAGCTCGGTGTCT-TCTGAAAGAGCTTGGCGTCT-TCTGAAAGAGCTCGGTGTCT-TCTGAAAGAGCTTGGCGTCT-TCTGAAAGAGCTTGGTGTCT-TCTGAAAGAGCTTGGCGTCT-TCTGAAAGAGCTCGGTGTCT-TCTGAAAGAGCTTGGCGTCT-…	33784
col6a3	CTGGAGGGTGTGCCGCAGAT	22	320-920-2717-3317-5114-5714-7511-8111-9908-10508-12305-12905-14702-15302-17099-17699-19496-20096-21893-22493-24290-24890	CTGGAGGGTGTGCCGCAGAT-CTGGAGGGTGTGCCACAGAT-CTGGAGGGTGTGCCGCAGAT-CTGGAGGGTGTGCCACAGAT-CTGGAGGGTGTGCCGCAGAT-CTGGAGGGTGTGCCACAGAT-CTGGAGGGTGTGCCGCAGAT-CTGGAGGGTGTGCCACAGAT-CTGGAGGGTGTGCCGCAGAT-CTGGAGGGTGTGCCACAGAT-CTGGAGGGTGTGCCGCAGAT-CTGGAGGGTGTGCCACAGAT-CTGGAGGGTGTGCCGCAGAT-CTGGAGGGTGTGCCACAGAT-CTGGAGGGTGTGCCGCAGAT-CTGGAGGGTGTGCCACAGAT-CTGGAGGGTGTGCCGCAGAT-CTGGAGGGTGTGCCACAGAT-CTGGAGGGTGTGCCGCAGAT-…	33784
col6a3	ATAGCAGAGAACTGCAGAGA	22	447-1047-2844-3444-5241-5841-7638-8238-10035-10635-12432-13032-14829-15429-17226-17826-19623-20223-22020-22620-24417-25017	ATAGCAGAGAACTGCAGAGA-ATAGCAGAGAACTGCAGAGA-ATAGCAGAGAACTGCAGAGA-ATAGCAGAGAACTGCAGAGA-ATAGCAGAGAACTGCAGAGA-ATAGCAGAGAACTGCAGAGA-ATAGCAGAGAACTGCAGAGA-ATAGCAGAGAACTGCAGAGA-ATAGCAGAGAACTGCAGAGA-ATAGCAGAGAACTGCAGAGA-ATAGCAGAGAACTGCAGAGA-ATAGCAGAGAACTGCAGAGA-ATAGCAGAGAACTGCAGAGA-ATAGCAGAGAACTGCAGAGA-ATAGCAGAGAACTGCAGAGA-ATAGCAGAGACCTGCAGAGA-ATAGCAGAGAACTGCAGAGA-ATAGCAGAGAACTGCAGAGA-ATAGCAGAGAACTGCAGAGA-…	33784
col6a3	AAGATGTAGTGTTTCTGCTG	22	618-1218-3015-3615-5412-6012-7809-8409-10206-10806-12603-13203-15000-15600-17397-17997-19794-20394-22191-22791-24588-25188	AAGATGTAGTGTTTCTGCTG-AGGATGTAGTGTTTCTGCTG-AAGATGTAGTGTTTCTGCTG-AGGATGTAGTGTTTCTGCTG-AAGATGTAGTGTTTCTGCTG-AGGATGTAGTGTTTCTGCTG-AAGATGTAGTGTTTCTGCTG-AGGATGTAGTGTTTCTGCTG-AAGATGTAGTGTTTCTGCTG-AGGATGTAGTGTTTCTGCTG-AAGATGTAGTGTTTCTGCTG-AGGATGTAGTGTTTCTGCTG-AAGATGTAGTGTTTCTGCTG-AGGATGTAGTGTTTCTGCTG-AAGATGTAGTGTTTCTGCTG-AGGATGTAGTGTTTCTGCTG-AAGATGTAGTGTTTCTGCTG-AGGATGTAGTGTTTCTGCTG-AAGATGTAGTGTTTCTGCTG-…	33784
col6a3	GATCGAGAGGCTCTGATAGC	22	432-1032-2829-3429-5226-5826-7623-8223-10020-10620-12417-13017-14814-15414-17211-17811-19608-20208-22005-22605-24402-25002	GATCGAGAGGCTCTGATAGC-GATCGAGGGGCTCTGATAGC-GATCGAGAGGCTCTGATAGC-GATCGAGGGGCTCTGATAGC-GATCGAGAGGCTCTGATAGC-GATCGAGGGGCTCTGATAGC-GATCGAGAGGCTCTGATAGC-GATCGAGGGGCTCTGATAGC-GATCGAGAGGCTCTGATAGC-GATCGAGGGGCTCTGATAGC-GATCGAGAGGCTCTGATAGC-GATCGAGGGGCTCTGATAGC-GATCGAGAGGCTCTGATAGC-GATCGAGGGGCTCTGATAGC-GATCGAGAGGCTCTGATAGC-GATCGAGGGGCTCTGATAGC-GATCGAGAGGCTCTGATAGC-GATCGAGGGGCTCTGATAGC-GATCGAGAGGCTCTGATAGC-…	33784
muc5ac	TGTTACACCAACTACTGAAA	22	4442-4640-5165-5429-6167-7382-7580-8120-8186-8726-8924-9464-9662-10202-10400-10940-11138-11678-11810-12338-12734-12866	TGTTACACCAACTACTGGAA-TGTTACACCAACTACTGAAA-TGTTACACCAACTACTGGAA-TGTTACACCAACTACTGAAA-TGTTACACCAACTACTGAAA-TGTTACACCAACTACTGGAA-TGTTACACCAACTACTGAAA-TGTTACACCAACTACTGGAA-TGTTACACCAACTACTGAAA-TGTTACACCAACTACTGGAA-TGTTACACCAACTACTGAAA-TGTTACACCAACTACTGGAA-TGTTACACCAACTACTGAAA-TGTTACACCAACTACTGGAA-TGTTACACCAACTACTGAAA-TGTTACACCAACTACTGGAA-CGTTACACCAACTACTGAAA-TGTTACACCAACTACTGGAA-TGTTACACCAACTACTGGAA-…	15960
col6a3	GGGAGACCCCTCAACACGGG	22	1442-2039-3839-4436-6236-6833-8633-9230-11030-11627-13427-14024-15824-16421-18221-18818-20618-21215-23015-23612-25412-26009	GGGAGACCCCTCAACACGGG-GGGAGACCCCTCAACACGGG-GGGAGACCCCTCAACACGGG-GGGAGACCCCTCAACACGGG-GGGAGACCCCTCAACACGGG-GGGAGACCCCTCAACACGGG-GGGAGACCCCTCAACACGGG-GGGAGACCCCTCAACACGGG-GGGAGACCCCTCAACACGGG-GGGAGACCCCTCAACACGGG-GGGAGACCCCTCAACACGGG-GGGAGACCCCTCAACACGGG-GGGAGACCCCTCAACACGGG-GGGAGACCCCTCAACACGGG-GGGAGACCCCTCAACACGGG-GGGAGACCCCTCAACACGGG-GGGAGACCCCTCAACACGGG-GGGAGACCCCTCAACACGGG-GGGAGACCCCTCAACACGGG-…	33784
col6a3	GAGAACTGCAGAGAATATCA	22	453-1053-2850-3450-5247-5847-7644-8244-10041-10641-12438-13038-14835-15435-17232-17832-19629-20229-22026-22626-24423-25023	GAGAACTGCAGAGAATATCA-GAGAACTGCAGAGAATATCA-GAGAACTGCAGAGAATATCA-GAGAACTGCAGAGAATATCA-GAGAACTGCAGAGAATATCA-GAGAACTGCAGAGAATATCA-GAGAACTGCAGAGAATATCA-GAGAACTGCAGAGAATATCA-GAGAACTGCAGAGAATATCA-GAGAACTGCAGAGAATATCA-GAGAACTGCAGAGAATATCA-GAGAACTGCAGAGAATATCA-GAGAACTGCAGAGAATATCA-GAGAACTGCAGAGAATATCA-GAGAACTGCAGAGAATATCA-GAGACCTGCAGAGAATATCA-GAGAACTGCAGAGAATATCA-GAGAACTGCAGAGAATATCA-GAGAACTGCAGAGAATATCA-…	33784
col6a3	AGAGGAGGGAGACCCCTCAA	22	1436-2033-3833-4430-6230-6827-8627-9224-11024-11621-13421-14018-15818-16415-18215-18812-20612-21209-23009-23606-25406-26003	AGAGGAGGGAGACCCCTCAA-AAAGGAGGGAGACCCCTCAA-AGAGGAGGGAGACCCCTCAA-AAAGGAGGGAGACCCCTCAA-AGAGGAGGGAGACCCCTCAA-AAAGGAGGGAGACCCCTCAA-AGAGGAGGGAGACCCCTCAA-AAAGGAGGGAGACCCCTCAA-AGAGGAGGGAGACCCCTCAA-AAAGGAGGGAGACCCCTCAA-AGAGGAGGGAGACCCCTCAA-AAAGGAGGGAGACCCCTCAA-AGAGGAGGGAGACCCCTCAA-AAAGGAGGGAGACCCCTCAA-AGAGGAGGGAGACCCCTCAA-AAAGGAGGGAGACCCCTCAA-AGAGGAGGGAGACCCCTCAA-AAAGGAGGGAGACCCCTCAA-AGAGGAGGGAGACCCCTCAA-…	33784
col6a3	GCGGGGGCAGGTCATTTGAC	22	354-954-2751-3351-5148-5748-7545-8145-9942-10542-12339-12939-14736-15336-17133-17733-19530-20130-21927-22527-24324-24924	GCGGGGGCAAGTCATTTGAC-GCGGGGGAAGGTCATTTGAC-GCGGGGGCAGGTCATTTGAC-GCGGGGGAAGGTCATTTGAC-GCGGGGGCAGGTCATTTGAC-GCGGGGGAAGGTCATTTGAC-GCGGGGGCAGGTCATTTGAC-GCGGGGGAAGGTCATTTGAC-GCGGGGGCAGGTCATTTGAC-GCGGGGGAAGGTCATTTGAC-GCGGGGGCAGGTCATTTGAC-GCGGGGGAAGGTCATTTGAC-GCGGGGGCAGGTCATTTGAC-GCGGGGGAAGGTCATTTGAC-GCGGGGGCAGGTCATTTGAC-GCGGGGGAAGGTCATTTGAC-GCGGGGGCAGGTCATTTGAC-GCGGGGGAAGGTCATTTGAC-GCGGGGGCAGGTCATTTGAC-…	33784
col6a3	CCAGTTATGCTCTGTCCGTG	22	480-1080-2877-3477-5274-5874-7671-8271-10068-10668-12465-13065-14862-15462-17259-17859-19656-20256-22053-22653-24450-25050	CCAGTTATGCTCTGTCCGTG-CCAATTATGCTCTGTCCGTG-CCAGTTATGCTCTGTCCGTG-CCAATTATGCTCTGTCCGTG-CCAGTTATGCTCTGTCCGTG-CCAATTATGCTCTGTCCGTG-CCAGTTATGCTCTGTCCGTG-CCAATTATGCTCTGTCCGTG-CCAGTTATGCTCTGTCCGTG-CCAATTATGCTCTGTCCGTG-CCAGTTATGCTCTGTCCGTG-CCAATTATGCTCTGTCCGTG-CCAGTTATGCTCTGTCCGTG-CCAATTATGCTCTGTCCGTG-CCAGTTATGCTCTGTCCGTG-CCAATTATGCTCTGTCCGTG-CCAGTTATGCTCTGTCCGTG-CCAATTATGCTCTGTCCGTG-CCAGTTATGCTCTGTCCGTG-…	33784
muc5ac	TGAAACATCAACCCCTACTT	22	4391-4523-4589-5114-5246-5312-5918-6116-6656-6788-7331-7529-8069-8675-9413-10151-10349-11627-11759-12287-12485-12881	TGAAACATCAACCCCTACTT-TGAAACATCAACACCTACTT-TGAAACATCAACGCCTACTT-TGAAACATTAACCCCTACTT-TGAAACATCAACGCCTACTT-TGAAACATCAACGCCTACTT-TGAAACATCAACGCCTACTT-TGAAACATCAACGCCTACTT-TGAAACATCAACGCCTACTT-TGAAACATCAACGCCTACTT-TGAAACATCAACCCCTACTT-TGAAACATCAACGCCTACTT-TGAAACATCAACCCCTACTT-TGAAACATCAACCCCTACTT-TGAAACATCAACCCCTACTT-TGAAACATCAACCCCTACTT-TGAAACATCAACGCCTACTT-TGAAACATCAACCCCTACTT-TGAAACATCAACCCCTACTT-…	15960
col6a3	GGGTCTGAGGCACAAAGGAG	22	223-2020-2620-4417-5017-6814-7414-9211-9811-11608-12208-14005-14605-16402-17002-18799-19399-21196-21796-23593-24193-25990	GGGTCTGAGGCACAAAGGAG-GGGTCTGAGGCACAAAGGAG-GGGTCTGAGGCACAAGGGAG-GGGTCTGAGGCACAAAGGAG-GGGTCTGAGGCACAAGGGAG-GGGTCTGAGGCACAAAGGAG-GGGTCTGAGGCACAAGGGAG-GGGTCTGAGGCACAAAGGAG-GGGTCTGAGGCACAAGGGAG-GGGTCTGAGGCACAAAGGAG-GGGTCTGAGGCACAAGGGAG-GGGTCTGAGGCACAAAGGAG-GGGTCTGAGGCACAAGGGAG-GGGTCTGAGGCACAAAGGAG-GGGTCTGAGGCACAAGGGAG-GGGTCTGAGGCACAAAGGAG-GGGTCTGAGGCACAAGGGAG-GGGTCTGAGGCACAAAGGAG-GGGTCTGAGGCACAAGGGAG-…	33784
col6a3	ATGTCTTTACTGCTTCTTCT	22	288-888-2685-3285-5082-5682-7479-8079-9876-10476-12273-12873-14670-15270-17067-17667-19464-20064-21861-22461-24258-24858	ATGTCTTCACTGCTTCTTCT-ATGTCTTTACTGCTTCTTCT-ATGTCTTCACTGCTTCTTCT-ATGTCTTTACTGCTTCTTCT-ATGTCTTCACTGCTTCTTCT-ATGTCTTTACTGCTTCTTCT-ATGTCTTCACTGCTTCTTCT-ATATCTTTACTGCTTCTTCT-ATGTCTTCACTGCTTCTTCT-ATGTCTTTACTGCTTCTTCT-ATGTCTTCACTGCTTCTTCT-ATGTCTTTACTGCTTCTTCT-ATGTCTTCACTGCTTCTTCT-ATGTCTTTACTGCTTCTTCT-ATGTCTTCACTGCTTCTTCT-ATGTCTTTACTGCTTCTTCT-ATGTCTTCACTGCTTCTTCT-ATGTCTTTACTGCTTCTTCT-ATGTCTTCACTGCTTCTTCT-…	33784
col6a3	CCAGAAAAGATGTAGTGTTT	22	612-1212-3009-3609-5406-6006-7803-8403-10200-10800-12597-13197-14994-15594-17391-17991-19788-20388-22185-22785-24582-25182	CCAGAAAAGATGTAGTGTTT-CCAGAAAGGATGTAGTGTTT-CCAGAAAAGATGTAGTGTTT-CCAGAAAGGATGTAGTGTTT-CCAGAAAAGATGTAGTGTTT-CCAGAAAGGATGTAGTGTTT-CCAGAAAAGATGTAGTGTTT-CCAGAAAGGATGTAGTGTTT-CCAGAAAAGATGTAGTGTTT-CCAGAAAGGATGTAGTGTTT-CCAGAAAAGATGTAGTGTTT-CCAGAAAGGATGTAGTGTTT-CCAGAAAAGATGTAGTGTTT-CCAGAAAGGATGTAGTGTTT-CCAGAAAAGATGTAGTGTTT-CCAGAAAGGATGTAGTGTTT-CCAGAAAAGATGTAGTGTTT-CCAGAAAGGATGTAGTGTTT-CCAGAAAAGATGTAGTGTTT-…	33784
col6a3	AGAAAAGATGTAGTGTTTCT	22	614-1214-3011-3611-5408-6008-7805-8405-10202-10802-12599-13199-14996-15596-17393-17993-19790-20390-22187-22787-24584-25184	AGAAAAGATGTAGTGTTTCT-AGAAAGGATGTAGTGTTTCT-AGAAAAGATGTAGTGTTTCT-AGAAAGGATGTAGTGTTTCT-AGAAAAGATGTAGTGTTTCT-AGAAAGGATGTAGTGTTTCT-AGAAAAGATGTAGTGTTTCT-AGAAAGGATGTAGTGTTTCT-AGAAAAGATGTAGTGTTTCT-AGAAAGGATGTAGTGTTTCT-AGAAAAGATGTAGTGTTTCT-AGAAAGGATGTAGTGTTTCT-AGAAAAGATGTAGTGTTTCT-AGAAAGGATGTAGTGTTTCT-AGAAAAGATGTAGTGTTTCT-AGAAAGGATGTAGTGTTTCT-AGAAAAGATGTAGTGTTTCT-AGAAAGGATGTAGTGTTTCT-AGAAAAGATGTAGTGTTTCT-…	33784
col6a3	CCTCAACACGGGGGCAGCTC	22	1450-2047-3847-4444-6244-6841-8641-9238-11038-11635-13435-14032-15832-16429-18229-18826-20626-21223-23023-23620-25420-26017	CCTCAACACGGGGGCAGCTC-CCTCAACACGGGGGCAGCTC-CCTCAACACGGGGGCAGCTC-CCTCAACACGGGGGCAGCTC-CCTCAACACGGGGGCAGCTC-CCTCAACACGGGGGCAGCTC-CCTCAACACGGGGGCAGCTC-CCTCAACACGGGGGCAGCTC-CCTCAACACGGGGGCAGCTC-CCTCAACACGGGGGCAGCTC-CCTCAACACGGGGGCAGCTC-CCTCAACACGGGGGCAGCTC-CCTCAACACGGGGGCAGCTC-CCTCAACACGGGGGCAGCTC-CCTCAACACGGGGGCAGCTC-CCTCAACACGGGGGCAGCTC-CCTCAACACGGGGGCAGCTC-CCTCAACACGGGGGCAGCTC-CCTCAACACGGGGGCAGCTC-…	33784
col6a3	GCAGCAGCCTCCTCTCTGAA	22	383-983-2780-3380-5177-5777-7574-8174-9971-10571-12368-12968-14765-15365-17162-17762-19559-20159-21956-22556-24353-24953	GCAGCAGCCTCCTCTCTGAA-GCAGCAGCATCCTCTCTGAA-GCAGCAGCCTCCTCTCTGAA-GCAGCAGCATCCTCTCTGAA-GCAGCAGCCTCCTCTCTGAA-GCAGCAGCATCCTCTCTGAA-GCAGCAGCCTCCTCTCTGAA-GCAGCAGCATCCTCTCTGAA-GCAGCAGCCTCCTCTCTGAA-GCAGCAGCATCCTCTCTGAA-GCAGCAGCCTCCTCTCTGAA-GCAGCAGCATCCTCTCTGAA-GCAGCAGCCTCCTCTCTGAA-GCAGCAGCATCCTCTCTGAA-GCAGCAGCCTCCTCTCTGAA-GCAGCAGCATCCTCTCTGAA-GCAGCAGCCTCCTCTCTGAA-GCAGCAGCATCCTCTCTGAA-GCAGCAGCCTCCTCTCTGAA-…	33784
col6a3	ATCGAGAGGCTCTGATAGCA	22	433-1033-2830-3430-5227-5827-7624-8224-10021-10621-12418-13018-14815-15415-17212-17812-19609-20209-22006-22606-24403-25003	ATCGAGAGGCTCTGATAGCA-ATCGAGGGGCTCTGATAGCA-ATCGAGAGGCTCTGATAGCA-ATCGAGGGGCTCTGATAGCA-ATCGAGAGGCTCTGATAGCA-ATCGAGGGGCTCTGATAGCA-ATCGAGAGGCTCTGATAGCA-ATCGAGGGGCTCTGATAGCA-ATCGAGAGGCTCTGATAGCA-ATCGAGGGGCTCTGATAGCA-ATCGAGAGGCTCTGATAGCA-ATCGAGGGGCTCTGATAGCA-ATCGAGAGGCTCTGATAGCA-ATCGAGGGGCTCTGATAGCA-ATCGAGAGGCTCTGATAGCA-ATCGAGGGGCTCTGATAGCA-ATCGAGAGGCTCTGATAGCA-ATCGAGGGGCTCTGATAGCA-ATCGAGAGGCTCTGATAGCA-…	33784
col6a3	TACCAAATGTCCAAGAGCAG	22	516-1116-2913-3513-5310-5910-7707-8307-10104-10704-12501-13101-14898-15498-17295-17895-19692-20292-22089-22689-24486-25086	TACCAAATGTCCAAGAGCAG-TTCCAAATGTCCAAGAGCAG-TACCAAATGTCCAAGAGCAG-TTCCAAATGTCCAAGAGCAG-TACCAAATGTCCAAGAGCAG-TTCCAAATGTCCAAGAGCAG-TACCAAATGTCCAAGAGCAG-TTCCAAATGTCCAAGAGCAG-TACCAAATGTCCAAGAGCAG-TTCCAAATGTCCAAGAGCAG-TACCAAATGTCCAAGAGCAG-TTCCAAATGTCCAAGAGCAG-TACCAAATGTCCAAGAGCAG-TTCCAAATGTCCAAGAGCAG-TACCAAATGTCCAAGAGCAG-TTCCAAATGTCCAAGAGCAG-TACCAAATGTCCAAGAGCAG-TTCCAAATGTCCAAGAGCAG-TACCAAATGTCCAAGAGCAG-…	33784
col6a3	GAGGAGGGAGACCCCTCAAC	22	1437-2034-3834-4431-6231-6828-8628-9225-11025-11622-13422-14019-15819-16416-18216-18813-20613-21210-23010-23607-25407-26004	GAGGAGGGAGACCCCTCAAC-AAGGAGGGAGACCCCTCAAC-GAGGAGGGAGACCCCTCAAC-AAGGAGGGAGACCCCTCAAC-GAGGAGGGAGACCCCTCAAC-AAGGAGGGAGACCCCTCAAC-GAGGAGGGAGACCCCTCAAC-AAGGAGGGAGACCCCTCAAC-GAGGAGGGAGACCCCTCAAC-AAGGAGGGAGACCCCTCAAC-GAGGAGGGAGACCCCTCAAC-AAGGAGGGAGACCCCTCAAC-GAGGAGGGAGACCCCTCAAC-AAGGAGGGAGACCCCTCAAC-GAGGAGGGAGACCCCTCAAC-AAGGAGGGAGACCCCTCAAC-GAGGAGGGAGACCCCTCAAC-AAGGAGGGAGACCCCTCAAC-GAGGAGGGAGACCCCTCAAC-…	33784
col6a3	TAGCAGAGAACTGCAGAGAA	22	448-1048-2845-3445-5242-5842-7639-8239-10036-10636-12433-13033-14830-15430-17227-17827-19624-20224-22021-22621-24418-25018	TAGCAGAGAACTGCAGAGAA-TAGCAGAGAACTGCAGAGAA-TAGCAGAGAACTGCAGAGAA-TAGCAGAGAACTGCAGAGAA-TAGCAGAGAACTGCAGAGAA-TAGCAGAGAACTGCAGAGAA-TAGCAGAGAACTGCAGAGAA-TAGCAGAGAACTGCAGAGAA-TAGCAGAGAACTGCAGAGAA-TAGCAGAGAACTGCAGAGAA-TAGCAGAGAACTGCAGAGAA-TAGCAGAGAACTGCAGAGAA-TAGCAGAGAACTGCAGAGAA-TAGCAGAGAACTGCAGAGAA-TAGCAGAGAACTGCAGAGAA-TAGCAGAGACCTGCAGAGAA-TAGCAGAGAACTGCAGAGAA-TAGCAGAGAACTGCAGAGAA-TAGCAGAGAACTGCAGAGAA-…	33784
col6a3	GAGCTACCAAATGTCCAAGA	22	512-1112-2909-3509-5306-5906-7703-8303-10100-10700-12497-13097-14894-15494-17291-17891-19688-20288-22085-22685-24482-25082	GAGCTACCAAATGTCCAAGA-GAGCTTCCAAATGTCCAAGA-GAGCTACCAAATGTCCAAGA-GAGCTTCCAAATGTCCAAGA-GAGCTACCAAATGTCCAAGA-GAGCTTCCAAATGTCCAAGA-GAGCTACCAAATGTCCAAGA-GAGCTTCCAAATGTCCAAGA-GAGCTACCAAATGTCCAAGA-GAGCTTCCAAATGTCCAAGA-GAGCTACCAAATGTCCAAGA-GAGCTTCCAAATGTCCAAGA-GAGCTACCAAATGTCCAAGA-GAGCTTCCAAATGTCCAAGA-GAGCTACCAAATGTCCAAGA-GAGCTTCCAAATGTCCAAGA-GAGCTACCAAATGTCCAAGA-GAGCTTCCAAATGTCCAAGA-GAGCTACCAAATGTCCAAGA-…	33784
col6a3	TTCACTGCTTCTTCTGGCAG	22	293-893-2690-3290-5087-5687-7484-8084-9881-10481-12278-12878-14675-15275-17072-17672-19469-20069-21866-22466-24263-24863	TTCACTGCTTCTTCTGGCAG-TTTACTGCTTCTTCTGGCAG-TTCACTGCTTCTTCTGGCAG-TTTACTGCTTCTTCTGGCAG-TTCACTGCTTCTTCTGGCAG-TTTACTGCTTCTTCTGGCAG-TTCACTGCTTCTTCTGGCAG-TTTACTGCTTCTTCTGGCAG-TTCACTGCTTCTTCTGGCAG-TTTACTGCTTCTTCTGGCAG-TTCACTGCTTCTTCTGGCAG-TTTACTGCTTCTTCTGGCAG-TTCACTGCTTCTTCTGGCAG-TTTACTGCTTCTTCTGGCAG-TTCACTGCTTCTTCTGGCAG-TTTACTGCTTCTTCTGGCAG-TTCACTGCTTCTTCTGGCAG-TTTACTGCTTCTTCTGGCAG-TTCACTGCTTCTTCTGGCAG-…	33784
col6a3	CGGGGGCAGCTCTGCAGTAC	22	1458-2055-3855-4452-6252-6849-8649-9246-11046-11643-13443-14040-15840-16437-18237-18834-20634-21231-23031-23628-25428-26025	CGGGGGCAGCTCTCCAGTAC-CGGGGGCAGCTCTGCAGTAC-CGGGGGCAGCTCTCCAGTAC-CGGGGGCAGCTCTGCAGTAC-CGGGGGCAGCTCTCCAGTAC-CGGGGGCAGCTCTGCAGTAC-CGGGGGCAGCTCTCCAGTAC-CGGGGGCAGCTCTGCAGTAC-CGGGGGCAGCTCTCCAGTAC-CGGGGGCAGCTCTGCAGTAC-CGGGGGCAGCTCTCCAGTAC-CGGGGGCAGCTCTGCAGTAC-CGGGGGCAGCTCTCCAGTAC-CGGGGGCAGCTCTGCAGTAC-CGGGGGCAGCTCTCCAGTAC-CGGGGGCAGCTCTGCAGTAC-CGGGGGCAGCTCTCCAGTAC-CGGGGGCAGCTCTGCAGTAC-CGGGGGCAGCTCTCCAGTAC-…	33784
muc5ac	CACATCTACTGTTACACCAA	22	4433-4631-5156-5420-6158-7373-7571-8111-8177-8717-8915-9455-9653-10193-10391-10931-11669-11801-12197-12329-12725-12857	CACATCTACTGTTACACCAA-CACATCCACTGTTACACCAA-CACATCCACTGTTACACCAA-CACATCCACTGTTACACCAA-CACATCCACTGTTACACCAA-CACATCTACTGTTACACCAA-CACATCCACTGTTACACCAA-CACATCCACTGTTACACCAA-CACATCCACTGTTACACCAA-CACATCTACTGTTACACCAA-CACATCCACTGTTACACCAA-CACATCTACTGTTACACCAA-CACATCCACTGTTACACCAA-CACATCTACTGTTACACCAA-CACATCCACTGTTACACCAA-CACATCTACTGTTACACCAA-CACATCCACTGTTACACCAA-CACATCAACTGTTACACCAA-CACATCTACTGTTACACCTA-…	15960
col6a3	CTACCAAATGTCCAAGAGCA	22	515-1115-2912-3512-5309-5909-7706-8306-10103-10703-12500-13100-14897-15497-17294-17894-19691-20291-22088-22688-24485-25085	CTACCAAATGTCCAAGAGCA-CTTCCAAATGTCCAAGAGCA-CTACCAAATGTCCAAGAGCA-CTTCCAAATGTCCAAGAGCA-CTACCAAATGTCCAAGAGCA-CTTCCAAATGTCCAAGAGCA-CTACCAAATGTCCAAGAGCA-CTTCCAAATGTCCAAGAGCA-CTACCAAATGTCCAAGAGCA-CTTCCAAATGTCCAAGAGCA-CTACCAAATGTCCAAGAGCA-CTTCCAAATGTCCAAGAGCA-CTACCAAATGTCCAAGAGCA-CTTCCAAATGTCCAAGAGCA-CTACCAAATGTCCAAGAGCA-CTTCCAAATGTCCAAGAGCA-CTACCAAATGTCCAAGAGCA-CTTCCAAATGTCCAAGAGCA-CTACCAAATGTCCAAGAGCA-…	33784
col6a3	GGGGCTCTGATAGCAGAGAA	22	438-1038-2835-3435-5232-5832-7629-8229-10026-10626-12423-13023-14820-15420-17217-17817-19614-20214-22011-22611-24408-25008	GAGGCTCTGATAGCAGAGAA-GGGGCTCTGATAGCAGAGAA-GAGGCTCTGATAGCAGAGAA-GGGGCTCTGATAGCAGAGAA-GAGGCTCTGATAGCAGAGAA-GGGGCTCTGATAGCAGAGAA-GAGGCTCTGATAGCAGAGAA-GGGGCTCTGATAGCAGAGAA-GAGGCTCTGATAGCAGAGAA-GGGGCTCTGATAGCAGAGAA-GAGGCTCTGATAGCAGAGAA-GGGGCTCTGATAGCAGAGAA-GAGGCTCTGATAGCAGAGAA-GGGGCTCTGATAGCAGAGAA-GAGGCTCTGATAGCAGAGAA-GGGGCTCTGATAGCAGAGAC-GAGGCTCTGATAGCAGAGAA-GGGGCTCTGATAGCAGAGAA-GAGGCTCTGATAGCAGAGAA-…	33784
muc5ac	TACTGTTACACCAACTACTG	22	4439-4637-5162-5426-6164-7379-7577-8117-8183-8723-8921-9461-9659-10199-10397-10937-11675-11807-12203-12335-12731-12863	TACTGTTACACCAACTACTG-CACTGTTACACCAACTACTG-CACTGTTACACCAACTACTG-CACTGTTACACCAACTACTG-CACTGTTACACCAACTACTG-TACTGTTACACCAACTACTG-CACTGTTACACCAACTACTG-CACTGTTACACCAACTACTG-CACTGTTACACCAACTACTG-TACTGTTACACCAACTACTG-CACTGTTACACCAACTACTG-TACTGTTACACCAACTACTG-CACTGTTACACCAACTACTG-TACTGTTACACCAACTACTG-CACTGTTACACCAACTACTG-TACTGTTACACCAACTACTG-CACTGTTACACCAACTACTG-AACTGTTACACCAACTACTG-TACTGTTACACCTACTACTG-…	15960
col6a3	GCAGTACAGTAGAGACGCTG	22	745-1345-3142-3742-5539-6139-7936-8536-10333-10933-12730-13330-15127-15727-17524-18124-19921-20521-22318-22918-24715-25315	GCAGTACAGTAGAGACGCTG-GCAGTACAGTAGAGATGCTG-GCAGTACAGTAGAGACGCTG-GCAGTACAGTAGAGATGCTG-GCAGTACAGTAGAGACGCTG-GCAGTACAGTAGAGATGCTG-GCAGTACAGTAGAGACGCTG-GCAGTACAGTAGAGATGCTG-GCAGTACAGTAGAGACGCTG-GCAGTACAGTAGAGATGCTG-GCAGTACAGTAGAGACGCTG-GCAGTACAGTAGAGATGCTG-GCAGTACAGTAGAGACGCTG-GCAGTACAGTAGAGATGCTG-GCAGTACAGTAGAGACGCTG-GCAGTACAGTAGAGATGCTG-GCAGTACAGTAGAGACGCTG-GCAGTACAGTAGAGATGCTG-GCAGTACAGTAGAGACGCTG-…	33784
col6a3	CTGGCAGCAGGCGGCTGGAG	22	306-906-2703-3303-5100-5700-7497-8097-9894-10494-12291-12891-14688-15288-17085-17685-19482-20082-21879-22479-24276-24876	CTGGCAGCAGGCGGCTGGAG-CTGGCAGCAGACGGCTGGAG-CTGGCAGCAGGCGGCTGGAG-CTGGCAGCAGACGGCTGGAG-CTGGCAGCAGGCGGCTGGAG-CTGGCAGCAGACGGCTGGAG-CTGGCAGCAGGCGGCTGGAG-CTGGCAGCAGACGGCTGGAG-CTGGCAGCAGGCGGCTGGAG-CTGGCAGCAGACGGCTGGAG-CTGGCAGCAGGCGGCTGGAG-CTGGCAGCAGACGGCTGGAG-CTGGCAGCAGGCGGCTGGAG-CTGGCAGCAGACGGCTGGAG-CTGGCAGCAGGCGGCTGGAG-CTGGCAGCAGACGGCTGGAG-CTGGCAGCAGGCGGCTGGAG-CTGGCAGCAGACGGCTGGAG-CTGGCAGCAGGCGGCTGGAG-…	33784
muc5ac	AAACACCATCCACAACTGCA	22	4351-5206-5272-5878-6616-7291-7489-8029-8635-9373-10111-10309-10849-11047-11587-11719-11917-12115-12247-12445-12577-12643	AAACACCATCCACAACTACA-AAACACCATCCACAACTGCA-AGACACCATCCACAACTGCA-AAACACCATCCACAACTACA-AAACACCATCCACAACTACA-AAACACCATCCACAACTGCA-AAACACCATCCACAACAGCA-AAACACCATCCACAACTGCA-AAACACCATCCACAACTACA-AAACACCATCCACAACTACA-AAACACCATCCACAACTACA-AAACACCATCCACAACAGCA-AAACACCATCCACAACTACA-AAACACCATCCACAACAGCA-AAACACCATCCACAACTGCA-AAACACCATCCACAACTGCA-AAACACCATCCACAACTGCA-AAACACCATCCACAACAGCA-AAACACCATCCACAACTGCA-…	15960
col6a3	CAGAGAACTGCAGAGAATAT	22	451-1051-2848-3448-5245-5845-7642-8242-10039-10639-12436-13036-14833-15433-17230-17830-19627-20227-22024-22624-24421-25021	CAGAGAACTGCAGAGAATAT-CAGAGAACTGCAGAGAATAT-CAGAGAACTGCAGAGAATAT-CAGAGAACTGCAGAGAATAT-CAGAGAACTGCAGAGAATAT-CAGAGAACTGCAGAGAATAT-CAGAGAACTGCAGAGAATAT-CAGAGAACTGCAGAGAATAT-CAGAGAACTGCAGAGAATAT-CAGAGAACTGCAGAGAATAT-CAGAGAACTGCAGAGAATAT-CAGAGAACTGCAGAGAATAT-CAGAGAACTGCAGAGAATAT-CAGAGAACTGCAGAGAATAT-CAGAGAACTGCAGAGAATAT-CAGAGACCTGCAGAGAATAT-CAGAGAACTGCAGAGAATAT-CAGAGAACTGCAGAGAATAT-CAGAGAACTGCAGAGAATAT-…	33784
muc5ac	CATCAACTGTTACACCAACT	21	4435-4633-5158-5422-6160-7375-7573-8113-8179-8719-8917-9457-9655-10195-10393-10933-11671-11803-12331-12727-12859	CATCTACTGTTACACCAACT-CATCCACTGTTACACCAACT-CATCCACTGTTACACCAACT-CATCCACTGTTACACCAACT-CATCCACTGTTACACCAACT-CATCTACTGTTACACCAACT-CATCCACTGTTACACCAACT-CATCCACTGTTACACCAACT-CATCCACTGTTACACCAACT-CATCTACTGTTACACCAACT-CATCCACTGTTACACCAACT-CATCTACTGTTACACCAACT-CATCCACTGTTACACCAACT-CATCTACTGTTACACCAACT-CATCCACTGTTACACCAACT-CATCTACTGTTACACCAACT-CATCCACTGTTACACCAACT-CATCAACTGTTACACCAACT-CATCAACTGTTACACCAACT-…	15960
col6a3	TAGCGGGGGAAGGTCATTTG	21	952-2749-3349-5146-5746-7543-8143-9940-10540-12337-12937-14734-15334-17131-17731-19528-20128-21925-22525-24322-24922	TAGCGGGGGAAGGTCATTTG-TAGCGGGGGCAGGTCATTTG-TAGCGGGGGAAGGTCATTTG-TAGCGGGGGCAGGTCATTTG-TAGCGGGGGAAGGTCATTTG-TAGCGGGGGCAGGTCATTTG-TAGCGGGGGAAGGTCATTTG-TAGCGGGGGCAGGTCATTTG-TAGCGGGGGAAGGTCATTTG-TAGCGGGGGCAGGTCATTTG-TAGCGGGGGAAGGTCATTTG-TAGCGGGGGCAGGTCATTTG-TAGCGGGGGAAGGTCATTTG-TAGCGGGGGCAGGTCATTTG-TAGCGGGGGAAGGTCATTTG-TAGCGGGGGCAGGTCATTTG-TAGCGGGGGAAGGTCATTTG-TAGCGGGGGCAGGTCATTTG-TAGCGGGGGAAGGTCATTTG-…	33784
col6a3	AACTGCAGAGAATATCATAT	21	456-1056-2853-3453-5250-5850-7647-8247-10044-10644-12441-13041-14838-15438-17235-19632-20232-22029-22629-24426-25026	AACTGCAGAGAATATCATAT-AACTGCAGAGAATATCATAC-AACTGCAGAGAATATCATAT-AACTGCAGAGAATATCATAC-AACTGCAGAGAATATCATAT-AACTGCAGAGAATATCATAC-AACTGCAGAGAATATCATAT-AACTGCAGAGAATATCATAC-AACTGCAGAGAATATCATAT-AACTGCAGAGAATATCATAC-AACTGCAGAGAATATCATAT-AACTGCAGAGAATATCATAC-AACTGCAGAGAATATCATAT-AACTGCAGAGAATATCATAC-AACTGCAGAGAATATCATAT-AACTGCAGAGAATATCATAT-AACTGCAGAGAATATCATAC-AACTGCAGAGAATATCATAT-AACTGCAGAGAATATCATAC-…	33784
col6a3	CTTAGCGGGGGAAGGTCATT	21	950-2747-3347-5144-5744-7541-8141-9938-10538-12335-12935-14732-15332-17129-17729-19526-20126-21923-22523-24320-24920	CTTAGCGGGGGAAGGTCATT-CTTAGCGGGGGCAGGTCATT-CTTAGCGGGGGAAGGTCATT-CTTAGCGGGGGCAGGTCATT-CTTAGCGGGGGAAGGTCATT-CTTAGCGGGGGCAGGTCATT-CTTAGCGGGGGAAGGTCATT-CTTAGCGGGGGCAGGTCATT-CTTAGCGGGGGAAGGTCATT-CTTAGCGGGGGCAGGTCATT-CTTAGCGGGGGAAGGTCATT-CTTAGCGGGGGCAGGTCATT-CTTAGCGGGGGAAGGTCATT-CTTAGCGGGGGCAGGTCATT-CTTAGCGGGGGAAGGTCATT-CTTAGCGGGGGCAGGTCATT-CTTAGCGGGGGAAGGTCATT-CTTAGCGGGGGCAGGTCATT-CTTAGCGGGGGAAGGTCATT-…	33784
col6a3	ACAGTAGAGATGCTGAGGTC	21	750-1350-3747-5544-6144-7941-8541-10338-10938-12735-13335-15132-15732-17529-18129-19926-20526-22323-22923-24720-25320	ACAGTAGAGACGCTGAGGTC-ACAGTAGAGATGCTGAGGTC-ACAGTAGAGATGCTGAGGTC-ACAGTAGAGACGCTGAGGTC-ACAGTAGAGATGCTGAGGTC-ACAGTAGAGACGCTGAGGTC-ACAGTAGAGATGCTGAGGTC-ACAGTAGAGACGCTGAGGTC-ACAGTAGAGATGCTGAGGTC-ACAGTAGAGACGCTGAGGTC-ACAGTAGAGATGCTGAGGTC-ACAGTAGAGACGCTGAGGTC-ACAGTAGAGATGCTGAGGTC-ACAGTAGAGACGCTGAGGTC-ACAGTAGAGATGCTGAGGTC-ACAGTAGAGACGCTGAGGTC-ACAGTAGAGATGCTGAGGTC-ACAGTAGAGACGCTGAGGTC-ACAGTAGAGATGCTGAGGTC-…	33784
col6a3	GAGAGACAATGTCTTCACTG	21	2077-2677-4474-5074-6871-7471-9268-9868-11665-12265-14062-14662-16459-17059-18856-19456-21253-21853-23650-24250-26047	GAGAGACAATGTCTTCACTG-CAGAGACAATGTCTTCACTG-GAGAGACAATGTCTTCACTG-CAGAGACAATGTCTTCACTG-GAGAGACAATGTCTTCACTG-CAGAGACAATGTCTTCACTG-GAGAGACAATGTCTTCACTG-CAGAGACAATGTCTTCACTG-GAGAGACAATGTCTTCACTG-CAGAGACAATGTCTTCACTG-GAGAGACAATGTCTTCACTG-CAGAGACAATGTCTTCACTG-GAGAGACAATGTCTTCACTG-CAGAGACAATGTCTTCACTG-GAGAGACAATGTCTTCACTG-CAGAGACAATGTCTTCACTG-GAGAGACAATGTCTTCACTG-CAGAGACAATGTCTTCACTG-GAGAGACAATGTCTTCACTG-…	33784
muc5ac	AACTGTTACACCAACTACTG	21	4439-4637-5162-5426-6164-7379-7577-8117-8183-8723-8921-9461-9659-10199-10397-10937-11675-11807-12335-12731-12863	TACTGTTACACCAACTACTG-CACTGTTACACCAACTACTG-CACTGTTACACCAACTACTG-CACTGTTACACCAACTACTG-CACTGTTACACCAACTACTG-TACTGTTACACCAACTACTG-CACTGTTACACCAACTACTG-CACTGTTACACCAACTACTG-CACTGTTACACCAACTACTG-TACTGTTACACCAACTACTG-CACTGTTACACCAACTACTG-TACTGTTACACCAACTACTG-CACTGTTACACCAACTACTG-TACTGTTACACCAACTACTG-CACTGTTACACCAACTACTG-TACTGTTACACCAACTACTG-CACTGTTACACCAACTACTG-AACTGTTACACCAACTACTG-AACTGTTACACCAACTACTG-…	15960
col6a3	GTCAGAGACAATGTCTTCAC	21	278-878-2675-3275-5072-5672-7469-9866-10466-12263-12863-14660-15260-17057-17657-19454-20054-21851-22451-24248-24848	GTCAAAGACAATGTCTTCAC-GTCAGAGACAATGTCTTTAC-GTCAGAGACAATGTCTTCAC-GTCAGAGACAATGTCTTTAC-GTCAGAGACAATGTCTTCAC-GTCAGAGACAATGTCTTTAC-GTCAGAGACAATGTCTTCAC-GTCAGAGACAATGTCTTCAC-GTCAGAGACAATGTCTTTAC-GTCAGAGACAATGTCTTCAC-GTCAGAGACAATGTCTTTAC-GTCAGAGACAATGTCTTCAC-GTCAGAGACAATGTCTTTAC-GTCAGAGACAATGTCTTCAC-GTCAGAGACAATGTCTTTAC-GTCAGAGACAATGTCTTCAC-GTCAGAGACAATGTCTTTAC-GTCAGAGACAATGTCTTCAC-GTCAGAGACAATGTCTTTAC-…	33784
muc5ac	AATCACATCTACTGTTACAC	21	4430-4628-5153-5417-6155-7370-7568-8108-8174-8714-8912-9452-9650-10190-10388-10928-11666-11798-12194-12326-12854	AATCACATCTACTGTTACAC-AATCACATCCACTGTTACAC-AATCACATCCACTGTTACAC-AATCACATCCACTGTTACAC-AATCACATCCACTGTTACAC-AATCACATCTACTGTTACAC-AATCACATCCACTGTTACAC-AATCACATCCACTGTTACAC-AATCACATCCACTGTTACAC-AATCACATCTACTGTTACAC-AATCACATCCACTGTTACAC-AATCACATCTACTGTTACAC-AATCACATCCACTGTTACAC-AATCACATCTACTGTTACAC-AATCACATCCACTGTTACAC-AATCACATCTACTGTTACAC-AATCACATCCACTGTTACAC-AATCACATCAACTGTTACAC-AATCACATCTACTGTTACAC-…	15960
col6a3	CACGGGGGAAGCTCTCCAGT	21	1456-2653-3853-5050-6250-7447-8647-9844-11044-12241-13441-14638-15838-17035-18235-19432-20632-21829-23029-24226-25426	CACGGGGGCAGCTCTCCAGT-CACGGGGGAAGCTCTCCAGT-CACGGGGGCAGCTCTCCAGT-CACGGGGGAAGCTCTCCAGT-CACGGGGGCAGCTCTCCAGT-CACGGGGGAAGCTCTCCAGT-CACGGGGGCAGCTCTCCAGT-CACGGGGGAAGCTCTCCAGT-CACGGGGGCAGCTCTCCAGT-CACGGGGGAAGCTCTCCAGT-CACGGGGGCAGCTCTCCAGT-CACGGGGGAAGCTCTCCAGT-CACGGGGGCAGCTCTCCAGT-CACGGGGGAAGCTCTCCAGT-CACGGGGGCAGCTCTCCAGT-CACGGGGGAAGCTCTCCAGT-CACGGGGGCAGCTCTCCAGT-CACGGGGGAAGCTCTCCAGT-CACGGGGGCAGCTCTCCAGT-…	33784
col6a3	GAGACAATGTCTTCACTGCC	21	2079-2679-4476-5076-6873-7473-9270-9870-11667-12267-14064-14664-16461-17061-18858-19458-21255-21855-23652-24252-26049	GAGACAATGTCTTCACTGCC-GAGACAATGTCTTCACTGCT-GAGACAATGTCTTCACTGCC-GAGACAATGTCTTCACTGCT-GAGACAATGTCTTCACTGCC-GAGACAATGTCTTCACTGCT-GAGACAATGTCTTCACTGCC-GAGACAATGTCTTCACTGCT-GAGACAATGTCTTCACTGCC-GAGACAATGTCTTCACTGCT-GAGACAATGTCTTCACTGCC-GAGACAATGTCTTCACTGCT-GAGACAATGTCTTCACTGCC-GAGACAATGTCTTCACTGCT-GAGACAATGTCTTCACTGCC-GAGACAATGTCTTCACTGCT-GAGACAATGTCTTCACTGCC-GAGACAATGTCTTCACTGCT-GAGACAATGTCTTCACTGCC-…	33784
col6a3	GAGACAATGTCTTTACTGCT	21	882-2679-3279-5076-5676-7473-8073-9870-10470-12267-12867-14664-15264-17061-17661-19458-20058-21855-22455-24252-24852	GAGACAATGTCTTTACTGCT-GAGACAATGTCTTCACTGCT-GAGACAATGTCTTTACTGCT-GAGACAATGTCTTCACTGCT-GAGACAATGTCTTTACTGCT-GAGACAATGTCTTCACTGCT-GAGACAATATCTTTACTGCT-GAGACAATGTCTTCACTGCT-GAGACAATGTCTTTACTGCT-GAGACAATGTCTTCACTGCT-GAGACAATGTCTTTACTGCT-GAGACAATGTCTTCACTGCT-GAGACAATGTCTTTACTGCT-GAGACAATGTCTTCACTGCT-GAGACAATGTCTTTACTGCT-GAGACAATGTCTTCACTGCT-GAGACAATGTCTTTACTGCT-GAGACAATGTCTTCACTGCT-GAGACAATGTCTTTACTGCT-…	33784
col6a3	AGCGGGGGAAGGTCATTTGA	21	953-2750-3350-5147-5747-7544-8144-9941-10541-12338-12938-14735-15335-17132-17732-19529-20129-21926-22526-24323-24923	AGCGGGGGAAGGTCATTTGA-AGCGGGGGCAGGTCATTTGA-AGCGGGGGAAGGTCATTTGA-AGCGGGGGCAGGTCATTTGA-AGCGGGGGAAGGTCATTTGA-AGCGGGGGCAGGTCATTTGA-AGCGGGGGAAGGTCATTTGA-AGCGGGGGCAGGTCATTTGA-AGCGGGGGAAGGTCATTTGA-AGCGGGGGCAGGTCATTTGA-AGCGGGGGAAGGTCATTTGA-AGCGGGGGCAGGTCATTTGA-AGCGGGGGAAGGTCATTTGA-AGCGGGGGCAGGTCATTTGA-AGCGGGGGAAGGTCATTTGA-AGCGGGGGCAGGTCATTTGA-AGCGGGGGAAGGTCATTTGA-AGCGGGGGCAGGTCATTTGA-AGCGGGGGAAGGTCATTTGA-…	33784
muc5ac	TCAACTGTTACACCAACTAC	21	4437-4635-5160-5424-6162-7377-7575-8115-8181-8721-8919-9459-9657-10197-10395-10935-11673-11805-12333-12729-12861	TCTACTGTTACACCAACTAC-TCCACTGTTACACCAACTAC-TCCACTGTTACACCAACTAC-TCCACTGTTACACCAACTAC-TCCACTGTTACACCAACTAC-TCTACTGTTACACCAACTAC-TCCACTGTTACACCAACTAC-TCCACTGTTACACCAACTAC-TCCACTGTTACACCAACTAC-TCTACTGTTACACCAACTAC-TCCACTGTTACACCAACTAC-TCTACTGTTACACCAACTAC-TCCACTGTTACACCAACTAC-TCTACTGTTACACCAACTAC-TCCACTGTTACACCAACTAC-TCTACTGTTACACCAACTAC-TCCACTGTTACACCAACTAC-TCAACTGTTACACCAACTAC-TCAACTGTTACACCAACTAC-…	15960
col6a3	ACTGCAGAGAATATCATATG	21	457-1057-2854-3454-5251-5851-7648-8248-10045-10645-12442-13042-14839-15439-17236-19633-20233-22030-22630-24427-25027	ACTGCAGAGAATATCATATG-ACTGCAGAGAATATCATACG-ACTGCAGAGAATATCATATG-ACTGCAGAGAATATCATACG-ACTGCAGAGAATATCATATG-ACTGCAGAGAATATCATACG-ACTGCAGAGAATATCATATG-ACTGCAGAGAATATCATACG-ACTGCAGAGAATATCATATG-ACTGCAGAGAATATCATACG-ACTGCAGAGAATATCATATG-ACTGCAGAGAATATCATACG-ACTGCAGAGAATATCATATG-ACTGCAGAGAATATCATACG-ACTGCAGAGAATATCATATG-ACTGCAGAGAATATCATATG-ACTGCAGAGAATATCATACG-ACTGCAGAGAATATCATATG-ACTGCAGAGAATATCATACG-…	33784
col6a3	ACACGGGGGAAGCTCTCCAG	21	1455-2652-3852-5049-6249-7446-8646-9843-11043-12240-13440-14637-15837-17034-18234-19431-20631-21828-23028-24225-25425	ACACGGGGGCAGCTCTCCAG-ACACGGGGGAAGCTCTCCAG-ACACGGGGGCAGCTCTCCAG-ACACGGGGGAAGCTCTCCAG-ACACGGGGGCAGCTCTCCAG-ACACGGGGGAAGCTCTCCAG-ACACGGGGGCAGCTCTCCAG-ACACGGGGGAAGCTCTCCAG-ACACGGGGGCAGCTCTCCAG-ACACGGGGGAAGCTCTCCAG-ACACGGGGGCAGCTCTCCAG-ACACGGGGGAAGCTCTCCAG-ACACGGGGGCAGCTCTCCAG-ACACGGGGGAAGCTCTCCAG-ACACGGGGGCAGCTCTCCAG-ACACGGGGGAAGCTCTCCAG-ACACGGGGGCAGCTCTCCAG-ACACGGGGGAAGCTCTCCAG-ACACGGGGGCAGCTCTCCAG-…	33784
col6a3	CAATGTCTTCACTGCTTCTT	21	286-886-2683-3283-5080-5680-7477-9874-10474-12271-12871-14668-15268-17065-17665-19462-20062-21859-22459-24256-24856	CAATGTCTTCACTGCTTCTT-CAATGTCTTTACTGCTTCTT-CAATGTCTTCACTGCTTCTT-CAATGTCTTTACTGCTTCTT-CAATGTCTTCACTGCTTCTT-CAATGTCTTTACTGCTTCTT-CAATGTCTTCACTGCTTCTT-CAATGTCTTCACTGCTTCTT-CAATGTCTTTACTGCTTCTT-CAATGTCTTCACTGCTTCTT-CAATGTCTTTACTGCTTCTT-CAATGTCTTCACTGCTTCTT-CAATGTCTTTACTGCTTCTT-CAATGTCTTCACTGCTTCTT-CAATGTCTTTACTGCTTCTT-CAATGTCTTCACTGCTTCTT-CAATGTCTTTACTGCTTCTT-CAATGTCTTCACTGCTTCTT-CAATGTCTTTACTGCTTCTT-…	33784
muc5ac	TCACATCTACTGTTACACCA	21	4432-4630-5155-5419-6157-7372-7570-8110-8176-8716-8914-9454-9652-10192-10390-10930-11668-11800-12196-12328-12856	TCACATCTACTGTTACACCA-TCACATCCACTGTTACACCA-TCACATCCACTGTTACACCA-TCACATCCACTGTTACACCA-TCACATCCACTGTTACACCA-TCACATCTACTGTTACACCA-TCACATCCACTGTTACACCA-TCACATCCACTGTTACACCA-TCACATCCACTGTTACACCA-TCACATCTACTGTTACACCA-TCACATCCACTGTTACACCA-TCACATCTACTGTTACACCA-TCACATCCACTGTTACACCA-TCACATCTACTGTTACACCA-TCACATCCACTGTTACACCA-TCACATCTACTGTTACACCA-TCACATCCACTGTTACACCA-TCACATCAACTGTTACACCA-TCACATCTACTGTTACACCT-…	15960
col6a3	GAGGCTCTGATAGCAGAGAA	21	438-1038-2835-3435-5232-5832-7629-8229-10026-10626-12423-13023-14820-15420-17217-19614-20214-22011-22611-24408-25008	GAGGCTCTGATAGCAGAGAA-GGGGCTCTGATAGCAGAGAA-GAGGCTCTGATAGCAGAGAA-GGGGCTCTGATAGCAGAGAA-GAGGCTCTGATAGCAGAGAA-GGGGCTCTGATAGCAGAGAA-GAGGCTCTGATAGCAGAGAA-GGGGCTCTGATAGCAGAGAA-GAGGCTCTGATAGCAGAGAA-GGGGCTCTGATAGCAGAGAA-GAGGCTCTGATAGCAGAGAA-GGGGCTCTGATAGCAGAGAA-GAGGCTCTGATAGCAGAGAA-GGGGCTCTGATAGCAGAGAA-GAGGCTCTGATAGCAGAGAA-GAGGCTCTGATAGCAGAGAA-GGGGCTCTGATAGCAGAGAA-GAGGCTCTGATAGCAGAGAA-GGGGCTCTGATAGCAGAGAA-…	33784
col6a3	GCTTAGCGGGGGAAGGTCAT	21	949-2746-3346-5143-5743-7540-8140-9937-10537-12334-12934-14731-15331-17128-17728-19525-20125-21922-22522-24319-24919	GCTTAGCGGGGGAAGGTCAT-GCTTAGCGGGGGCAGGTCAT-CCTTAGCGGGGGAAGGTCAT-GCTTAGCGGGGGCAGGTCAT-GCTTAGCGGGGGAAGGTCAT-GCTTAGCGGGGGCAGGTCAT-GCTTAGCGGGGGAAGGTCAT-GCTTAGCGGGGGCAGGTCAT-GCTTAGCGGGGGAAGGTCAT-GCTTAGCGGGGGCAGGTCAT-GCTTAGCGGGGGAAGGTCAT-GCTTAGCGGGGGCAGGTCAT-GCTTAGCGGGGGAAGGTCAT-GCTTAGCGGGGGCAGGTCAT-GCTTAGCGGGGGAAGGTCAT-GCTTAGCGGGGGCAGGTCAT-GCTTAGCGGGGGAAGGTCAT-GCTTAGCGGGGGCAGGTCAT-GCTTAGCGGGGGAAGGTCAT-…	33784
col6a3	TGTCTTCACTGCTTCTTCTG	21	289-889-2686-3286-5083-5683-7480-9877-10477-12274-12874-14671-15271-17068-17668-19465-20065-21862-22462-24259-24859	TGTCTTCACTGCTTCTTCTG-TGTCTTTACTGCTTCTTCTG-TGTCTTCACTGCTTCTTCTG-TGTCTTTACTGCTTCTTCTG-TGTCTTCACTGCTTCTTCTG-TGTCTTTACTGCTTCTTCTG-TGTCTTCACTGCTTCTTCTG-TGTCTTCACTGCTTCTTCTG-TGTCTTTACTGCTTCTTCTG-TGTCTTCACTGCTTCTTCTG-TGTCTTTACTGCTTCTTCTG-TGTCTTCACTGCTTCTTCTG-TGTCTTTACTGCTTCTTCTG-TGTCTTCACTGCTTCTTCTG-TGTCTTTACTGCTTCTTCTG-TGTCTTCACTGCTTCTTCTG-TGTCTTTACTGCTTCTTCTG-TGTCTTCACTGCTTCTTCTG-TGTCTTTACTGCTTCTTCTG-…	33784
col6a3	TGCTTAGCGGGGGAAGGTCA	21	948-2745-3345-5142-5742-7539-8139-9936-10536-12333-12933-14730-15330-17127-17727-19524-20124-21921-22521-24318-24918	TGCTTAGCGGGGGAAGGTCA-TGCTTAGCGGGGGCAGGTCA-TCCTTAGCGGGGGAAGGTCA-TGCTTAGCGGGGGCAGGTCA-TGCTTAGCGGGGGAAGGTCA-TGCTTAGCGGGGGCAGGTCA-TGCTTAGCGGGGGAAGGTCA-TGCTTAGCGGGGGCAGGTCA-TGCTTAGCGGGGGAAGGTCA-TGCTTAGCGGGGGCAGGTCA-TGCTTAGCGGGGGAAGGTCA-TGCTTAGCGGGGGCAGGTCA-TGCTTAGCGGGGGAAGGTCA-TGCTTAGCGGGGGCAGGTCA-TGCTTAGCGGGGGAAGGTCA-TGCTTAGCGGGGGCAGGTCA-TGCTTAGCGGGGGAAGGTCA-TGCTTAGCGGGGGCAGGTCA-TGCTTAGCGGGGGAAGGTCA-…	33784
col6a3	CGTCAGAGACAATGTCTTCA	21	277-877-2674-3274-5071-5671-7468-9865-10465-12262-12862-14659-15259-17056-17656-19453-20053-21850-22450-24247-24847	CGTCAAAGACAATGTCTTCA-CGTCAGAGACAATGTCTTTA-TGTCAGAGACAATGTCTTCA-CGTCAGAGACAATGTCTTTA-CGTCAGAGACAATGTCTTCA-CGTCAGAGACAATGTCTTTA-CGTCAGAGACAATGTCTTCA-CGTCAGAGACAATGTCTTCA-CGTCAGAGACAATGTCTTTA-CGTCAGAGACAATGTCTTCA-CGTCAGAGACAATGTCTTTA-CGTCAGAGACAATGTCTTCA-CGTCAGAGACAATGTCTTTA-CGTCAGAGACAATGTCTTCA-CGTCAGAGACAATGTCTTTA-TGTCAGAGACAATGTCTTCA-CGTCAGAGACAATGTCTTTA-CGTCAGAGACAATGTCTTCA-CGTCAGAGACAATGTCTTTA-…	33784
muc5ac	CACATCAACTGTTACACCAA	21	4433-4631-5156-5420-6158-7373-7571-8111-8177-8717-8915-9455-9653-10193-10391-10931-11669-11801-12329-12725-12857	CACATCTACTGTTACACCAA-CACATCCACTGTTACACCAA-CACATCCACTGTTACACCAA-CACATCCACTGTTACACCAA-CACATCCACTGTTACACCAA-CACATCTACTGTTACACCAA-CACATCCACTGTTACACCAA-CACATCCACTGTTACACCAA-CACATCCACTGTTACACCAA-CACATCTACTGTTACACCAA-CACATCCACTGTTACACCAA-CACATCTACTGTTACACCAA-CACATCCACTGTTACACCAA-CACATCTACTGTTACACCAA-CACATCCACTGTTACACCAA-CACATCTACTGTTACACCAA-CACATCCACTGTTACACCAA-CACATCAACTGTTACACCAA-CACATCAACTGTTACACCAA-…	15960
col6a3	AATGTCTTCACTGCTTCTTC	21	287-887-2684-3284-5081-5681-7478-9875-10475-12272-12872-14669-15269-17066-17666-19463-20063-21860-22460-24257-24857	AATGTCTTCACTGCTTCTTC-AATGTCTTTACTGCTTCTTC-AATGTCTTCACTGCTTCTTC-AATGTCTTTACTGCTTCTTC-AATGTCTTCACTGCTTCTTC-AATGTCTTTACTGCTTCTTC-AATGTCTTCACTGCTTCTTC-AATGTCTTCACTGCTTCTTC-AATGTCTTTACTGCTTCTTC-AATGTCTTCACTGCTTCTTC-AATGTCTTTACTGCTTCTTC-AATGTCTTCACTGCTTCTTC-AATGTCTTTACTGCTTCTTC-AATGTCTTCACTGCTTCTTC-AATGTCTTTACTGCTTCTTC-AATGTCTTCACTGCTTCTTC-AATGTCTTTACTGCTTCTTC-AATGTCTTCACTGCTTCTTC-AATGTCTTTACTGCTTCTTC-…	33784
col6a3	CGGGGGAAGGTCATTTGACA	21	955-2752-3352-5149-5749-7546-8146-9943-10543-12340-12940-14737-15337-17134-17734-19531-20131-21928-22528-24325-24925	CGGGGGAAGGTCATTTGACA-CGGGGGCAGGTCATTTGACA-CGGGGGAAGGTCATTTGACA-CGGGGGCAGGTCATTTGACA-CGGGGGAAGGTCATTTGACA-CGGGGGCAGGTCATTTGACA-CGGGGGAAGGTCATTTGACA-CGGGGGCAGGTCATTTGACA-CGGGGGAAGGTCATTTGACA-CGGGGGCAGGTCATTTGACA-CGGGGGAAGGTCATTTGACA-CGGGGGCAGGTCATTTGACA-CGGGGGAAGGTCATTTGACA-CGGGGGCAGGTCATTTGACA-CGGGGGAAGGTCATTTGACA-CGGGGGCAGGTCATTTGACA-CGGGGGAAGGTCATTTGACA-CGGGGGCAGGTCATTTGACA-CGGGGGAAGGTCATTTGACA-…	33784
col6a3	CAGAGACAATGTCTTTACTG	21	880-2677-3277-5074-5674-7471-8071-9868-10468-12265-12865-14662-15262-17059-17659-19456-20056-21853-22453-24250-24850	CAGAGACAATGTCTTTACTG-CAGAGACAATGTCTTCACTG-CAGAGACAATGTCTTTACTG-CAGAGACAATGTCTTCACTG-CAGAGACAATGTCTTTACTG-CAGAGACAATGTCTTCACTG-CAGAGACAATATCTTTACTG-CAGAGACAATGTCTTCACTG-CAGAGACAATGTCTTTACTG-CAGAGACAATGTCTTCACTG-CAGAGACAATGTCTTTACTG-CAGAGACAATGTCTTCACTG-CAGAGACAATGTCTTTACTG-CAGAGACAATGTCTTCACTG-CAGAGACAATGTCTTTACTG-CAGAGACAATGTCTTCACTG-CAGAGACAATGTCTTTACTG-CAGAGACAATGTCTTCACTG-CAGAGACAATGTCTTTACTG-…	33784
muc5ac	ATCAACTGTTACACCAACTA	21	4436-4634-5159-5423-6161-7376-7574-8114-8180-8720-8918-9458-9656-10196-10394-10934-11672-11804-12332-12728-12860	ATCTACTGTTACACCAACTA-ATCCACTGTTACACCAACTA-ATCCACTGTTACACCAACTA-ATCCACTGTTACACCAACTA-ATCCACTGTTACACCAACTA-ATCTACTGTTACACCAACTA-ATCCACTGTTACACCAACTA-ATCCACTGTTACACCAACTA-ATCCACTGTTACACCAACTA-ATCTACTGTTACACCAACTA-ATCCACTGTTACACCAACTA-ATCTACTGTTACACCAACTA-ATCCACTGTTACACCAACTA-ATCTACTGTTACACCAACTA-ATCCACTGTTACACCAACTA-ATCTACTGTTACACCAACTA-ATCCACTGTTACACCAACTA-ATCAACTGTTACACCAACTA-ATCAACTGTTACACCAACTA-…	15960
muc5ac	ACATCAACTGTTACACCAAC	21	4434-4632-5157-5421-6159-7374-7572-8112-8178-8718-8916-9456-9654-10194-10392-10932-11670-11802-12330-12726-12858	ACATCTACTGTTACACCAAC-ACATCCACTGTTACACCAAC-ACATCCACTGTTACACCAAC-ACATCCACTGTTACACCAAC-ACATCCACTGTTACACCAAC-ACATCTACTGTTACACCAAC-ACATCCACTGTTACACCAAC-ACATCCACTGTTACACCAAC-ACATCCACTGTTACACCAAC-ACATCTACTGTTACACCAAC-ACATCCACTGTTACACCAAC-ACATCTACTGTTACACCAAC-ACATCCACTGTTACACCAAC-ACATCTACTGTTACACCAAC-ACATCCACTGTTACACCAAC-ACATCTACTGTTACACCAAC-ACATCCACTGTTACACCAAC-ACATCAACTGTTACACCAAC-ACATCAACTGTTACACCAAC-…	15960
muc5ac	AACACCAACTTCTACAGAAA	21	3860-4466-5189-5993-6731-7406-8144-8750-9488-10226-10964-11702-11834-11900-12032-12098-12230-12362-12428-12560-12824	AACACCAACTTCTACAGAAA-AACACCAACTTCTACAGAAA-GACACCAACTTCTACAGAAA-AACACCAACTTCTACAGAAA-AACACCAACTTCTACAGAAA-GACACCAACTTCTACAGAAA-GACACCAACTTCTACAGAAA-AACACCAACTTCTACAGAAA-AACACCAACTTCTACAGAAA-AACACCAACTTCTACAGAAA-GACACCAACTTCTACAGAAA-GACACCAACTTCTACAGAAA-GACACCAACTTCTACAGAAA-GACACCAACTTCTACAGAAA-AACACCAACTTCTACAGAAA-GACACCAACTTCTACAGAAA-GACACCAACTTCTACAGAAA-GACACCAACTTCTACAGAAA-GACACCAACTTCTACAGAAA-…	15960
col6a3	GTCTTCACTGCTTCTTCTGG	21	290-890-2687-3287-5084-5684-7481-9878-10478-12275-12875-14672-15272-17069-17669-19466-20066-21863-22463-24260-24860	GTCTTCACTGCTTCTTCTGG-GTCTTTACTGCTTCTTCTGG-GTCTTCACTGCTTCTTCTGG-GTCTTTACTGCTTCTTCTGG-GTCTTCACTGCTTCTTCTGG-GTCTTTACTGCTTCTTCTGG-GTCTTCACTGCTTCTTCTGG-GTCTTCACTGCTTCTTCTGG-GTCTTTACTGCTTCTTCTGG-GTCTTCACTGCTTCTTCTGG-GTCTTTACTGCTTCTTCTGG-GTCTTCACTGCTTCTTCTGG-GTCTTTACTGCTTCTTCTGG-GTCTTCACTGCTTCTTCTGG-GTCTTTACTGCTTCTTCTGG-GTCTTCACTGCTTCTTCTGG-GTCTTTACTGCTTCTTCTGG-GTCTTCACTGCTTCTTCTGG-GTCTTTACTGCTTCTTCTGG-…	33784
col6a3	AACATAGAGGCAAACAGAGA	21	710-1310-3107-3707-5504-6104-7901-8501-10298-12695-13295-15092-15692-17489-18089-19886-20486-22283-22883-24680-25280	AACATTGAGGCAAACAGAGA-AACGTAGAGGCAAACAGAGA-AACATTGAGGCAAACAGAGA-AACGTAGAGGCAAACAGAGA-AACATTGAGGCAAACAGAGA-AACGTAGAGGCAAACAGAGA-AACATTGAGGCAAACAGAGA-AACGTAGAGGCAAACAGAGA-AACATTGAGGCAAACAGAGA-AACATTGAGGCAAACAGAGA-AACGTAGAGGCAAACAGAGA-AACATTGAGGCAAACAGAGA-AACGTAGAGGCAAACAGAGA-AACATTGAGGCAAACAGAGA-AACGTAGAGGCAAACAGAGA-AACATTGAGGCAAACAGAGA-AACATAGAGGCAAACAGAGA-AACATTGAGGCAAACAGAGA-AACGTAGAGGCAAACAGAGA-…	33784
col6a3	ACGGGGGAAGCTCTCCAGTA	21	1457-2654-3854-5051-6251-7448-8648-9845-11045-12242-13442-14639-15839-17036-18236-19433-20633-21830-23030-24227-25427	ACGGGGGCAGCTCTCCAGTA-ACGGGGGAAGCTCTCCAGTT-ACGGGGGCAGCTCTCCAGTA-ACGGGGGAAGCTCTCCAGTA-ACGGGGGCAGCTCTCCAGTA-ACGGGGGAAGCTCTCCAGTA-ACGGGGGCAGCTCTCCAGTA-ACGGGGGAAGCTCTCCAGTA-ACGGGGGCAGCTCTCCAGTA-ACGGGGGAAGCTCTCCAGTA-ACGGGGGCAGCTCTCCAGTA-ACGGGGGAAGCTCTCCAGTA-ACGGGGGCAGCTCTCCAGTA-ACGGGGGAAGCTCTCCAGTA-ACGGGGGCAGCTCTCCAGTA-ACGGGGGAAGCTCTCCAGTT-ACGGGGGCAGCTCTCCAGTA-ACGGGGGAAGCTCTCCAGTA-ACGGGGGCAGCTCTCCAGTA-…	33784
col6a3	TCAGAGACAATGTCTTTACT	21	879-2676-3276-5073-5673-7470-8070-9867-10467-12264-12864-14661-15261-17058-17658-19455-20055-21852-22452-24249-24849	TCAGAGACAATGTCTTTACT-TCAGAGACAATGTCTTCACT-TCAGAGACAATGTCTTTACT-TCAGAGACAATGTCTTCACT-TCAGAGACAATGTCTTTACT-TCAGAGACAATGTCTTCACT-TCAGAGACAATATCTTTACT-TCAGAGACAATGTCTTCACT-TCAGAGACAATGTCTTTACT-TCAGAGACAATGTCTTCACT-TCAGAGACAATGTCTTTACT-TCAGAGACAATGTCTTCACT-TCAGAGACAATGTCTTTACT-TCAGAGACAATGTCTTCACT-TCAGAGACAATGTCTTTACT-TCAGAGACAATGTCTTCACT-TCAGAGACAATGTCTTTACT-TCAGAGACAATGTCTTCACT-TCAGAGACAATGTCTTTACT-…	33784
col6a3	GGGGGAAGGTCATTTGACAG	21	956-2753-3353-5150-5750-7547-8147-9944-10544-12341-12941-14738-15338-17135-17735-19532-20132-21929-22529-24326-24926	GGGGGAAGGTCATTTGACAG-GGGGGCAGGTCATTTGACAG-GGGGGAAGGTCATTTGACAG-GGGGGCAGGTCATTTGACAG-GGGGGAAGGTCATTTGACAG-GGGGGCAGGTCATTTGACAG-GGGGGAAGGTCATTTGACAG-GGGGGCAGGTCATTTGACAG-GGGGGAAGGTCATTTGACAG-GGGGGCAGGTCATTTGACAG-GGGGGAAGGTCATTTGACAG-GGGGGCAGGTCATTTGACAG-GGGGGAAGGTCATTTGACAG-GGGGGCAGGTCATTTGACAG-GGGGGAAGGTCATTTGACAG-GGGGGCAGGTCATTTGACAG-GGGGGAAGGTCATTTGACAG-GGGGGCAGGTCATTTGACAG-GGGGGAAGGTCATTTGACAG-…	33784
col6a3	ATGTCTTCACTGCTTCTTCT	21	288-888-2685-3285-5082-5682-7479-9876-10476-12273-12873-14670-15270-17067-17667-19464-20064-21861-22461-24258-24858	ATGTCTTCACTGCTTCTTCT-ATGTCTTTACTGCTTCTTCT-ATGTCTTCACTGCTTCTTCT-ATGTCTTTACTGCTTCTTCT-ATGTCTTCACTGCTTCTTCT-ATGTCTTTACTGCTTCTTCT-ATGTCTTCACTGCTTCTTCT-ATGTCTTCACTGCTTCTTCT-ATGTCTTTACTGCTTCTTCT-ATGTCTTCACTGCTTCTTCT-ATGTCTTTACTGCTTCTTCT-ATGTCTTCACTGCTTCTTCT-ATGTCTTTACTGCTTCTTCT-ATGTCTTCACTGCTTCTTCT-ATGTCTTTACTGCTTCTTCT-ATGTCTTCACTGCTTCTTCT-ATGTCTTTACTGCTTCTTCT-ATGTCTTCACTGCTTCTTCT-ATGTCTTTACTGCTTCTTCT-…	33784
col6a3	GCGGGGGAAGGTCATTTGAC	21	954-2751-3351-5148-5748-7545-8145-9942-10542-12339-12939-14736-15336-17133-17733-19530-20130-21927-22527-24324-24924	GCGGGGGAAGGTCATTTGAC-GCGGGGGCAGGTCATTTGAC-GCGGGGGAAGGTCATTTGAC-GCGGGGGCAGGTCATTTGAC-GCGGGGGAAGGTCATTTGAC-GCGGGGGCAGGTCATTTGAC-GCGGGGGAAGGTCATTTGAC-GCGGGGGCAGGTCATTTGAC-GCGGGGGAAGGTCATTTGAC-GCGGGGGCAGGTCATTTGAC-GCGGGGGAAGGTCATTTGAC-GCGGGGGCAGGTCATTTGAC-GCGGGGGAAGGTCATTTGAC-GCGGGGGCAGGTCATTTGAC-GCGGGGGAAGGTCATTTGAC-GCGGGGGCAGGTCATTTGAC-GCGGGGGAAGGTCATTTGAC-GCGGGGGCAGGTCATTTGAC-GCGGGGGAAGGTCATTTGAC-…	33784
muc5ac	CAACTGTTACACCAACTACT	21	4438-4636-5161-5425-6163-7378-7576-8116-8182-8722-8920-9460-9658-10198-10396-10936-11674-11806-12334-12730-12862	CTACTGTTACACCAACTACT-CCACTGTTACACCAACTACT-CCACTGTTACACCAACTACT-CCACTGTTACACCAACTACT-CCACTGTTACACCAACTACT-CTACTGTTACACCAACTACT-CCACTGTTACACCAACTACT-CCACTGTTACACCAACTACT-CCACTGTTACACCAACTACT-CTACTGTTACACCAACTACT-CCACTGTTACACCAACTACT-CTACTGTTACACCAACTACT-CCACTGTTACACCAACTACT-CTACTGTTACACCAACTACT-CCACTGTTACACCAACTACT-CTACTGTTACACCAACTACT-CCACTGTTACACCAACTACT-CAACTGTTACACCAACTACT-CAACTGTTACACCAACTACT-…	15960
col6a3	ACAATGTCTTCACTGCTTCT	21	285-885-2682-3282-5079-5679-7476-9873-10473-12270-12870-14667-15267-17064-17664-19461-20061-21858-22458-24255-24855	ACAATGTCTTCACTGCTTCT-ACAATGTCTTTACTGCTTCT-ACAATGTCTTCACTGCTTCT-ACAATGTCTTTACTGCTTCT-ACAATGTCTTCACTGCTTCT-ACAATGTCTTTACTGCTTCT-ACAATGTCTTCACTGCTTCT-ACAATGTCTTCACTGCTTCT-ACAATGTCTTTACTGCTTCT-ACAATGTCTTCACTGCTTCT-ACAATGTCTTTACTGCTTCT-ACAATGTCTTCACTGCTTCT-ACAATGTCTTTACTGCTTCT-ACAATGTCTTCACTGCTTCT-ACAATGTCTTTACTGCTTCT-ACAATGTCTTCACTGCTTCT-ACAATGTCTTTACTGCTTCT-ACAATGTCTTCACTGCTTCT-ACAATGTCTTTACTGCTTCT-…	33784
col6a3	TTAGCGGGGGAAGGTCATTT	21	951-2748-3348-5145-5745-7542-8142-9939-10539-12336-12936-14733-15333-17130-17730-19527-20127-21924-22524-24321-24921	TTAGCGGGGGAAGGTCATTT-TTAGCGGGGGCAGGTCATTT-TTAGCGGGGGAAGGTCATTT-TTAGCGGGGGCAGGTCATTT-TTAGCGGGGGAAGGTCATTT-TTAGCGGGGGCAGGTCATTT-TTAGCGGGGGAAGGTCATTT-TTAGCGGGGGCAGGTCATTT-TTAGCGGGGGAAGGTCATTT-TTAGCGGGGGCAGGTCATTT-TTAGCGGGGGAAGGTCATTT-TTAGCGGGGGCAGGTCATTT-TTAGCGGGGGAAGGTCATTT-TTAGCGGGGGCAGGTCATTT-TTAGCGGGGGAAGGTCATTT-TTAGCGGGGGCAGGTCATTT-TTAGCGGGGGAAGGTCATTT-TTAGCGGGGGCAGGTCATTT-TTAGCGGGGGAAGGTCATTT-…	33784
muc5ac	ATCACATCTACTGTTACACC	21	4431-4629-5154-5418-6156-7371-7569-8109-8175-8715-8913-9453-9651-10191-10389-10929-11667-11799-12195-12327-12855	ATCACATCTACTGTTACACC-ATCACATCCACTGTTACACC-ATCACATCCACTGTTACACC-ATCACATCCACTGTTACACC-ATCACATCCACTGTTACACC-ATCACATCTACTGTTACACC-ATCACATCCACTGTTACACC-ATCACATCCACTGTTACACC-ATCACATCCACTGTTACACC-ATCACATCTACTGTTACACC-ATCACATCCACTGTTACACC-ATCACATCTACTGTTACACC-ATCACATCCACTGTTACACC-ATCACATCTACTGTTACACC-ATCACATCCACTGTTACACC-ATCACATCTACTGTTACACC-ATCACATCCACTGTTACACC-ATCACATCAACTGTTACACC-ATCACATCTACTGTTACACC-…	15960
col6a3	TGAGAGACAATGTCTTCACT	21	2076-2676-4473-5073-6870-7470-9267-9867-11664-12264-14061-14661-16458-17058-18855-19455-21252-21852-23649-24249-26046	TGAGAGACAATGTCTTCACT-TCAGAGACAATGTCTTCACT-TGAGAGACAATGTCTTCACT-TCAGAGACAATGTCTTCACT-TGAGAGACAATGTCTTCACT-TCAGAGACAATGTCTTCACT-TGAGAGACAATGTCTTCACT-TCAGAGACAATGTCTTCACT-TGAGAGACAATGTCTTCACT-TCAGAGACAATGTCTTCACT-TGAGAGACAATGTCTTCACT-TCAGAGACAATGTCTTCACT-TGAGAGACAATGTCTTCACT-TCAGAGACAATGTCTTCACT-TGAGAGACAATGTCTTCACT-TCAGAGACAATGTCTTCACT-TGAGAGACAATGTCTTCACT-TCAGAGACAATGTCTTCACT-TGAGAGACAATGTCTTCACT-…	33784
col6a3	AGGCTCTGATAGCAGAGAAC	21	439-1039-2836-3436-5233-5833-7630-8230-10027-10627-12424-13024-14821-15421-17218-19615-20215-22012-22612-24409-25009	AGGCTCTGATAGCAGAGAAC-GGGCTCTGATAGCAGAGAAC-AGGCTCTGATAGCAGAGAAC-GGGCTCTGATAGCAGAGAAC-AGGCTCTGATAGCAGAGAAC-GGGCTCTGATAGCAGAGAAC-AGGCTCTGATAGCAGAGAAC-GGGCTCTGATAGCAGAGAAC-AGGCTCTGATAGCAGAGAAC-GGGCTCTGATAGCAGAGAAC-AGGCTCTGATAGCAGAGAAC-GGGCTCTGATAGCAGAGAAC-AGGCTCTGATAGCAGAGAAC-GGGCTCTGATAGCAGAGAAC-AGGCTCTGATAGCAGAGAAC-AGGCTCTGATAGCAGAGAAC-GGGCTCTGATAGCAGAGAAC-AGGCTCTGATAGCAGAGAAC-GGGCTCTGATAGCAGAGAAC-…	33784
col6a3	GTCAGAGACAATGTCTTTAC	21	878-2675-3275-5072-5672-7469-8069-9866-10466-12263-12863-14660-15260-17057-17657-19454-20054-21851-22451-24248-24848	GTCAGAGACAATGTCTTTAC-GTCAGAGACAATGTCTTCAC-GTCAGAGACAATGTCTTTAC-GTCAGAGACAATGTCTTCAC-GTCAGAGACAATGTCTTTAC-GTCAGAGACAATGTCTTCAC-GTCAGAGACAATATCTTTAC-GTCAGAGACAATGTCTTCAC-GTCAGAGACAATGTCTTTAC-GTCAGAGACAATGTCTTCAC-GTCAGAGACAATGTCTTTAC-GTCAGAGACAATGTCTTCAC-GTCAGAGACAATGTCTTTAC-GTCAGAGACAATGTCTTCAC-GTCAGAGACAATGTCTTTAC-GTCAGAGACAATGTCTTCAC-GTCAGAGACAATGTCTTTAC-GTCAGAGACAATGTCTTCAC-GTCAGAGACAATGTCTTTAC-…	33784
col6a3	TCTCCAGTACGTCAAAGACA	20	268-868-3265-5062-5662-7459-8059-9856-10456-12253-12853-14650-15250-17047-17647-20044-21841-22441-24238-24838	TCTCCAGTACGTCAAAGACA-TCTCCAGTACGTCAGAGACA-TCTCCAGTACGTCAGAGACA-TCTCCAGTACGTCAGAGACA-TCTCCAGTACGTCAGAGACA-TCTCCAGTACGTCAGAGACA-TCTCCAGTACGTCAGAGACA-TCTCCAGTACGTCAGAGACA-TCTCCAGTACGTCAGAGACA-TCTCCAGTACGTCAGAGACA-TCTCCAGTACGTCAGAGACA-TCTCCAGTACGTCAGAGACA-TCTCCAGTACGTCAGAGACA-TCTCCAGTACGTCAGAGACA-TCTCCAGTACGTCAGAGACA-TCTCCAGTACGTCAGAGACA-TCTCCAGTACGTCAGAGACA-TCTCCAGTACGTCAGAGACA-TCTCCAGTACGTCAGAGACA-…	33784
muc5ac	ACTTCTACAGAAACACCACC	20	4473-5196-6000-6738-7479-8151-8757-8823-9495-9561-10299-11037-11709-11907-12105-12237-12435-12567-12765-12831	ACTTCTACAGAAACACCACC-ACTTCTACAGAAACACCATC-ACTTCTACAGAAACACCACC-ACTTCTACAGAAACACCACC-ACTTCTACAGAAACACCATC-ACTTCTACAGAAACACCATC-ACTTCTACAGAAACACCACC-ACTTCTACAGAAACACCACC-ACTTCTACAGAAACACCACC-ACTTCTACAGAAACACCACC-ACTTCTACAGAAACACCATC-ACTTCTACAGAAACACCATC-ACTTCTACAGAAACACCATC-ACTTCTACAGAAACACCATC-ACTTCTACAGAAACACCATC-ACTTCTACAGAAACACCATC-ACTTCTACAGAAACACCATC-ACTTCTACAGAAACACCATC-ACTTCTACAGAAACACCATC-…	15960
col6a3	TACAGCAGAGATCCAGAGGC	20	149-1946-2546-4343-4943-6740-9137-9737-11534-12134-13931-14531-16328-16928-18725-19325-21122-21722-23519-25916	TACAGCAGAGAACCAGAGGC-TACAGCAGAGATCCAGAGGC-TACAGCAGAGAACCAGAGGC-TACAGCAGAGATCCAGAGGC-TACAGCAGAGAACCAGAGGC-TACAGCAGAGATCCAGAGGC-TACAGCAGAGATCCAGAGGC-TACAGCAGAGAACCAGAGGC-TACAGCAGAGATCCAGAGGC-TACAGCAGAGAACCAGAGGC-TACAGCAGAGATCCAGAGGC-TACAGCAGAGAACCAGAGGC-TACAGCAGAGATCCAGAGGC-TACAGCAGAGAACCAGAGGC-TACAGCAGAGATCCAGAGGC-TACAGCAGAGAACCAGAGGC-TACAGCAGAGATCCAGAGGC-TACAGCAGAGAACCAGAGGC-TACAGCAGAGATCCAGAGGC-…	33784
col6a3	TCCAGTACGTCAAAGACAAT	20	270-870-3267-5064-5664-7461-8061-9858-10458-12255-12855-14652-15252-17049-17649-20046-21843-22443-24240-24840	TCCAGTACGTCAAAGACAAT-TCCAGTACGTCAGAGACAAT-TCCAGTACGTCAGAGACAAT-TCCAGTACGTCAGAGACAAT-TCCAGTACGTCAGAGACAAT-TCCAGTACGTCAGAGACAAT-TCCAGTACGTCAGAGACAAT-TCCAGTACGTCAGAGACAAT-TCCAGTACGTCAGAGACAAT-TCCAGTACGTCAGAGACAAT-TCCAGTACGTCAGAGACAAT-TCCAGTACGTCAGAGACAAT-TCCAGTACGTCAGAGACAAT-TCCAGTACGTCAGAGACAAT-TCCAGTACGTCAGAGACAAT-TCCAGTACGTCAGAGACAAT-TCCAGTACGTCAGAGACAAT-TCCAGTACGTCAGAGACAAT-TCCAGTACGTCAGAGACAAT-…	33784
col6a3	ATTCAACATAGAGGCAAACA	20	706-1306-3103-3703-5500-6100-7897-8497-10294-12691-13291-15088-15688-17485-18085-19882-20482-22279-22879-24676	ATTCAACATTGAGGCAAACA-ATTCAACGTAGAGGCAAACA-ATTCAACATTGAGGCAAACA-ATTCAACGTAGAGGCAAACA-ATTCAACATTGAGGCAAACA-ATTCAACGTAGAGGCAAACA-ATTCAACATTGAGGCAAACA-ATTCAACGTAGAGGCAAACA-ATTCAACATTGAGGCAAACA-ATTCAACATTGAGGCAAACA-ATTCAACGTAGAGGCAAACA-ATTCAACATTGAGGCAAACA-ATTCAACGTAGAGGCAAACA-ATTCAACATTGAGGCAAACA-ATTCAACGTAGAGGCAAACA-ATTCAACATTGAGGCAAACA-ATTCAACATAGAGGCAAACA-ATTCAACATTGAGGCAAACA-ATTCAACGTAGAGGCAAACA-…	33784
col6a3	TCAACATAGAGGCAAACAGA	20	708-1308-3105-3705-5502-6102-7899-8499-10296-12693-13293-15090-15690-17487-18087-19884-20484-22281-22881-24678	TCAACATTGAGGCAAACAGA-TCAACGTAGAGGCAAACAGA-TCAACATTGAGGCAAACAGA-TCAACGTAGAGGCAAACAGA-TCAACATTGAGGCAAACAGA-TCAACGTAGAGGCAAACAGA-TCAACATTGAGGCAAACAGA-TCAACGTAGAGGCAAACAGA-TCAACATTGAGGCAAACAGA-TCAACATTGAGGCAAACAGA-TCAACGTAGAGGCAAACAGA-TCAACATTGAGGCAAACAGA-TCAACGTAGAGGCAAACAGA-TCAACATTGAGGCAAACAGA-TCAACGTAGAGGCAAACAGA-TCAACATTGAGGCAAACAGA-TCAACATAGAGGCAAACAGA-TCAACATTGAGGCAAACAGA-TCAACGTAGAGGCAAACAGA-…	33784
col6a3	GGGAAGCTCTCCAGTACGTC	20	261-861-3258-5055-5655-7452-8052-9849-10449-12246-12846-14643-15243-17040-17640-20037-21834-22434-24231-24831	GGGCAGCTCTCCAGTACGTC-GGGCAGCTCTCCAGTACGTC-GGGCAGCTCTCCAGTACGTC-GGGAAGCTCTCCAGTACGTC-GGGCAGCTCTCCAGTACGTC-GGGAAGCTCTCCAGTACGTC-GGGCAGCTCTCCAGTACGTC-GGGAAGCTCTCCAGTACGTC-GGGCAGCTCTCCAGTACGTC-GGGAAGCTCTCCAGTACGTC-GGGCAGCTCTCCAGTACGTC-GGGAAGCTCTCCAGTACGTC-GGGCAGCTCTCCAGTACGTC-GGGAAGCTCTCCAGTACGTC-GGGCAGCTCTCCAGTACGTC-GGGCAGCTCTCCAGTACGTC-GGGAAGCTCTCCAGTACGTC-GGGCAGCTCTCCAGTACGTC-GGGAAGCTCTCCAGTACGTC-…	33784
muc5ac	CTTCTACAGAAACACCACCC	20	4474-5197-6001-6739-7480-8152-8758-8824-9496-9562-10300-11038-11710-11908-12106-12238-12436-12568-12766-12832	CTTCTACAGAAACACCACCC-CTTCTACAGAAACACCATCC-CTTCTACAGAAACACCACCC-CTTCTACAGAAACACCACCC-CTTCTACAGAAACACCATCC-CTTCTACAGAAACACCATCC-CTTCTACAGAAACACCACCC-CTTCTACAGAAACACCACCC-CTTCTACAGAAACACCACCC-CTTCTACAGAAACACCACCC-CTTCTACAGAAACACCATCC-CTTCTACAGAAACACCATCC-CTTCTACAGAAACACCATCC-CTTCTACAGAAACACCATCC-CTTCTACAGAAACACCATCC-CTTCTACAGAAACACCATCC-CTTCTACAGAAACACCATCC-CTTCTACAGAAACACCATCC-CTTCTACAGAAACACCATCC-…	15960
col6a3	GTACGTCAGAGACAATGTCT	20	274-874-3271-5068-5668-7465-8065-9862-10462-12259-12859-14656-15256-17053-17653-20050-21847-22447-24244-24844	GTACGTCAAAGACAATGTCT-GTACGTCAGAGACAATGTCT-GTACGTCAGAGACAATGTCT-GTACGTCAGAGACAATGTCT-GTACGTCAGAGACAATGTCT-GTACGTCAGAGACAATGTCT-GTACGTCAGAGACAATATCT-GTACGTCAGAGACAATGTCT-GTACGTCAGAGACAATGTCT-GTACGTCAGAGACAATGTCT-GTACGTCAGAGACAATGTCT-GTACGTCAGAGACAATGTCT-GTACGTCAGAGACAATGTCT-GTACGTCAGAGACAATGTCT-GTACGTCAGAGACAATGTCT-GTACGTCAGAGACAATGTCT-GTACGTCAGAGACAATGTCT-GTACGTCAGAGACAATGTCT-GTACGTCAGAGACAATGTCT-…	33784
muc5ac	TTCTACAGAAACACCACCCA	20	4475-5198-6002-6740-7481-8153-8759-8825-9497-9563-10301-11039-11711-11909-12107-12239-12437-12569-12767-12833	TTCTACAGAAACACCACCCA-TTCTACAGAAACACCATCCA-TTCTACAGAAACACCACCCA-TTCTACAGAAACACCACCCA-TTCTACAGAAACACCATCCA-TTCTACAGAAACACCATCCA-TTCTACAGAAACACCACCCA-TTCTACAGAAACACCACCCA-TTCTACAGAAACACCACCCA-TTCTACAGAAACACCACCCA-TTCTACAGAAACACCATCCA-TTCTACAGAAACACCATCCA-TTCTACAGAAACACCATCCA-TTCTACAGAAACACCATCCA-TTCTACAGAAACACCATCCA-TTCTACAGAAACACCATCCA-TTCTACAGAAACACCATCCA-TTCTACAGAAACACCATCCA-TTCTACAGAAACACCATCCA-…	15960
col6a3	GCAGCTCTCCAGTACGTCAG	20	263-863-3260-5057-5657-7454-8054-9851-10451-12248-12848-14645-15245-17042-17642-20039-21836-22436-24233-24833	GCAGCTCTCCAGTACGTCAA-GCAGCTCTCCAGTACGTCAG-GCAGCTCTCCAGTACGTCAG-GAAGCTCTCCAGTACGTCAG-GCAGCTCTCCAGTACGTCAG-GAAGCTCTCCAGTACGTCAG-GCAGCTCTCCAGTACGTCAG-GAAGCTCTCCAGTACGTCAG-GCAGCTCTCCAGTACGTCAG-GAAGCTCTCCAGTACGTCAG-GCAGCTCTCCAGTACGTCAG-GAAGCTCTCCAGTACGTCAG-GCAGCTCTCCAGTACGTCAG-GAAGCTCTCCAGTACGTCAG-GCAGCTCTCCAGTACGTCAG-GCAGCTCTCCAGTACGTCAG-GAAGCTCTCCAGTACGTCAG-GCAGCTCTCCAGTACGTCAG-GAAGCTCTCCAGTACGTCAG-…	33784
col6a3	GGCAGCTCTCCAGTACGTCA	20	262-862-3259-5056-5656-7453-8053-9850-10450-12247-12847-14644-15244-17041-17641-20038-21835-22435-24232-24832	GGCAGCTCTCCAGTACGTCA-GGCAGCTCTCCAGTACGTCA-GGCAGCTCTCCAGTACGTCA-GGAAGCTCTCCAGTACGTCA-GGCAGCTCTCCAGTACGTCA-GGAAGCTCTCCAGTACGTCA-GGCAGCTCTCCAGTACGTCA-GGAAGCTCTCCAGTACGTCA-GGCAGCTCTCCAGTACGTCA-GGAAGCTCTCCAGTACGTCA-GGCAGCTCTCCAGTACGTCA-GGAAGCTCTCCAGTACGTCA-GGCAGCTCTCCAGTACGTCA-GGAAGCTCTCCAGTACGTCA-GGCAGCTCTCCAGTACGTCA-GGCAGCTCTCCAGTACGTCA-GGAAGCTCTCCAGTACGTCA-GGCAGCTCTCCAGTACGTCA-GGAAGCTCTCCAGTACGTCA-…	33784
muc5ac	CTACAGAAACACCACCCACA	20	4477-5200-6004-6742-7483-8155-8761-8827-9499-9565-10303-11041-11713-11911-12109-12241-12439-12571-12769-12835	CTACAGAAACACCACCCACA-CTACAGAAACACCATCCACA-CTACAGAAACACCACCCACA-CTACAGAAACACCACCCACA-CTACAGAAACACCATCCACA-CTACAGAAACACCATCCACA-CTACAGAAACACCACCCACA-CTACAGAAACACCACCCACA-CTACAGAAACACCACCCACA-CTACAGAAACACCACCCACA-CTACAGAAACACCATCCACA-CTACAGAAACACCATCCACA-CTACAGAAACACCATCCACA-CTACAGAAACACCATCCACA-CTACAGAAACACCATCCACA-CTACAGAAACACCATCCACA-CTACAGAAACACCATCCACA-CTACAGAAACACCATCCACA-CTACAGAAACACCATCCACA-…	15960
muc5ac	TCACATCAACTGTTACACCA	20	4432-4630-5155-5419-6157-7372-7570-8110-8176-8716-8914-9454-9652-10192-10390-10930-11668-11800-12328-12856	TCACATCTACTGTTACACCA-TCACATCCACTGTTACACCA-TCACATCCACTGTTACACCA-TCACATCCACTGTTACACCA-TCACATCCACTGTTACACCA-TCACATCTACTGTTACACCA-TCACATCCACTGTTACACCA-TCACATCCACTGTTACACCA-TCACATCCACTGTTACACCA-TCACATCTACTGTTACACCA-TCACATCCACTGTTACACCA-TCACATCTACTGTTACACCA-TCACATCCACTGTTACACCA-TCACATCTACTGTTACACCA-TCACATCCACTGTTACACCA-TCACATCTACTGTTACACCA-TCACATCCACTGTTACACCA-TCACATCAACTGTTACACCA-TCACATCAACTGTTACACCA-…	15960
col6a3	CAACATAGAGGCAAACAGAG	20	709-1309-3106-3706-5503-6103-7900-8500-10297-12694-13294-15091-15691-17488-18088-19885-20485-22282-22882-24679	CAACATTGAGGCAAACAGAG-CAACGTAGAGGCAAACAGAG-CAACATTGAGGCAAACAGAG-CAACGTAGAGGCAAACAGAG-CAACATTGAGGCAAACAGAG-CAACGTAGAGGCAAACAGAG-CAACATTGAGGCAAACAGAG-CAACGTAGAGGCAAACAGAG-CAACATTGAGGCAAACAGAG-CAACATTGAGGCAAACAGAG-CAACGTAGAGGCAAACAGAG-CAACATTGAGGCAAACAGAG-CAACGTAGAGGCAAACAGAG-CAACATTGAGGCAAACAGAG-CAACGTAGAGGCAAACAGAG-CAACATTGAGGCAAACAGAG-CAACATAGAGGCAAACAGAG-CAACATTGAGGCAAACAGAG-CAACGTAGAGGCAAACAGAG-…	33784
col6a3	GATGCAGCAGCATCCTCTCT	20	380-980-2777-3377-5174-5774-8171-9968-10568-12365-12965-14762-15362-17159-17759-19556-20156-21953-22553-24950	GATGCAGCAGCCTCCTCTCT-GATGCAGCAGCATCCTCTCT-GATGCAGCAGCCTCCTCTCT-GATGCAGCAGCATCCTCTCT-GATGCAGCAGCCTCCTCTCT-GATGCAGCAGCATCCTCTCT-GATGCAGCAGCATCCTCTCT-GATGCAGCAGCCTCCTCTCT-GATGCAGCAGCATCCTCTCT-GATGCAGCAGCCTCCTCTCT-GATGCAGCAGCATCCTCTCT-GATGCAGCAGCCTCCTCTCT-GATGCAGCAGCATCCTCTCT-GATGCAGCAGCCTCCTCTCT-GATGCAGCAGCATCCTCTCT-GATGCAGCAGCCTCCTCTCT-GATGCAGCAGCATCCTCTCT-GATGCAGCAGCCTCCTCTCT-GATGCAGCAGCATCCTCTCT-…	33784
col6a3	GCTCTCCAGTACGTCAAAGA	20	266-866-3263-5060-5660-7457-8057-9854-10454-12251-12851-14648-15248-17045-17645-20042-21839-22439-24236-24836	GCTCTCCAGTACGTCAAAGA-GCTCTCCAGTACGTCAGAGA-GCTCTCCAGTACGTCAGAGA-GCTCTCCAGTACGTCAGAGA-GCTCTCCAGTACGTCAGAGA-GCTCTCCAGTACGTCAGAGA-GCTCTCCAGTACGTCAGAGA-GCTCTCCAGTACGTCAGAGA-GCTCTCCAGTACGTCAGAGA-GCTCTCCAGTACGTCAGAGA-GCTCTCCAGTACGTCAGAGA-GCTCTCCAGTACGTCAGAGA-GCTCTCCAGTACGTCAGAGA-GCTCTCCAGTACGTCAGAGA-GCTCTCCAGTACGTCAGAGA-GCTCTCCAGTACGTCAGAGA-GCTCTCCAGTACGTCAGAGA-GCTCTCCAGTACGTCAGAGA-GCTCTCCAGTACGTCAGAGA-…	33784
col6a3	GCTTAGCGGGGGCAGGTCAT	20	349-949-2746-5143-5743-7540-8140-9937-10537-12334-12934-14731-15331-17128-17728-19525-20125-21922-22522-24319	GCTTAGCGGGGGCAAGTCAT-GCTTAGCGGGGGAAGGTCAT-GCTTAGCGGGGGCAGGTCAT-GCTTAGCGGGGGCAGGTCAT-GCTTAGCGGGGGAAGGTCAT-GCTTAGCGGGGGCAGGTCAT-GCTTAGCGGGGGAAGGTCAT-GCTTAGCGGGGGCAGGTCAT-GCTTAGCGGGGGAAGGTCAT-GCTTAGCGGGGGCAGGTCAT-GCTTAGCGGGGGAAGGTCAT-GCTTAGCGGGGGCAGGTCAT-GCTTAGCGGGGGAAGGTCAT-GCTTAGCGGGGGCAGGTCAT-GCTTAGCGGGGGAAGGTCAT-GCTTAGCGGGGGCAGGTCAT-GCTTAGCGGGGGAAGGTCAT-GCTTAGCGGGGGCAGGTCAT-GCTTAGCGGGGGAAGGTCAT-…	33784
col6a3	AGTACGTCAGAGACAATGTC	20	273-873-3270-5067-5667-7464-8064-9861-10461-12258-12858-14655-15255-17052-17652-20049-21846-22446-24243-24843	AGTACGTCAAAGACAATGTC-AGTACGTCAGAGACAATGTC-AGTACGTCAGAGACAATGTC-AGTACGTCAGAGACAATGTC-AGTACGTCAGAGACAATGTC-AGTACGTCAGAGACAATGTC-AGTACGTCAGAGACAATATC-AGTACGTCAGAGACAATGTC-AGTACGTCAGAGACAATGTC-AGTACGTCAGAGACAATGTC-AGTACGTCAGAGACAATGTC-AGTACGTCAGAGACAATGTC-AGTACGTCAGAGACAATGTC-AGTACGTCAGAGACAATGTC-AGTACGTCAGAGACAATGTC-AGTACGTCAGAGACAATGTC-AGTACGTCAGAGACAATGTC-AGTACGTCAGAGACAATGTC-AGTACGTCAGAGACAATGTC-…	33784
col6a3	TACGTCAGAGACAATGTCTT	20	275-875-3272-5069-5669-7466-8066-9863-10463-12260-12860-14657-15257-17054-17654-20051-21848-22448-24245-24845	TACGTCAAAGACAATGTCTT-TACGTCAGAGACAATGTCTT-TACGTCAGAGACAATGTCTT-TACGTCAGAGACAATGTCTT-TACGTCAGAGACAATGTCTT-TACGTCAGAGACAATGTCTT-TACGTCAGAGACAATATCTT-TACGTCAGAGACAATGTCTT-TACGTCAGAGACAATGTCTT-TACGTCAGAGACAATGTCTT-TACGTCAGAGACAATGTCTT-TACGTCAGAGACAATGTCTT-TACGTCAGAGACAATGTCTT-TACGTCAGAGACAATGTCTT-TACGTCAGAGACAATGTCTT-TACGTCAGAGACAATGTCTT-TACGTCAGAGACAATGTCTT-TACGTCAGAGACAATGTCTT-TACGTCAGAGACAATGTCTT-…	33784
col6a3	TGCTTAGCGGGGGCAGGTCA	20	348-948-2745-5142-5742-7539-8139-9936-10536-12333-12933-14730-15330-17127-17727-19524-20124-21921-22521-24318	TGCTTAGCGGGGGCAAGTCA-TGCTTAGCGGGGGAAGGTCA-TGCTTAGCGGGGGCAGGTCA-TGCTTAGCGGGGGCAGGTCA-TGCTTAGCGGGGGAAGGTCA-TGCTTAGCGGGGGCAGGTCA-TGCTTAGCGGGGGAAGGTCA-TGCTTAGCGGGGGCAGGTCA-TGCTTAGCGGGGGAAGGTCA-TGCTTAGCGGGGGCAGGTCA-TGCTTAGCGGGGGAAGGTCA-TGCTTAGCGGGGGCAGGTCA-TGCTTAGCGGGGGAAGGTCA-TGCTTAGCGGGGGCAGGTCA-TGCTTAGCGGGGGAAGGTCA-TGCTTAGCGGGGGCAGGTCA-TGCTTAGCGGGGGAAGGTCA-TGCTTAGCGGGGGCAGGTCA-TGCTTAGCGGGGGAAGGTCA-…	33784
muc5ac	TCTACAGAAACACCACCCAC	20	4476-5199-6003-6741-7482-8154-8760-8826-9498-9564-10302-11040-11712-11910-12108-12240-12438-12570-12768-12834	TCTACAGAAACACCACCCAC-TCTACAGAAACACCATCCAC-TCTACAGAAACACCACCCAC-TCTACAGAAACACCACCCAC-TCTACAGAAACACCATCCAC-TCTACAGAAACACCATCCAC-TCTACAGAAACACCACCCAC-TCTACAGAAACACCACCCAC-TCTACAGAAACACCACCCAC-TCTACAGAAACACCACCCAC-TCTACAGAAACACCATCCAC-TCTACAGAAACACCATCCAC-TCTACAGAAACACCATCCAC-TCTACAGAAACACCATCCAC-TCTACAGAAACACCATCCAC-TCTACAGAAACACCATCCAC-TCTACAGAAACACCATCCAC-TCTACAGAAACACCATCCAC-TCTACAGAAACACCATCCAC-…	15960
col6a3	CTCCAGTACGTCAAAGACAA	20	269-869-3266-5063-5663-7460-8060-9857-10457-12254-12854-14651-15251-17048-17648-20045-21842-22442-24239-24839	CTCCAGTACGTCAAAGACAA-CTCCAGTACGTCAGAGACAA-CTCCAGTACGTCAGAGACAA-CTCCAGTACGTCAGAGACAA-CTCCAGTACGTCAGAGACAA-CTCCAGTACGTCAGAGACAA-CTCCAGTACGTCAGAGACAA-CTCCAGTACGTCAGAGACAA-CTCCAGTACGTCAGAGACAA-CTCCAGTACGTCAGAGACAA-CTCCAGTACGTCAGAGACAA-CTCCAGTACGTCAGAGACAA-CTCCAGTACGTCAGAGACAA-CTCCAGTACGTCAGAGACAA-CTCCAGTACGTCAGAGACAA-CTCCAGTACGTCAGAGACAA-CTCCAGTACGTCAGAGACAA-CTCCAGTACGTCAGAGACAA-CTCCAGTACGTCAGAGACAA-…	33784
col6a3	CAGTACGTCAGAGACAATGT	20	272-872-3269-5066-5666-7463-8063-9860-10460-12257-12857-14654-15254-17051-17651-20048-21845-22445-24242-24842	CAGTACGTCAAAGACAATGT-CAGTACGTCAGAGACAATGT-CAGTACGTCAGAGACAATGT-CAGTACGTCAGAGACAATGT-CAGTACGTCAGAGACAATGT-CAGTACGTCAGAGACAATGT-CAGTACGTCAGAGACAATAT-CAGTACGTCAGAGACAATGT-CAGTACGTCAGAGACAATGT-CAGTACGTCAGAGACAATGT-CAGTACGTCAGAGACAATGT-CAGTACGTCAGAGACAATGT-CAGTACGTCAGAGACAATGT-CAGTACGTCAGAGACAATGT-CAGTACGTCAGAGACAATGT-CAGTACGTCAGAGACAATGT-CAGTACGTCAGAGACAATGT-CAGTACGTCAGAGACAATGT-CAGTACGTCAGAGACAATGT-…	33784
col6a3	TTCAACATAGAGGCAAACAG	20	707-1307-3104-3704-5501-6101-7898-8498-10295-12692-13292-15089-15689-17486-18086-19883-20483-22280-22880-24677	TTCAACATTGAGGCAAACAG-TTCAACGTAGAGGCAAACAG-TTCAACATTGAGGCAAACAG-TTCAACGTAGAGGCAAACAG-TTCAACATTGAGGCAAACAG-TTCAACGTAGAGGCAAACAG-TTCAACATTGAGGCAAACAG-TTCAACGTAGAGGCAAACAG-TTCAACATTGAGGCAAACAG-TTCAACATTGAGGCAAACAG-TTCAACGTAGAGGCAAACAG-TTCAACATTGAGGCAAACAG-TTCAACGTAGAGGCAAACAG-TTCAACATTGAGGCAAACAG-TTCAACGTAGAGGCAAACAG-TTCAACATTGAGGCAAACAG-TTCAACATAGAGGCAAACAG-TTCAACATTGAGGCAAACAG-TTCAACGTAGAGGCAAACAG-…	33784
col6a3	CAGCTCTCCAGTACGTCAGA	20	264-864-3261-5058-5658-7455-8055-9852-10452-12249-12849-14646-15246-17043-17643-20040-21837-22437-24234-24834	CAGCTCTCCAGTACGTCAAA-CAGCTCTCCAGTACGTCAGA-CAGCTCTCCAGTACGTCAGA-AAGCTCTCCAGTACGTCAGA-CAGCTCTCCAGTACGTCAGA-AAGCTCTCCAGTACGTCAGA-CAGCTCTCCAGTACGTCAGA-AAGCTCTCCAGTACGTCAGA-CAGCTCTCCAGTACGTCAGA-AAGCTCTCCAGTACGTCAGA-CAGCTCTCCAGTACGTCAGA-AAGCTCTCCAGTACGTCAGA-CAGCTCTCCAGTACGTCAGA-AAGCTCTCCAGTACGTCAGA-CAGCTCTCCAGTACGTCAGA-CAGCTCTCCAGTACGTCAGA-AAGCTCTCCAGTACGTCAGA-CAGCTCTCCAGTACGTCAGA-AAGCTCTCCAGTACGTCAGA-…	33784
col6a3	AATTCAACATAGAGGCAAAC	20	705-1305-3102-3702-5499-6099-7896-8496-10293-12690-13290-15087-15687-17484-18084-19881-20481-22278-22878-24675	AATTCAACATTGAGGCAAAC-AATTCAACGTAGAGGCAAAC-AATTCAACATTGAGGCAAAC-AATTCAACGTAGAGGCAAAC-AATTCAACATTGAGGCAAAC-AATTCAACGTAGAGGCAAAC-AATTCAACATTGAGGCAAAC-AATTCAACGTAGAGGCAAAC-AATTCAACATTGAGGCAAAC-AATTCAACATTGAGGCAAAC-AATTCAACGTAGAGGCAAAC-AATTCAACATTGAGGCAAAC-AATTCAACGTAGAGGCAAAC-AATTCAACATTGAGGCAAAC-AATTCAACGTAGAGGCAAAC-AATTCAACATTGAGGCAAAC-AATTCAACATAGAGGCAAAC-AATTCAACATTGAGGCAAAC-AATTCAACGTAGAGGCAAAC-…	33784
col6a3	CCAGTACGTCAGAGACAATG	20	271-871-3268-5065-5665-7462-8062-9859-10459-12256-12856-14653-15253-17050-17650-20047-21844-22444-24241-24841	CCAGTACGTCAAAGACAATG-CCAGTACGTCAGAGACAATG-CCAGTACGTCAGAGACAATG-CCAGTACGTCAGAGACAATG-CCAGTACGTCAGAGACAATG-CCAGTACGTCAGAGACAATG-CCAGTACGTCAGAGACAATA-CCAGTACGTCAGAGACAATG-CCAGTACGTCAGAGACAATG-CCAGTACGTCAGAGACAATG-CCAGTACGTCAGAGACAATG-CCAGTACGTCAGAGACAATG-CCAGTACGTCAGAGACAATG-CCAGTACGTCAGAGACAATG-CCAGTACGTCAGAGACAATG-CCAGTACGTCAGAGACAATG-CCAGTACGTCAGAGACAATG-CCAGTACGTCAGAGACAATG-CCAGTACGTCAGAGACAATG-…	33784
col6a3	AGCTCTCCAGTACGTCAAAG	20	265-865-3262-5059-5659-7456-8056-9853-10453-12250-12850-14647-15247-17044-17644-20041-21838-22438-24235-24835	AGCTCTCCAGTACGTCAAAG-AGCTCTCCAGTACGTCAGAG-AGCTCTCCAGTACGTCAGAG-AGCTCTCCAGTACGTCAGAG-AGCTCTCCAGTACGTCAGAG-AGCTCTCCAGTACGTCAGAG-AGCTCTCCAGTACGTCAGAG-AGCTCTCCAGTACGTCAGAG-AGCTCTCCAGTACGTCAGAG-AGCTCTCCAGTACGTCAGAG-AGCTCTCCAGTACGTCAGAG-AGCTCTCCAGTACGTCAGAG-AGCTCTCCAGTACGTCAGAG-AGCTCTCCAGTACGTCAGAG-AGCTCTCCAGTACGTCAGAG-AGCTCTCCAGTACGTCAGAG-AGCTCTCCAGTACGTCAGAG-AGCTCTCCAGTACGTCAGAG-AGCTCTCCAGTACGTCAGAG-…	33784
col6a3	CTCTCCAGTACGTCAAAGAC	20	267-867-3264-5061-5661-7458-8058-9855-10455-12252-12852-14649-15249-17046-17646-20043-21840-22440-24237-24837	CTCTCCAGTACGTCAAAGAC-CTCTCCAGTACGTCAGAGAC-CTCTCCAGTACGTCAGAGAC-CTCTCCAGTACGTCAGAGAC-CTCTCCAGTACGTCAGAGAC-CTCTCCAGTACGTCAGAGAC-CTCTCCAGTACGTCAGAGAC-CTCTCCAGTACGTCAGAGAC-CTCTCCAGTACGTCAGAGAC-CTCTCCAGTACGTCAGAGAC-CTCTCCAGTACGTCAGAGAC-CTCTCCAGTACGTCAGAGAC-CTCTCCAGTACGTCAGAGAC-CTCTCCAGTACGTCAGAGAC-CTCTCCAGTACGTCAGAGAC-CTCTCCAGTACGTCAGAGAC-CTCTCCAGTACGTCAGAGAC-CTCTCCAGTACGTCAGAGAC-CTCTCCAGTACGTCAGAGAC-…	33784
col6a3	AAGCTCTCCAGTACGTCAGA	19	864-3261-5058-5658-7455-8055-9852-10452-12249-12849-14646-15246-17043-17643-20040-21837-22437-24234-24834	CAGCTCTCCAGTACGTCAGA-CAGCTCTCCAGTACGTCAGA-AAGCTCTCCAGTACGTCAGA-CAGCTCTCCAGTACGTCAGA-AAGCTCTCCAGTACGTCAGA-CAGCTCTCCAGTACGTCAGA-AAGCTCTCCAGTACGTCAGA-CAGCTCTCCAGTACGTCAGA-AAGCTCTCCAGTACGTCAGA-CAGCTCTCCAGTACGTCAGA-AAGCTCTCCAGTACGTCAGA-CAGCTCTCCAGTACGTCAGA-AAGCTCTCCAGTACGTCAGA-CAGCTCTCCAGTACGTCAGA-CAGCTCTCCAGTACGTCAGA-AAGCTCTCCAGTACGTCAGA-CAGCTCTCCAGTACGTCAGA-AAGCTCTCCAGTACGTCAGA-CAGCTCTCCAGTACGTCAGA	33784
muc5ac	CCATCCACAATCACATTCAC	19	3816-4620-5145-5409-5949-6147-6687-6819-7560-8100-8166-8904-9642-10380-11118-11658-11988-12516-12846	CCATCCACAATCACATCCAC-CCATCCACAATCACATCCAC-CCATCCACAATCACATCCAC-CCATCCACAATCACATCCAC-CCATCCACAATCACATTCAC-CCATCCACAATCACATCCAC-CCATCCACAATCACATTCAC-CCATCCACAATCACATCCAC-CCATCCACAATCACATCCAC-CCATCCACAATCACATCCAC-CCATCCACAATCACATCCAC-CCATCCACAATCACATCCAC-CCATCCACAATCACATCCAC-CCATCCACAATCACATCCAC-CCATCCACAATCACATCCAC-CCATCCACAATCACATCCAC-CCATCCACAATCACATCCAC-CCATCCACAATCACATCCAC-CCATCCACAATCACATCCAC	15960
col6a3	TACGTCAGAGACAATATCTT	19	875-3272-5069-5669-7466-8066-9863-10463-12260-12860-14657-15257-17054-17654-20051-21848-22448-24245-24845	TACGTCAGAGACAATGTCTT-TACGTCAGAGACAATGTCTT-TACGTCAGAGACAATGTCTT-TACGTCAGAGACAATGTCTT-TACGTCAGAGACAATGTCTT-TACGTCAGAGACAATATCTT-TACGTCAGAGACAATGTCTT-TACGTCAGAGACAATGTCTT-TACGTCAGAGACAATGTCTT-TACGTCAGAGACAATGTCTT-TACGTCAGAGACAATGTCTT-TACGTCAGAGACAATGTCTT-TACGTCAGAGACAATGTCTT-TACGTCAGAGACAATGTCTT-TACGTCAGAGACAATGTCTT-TACGTCAGAGACAATGTCTT-TACGTCAGAGACAATGTCTT-TACGTCAGAGACAATGTCTT-TACGTCAGAGACAATGTCTT	33784
muc5ac	ACACCTACTTCAACAGAGAC	19	4533-4599-5256-5322-5388-5928-6126-6666-6798-7539-8883-9621-10359-10899-11097-11967-12165-12495-12891	ACACCTACTTCAACAGAGAC-ACGCCTACTTCAACAGAGAC-ACGCCTACTTCAACAGAGAC-ACGCCTACTTCAACAGAGAC-ACGCCTACTTCAACAGAGAC-ACGCCTACTTCAACAGAGAC-ACGCCTACTTCAACAGAGAC-ACGCCTACTTCAACAGAGAC-ACGCCTACTTCAACAGAGAC-ACGCCTACTTCAACAGAGAC-ACATCTACTTCAACAGAGAC-ACATCTACTTCAACAGAGAC-ACGCCTACTTCAACAGAGAC-ACACCTACTTCAACAGAAAC-ACGCCTACTTCAACAGAGAC-ACGCCTACTTCAACAGAGAC-ACGCCTACTTCAACAGAGAC-ACGCCTACTTCAACAGAGAC-ACACCTACTTCAACAGAAAC	15960
col6a3	GTACGTCAGAGACAATATCT	19	874-3271-5068-5668-7465-8065-9862-10462-12259-12859-14656-15256-17053-17653-20050-21847-22447-24244-24844	GTACGTCAGAGACAATGTCT-GTACGTCAGAGACAATGTCT-GTACGTCAGAGACAATGTCT-GTACGTCAGAGACAATGTCT-GTACGTCAGAGACAATGTCT-GTACGTCAGAGACAATATCT-GTACGTCAGAGACAATGTCT-GTACGTCAGAGACAATGTCT-GTACGTCAGAGACAATGTCT-GTACGTCAGAGACAATGTCT-GTACGTCAGAGACAATGTCT-GTACGTCAGAGACAATGTCT-GTACGTCAGAGACAATGTCT-GTACGTCAGAGACAATGTCT-GTACGTCAGAGACAATGTCT-GTACGTCAGAGACAATGTCT-GTACGTCAGAGACAATGTCT-GTACGTCAGAGACAATGTCT-GTACGTCAGAGACAATGTCT	33784
col6a3	GTACGTCAAAGACAATGTCT	19	274-874-3271-5068-5668-7465-9862-10462-12259-12859-14656-15256-17053-17653-20050-21847-22447-24244-24844	GTACGTCAAAGACAATGTCT-GTACGTCAGAGACAATGTCT-GTACGTCAGAGACAATGTCT-GTACGTCAGAGACAATGTCT-GTACGTCAGAGACAATGTCT-GTACGTCAGAGACAATGTCT-GTACGTCAGAGACAATGTCT-GTACGTCAGAGACAATGTCT-GTACGTCAGAGACAATGTCT-GTACGTCAGAGACAATGTCT-GTACGTCAGAGACAATGTCT-GTACGTCAGAGACAATGTCT-GTACGTCAGAGACAATGTCT-GTACGTCAGAGACAATGTCT-GTACGTCAGAGACAATGTCT-GTACGTCAGAGACAATGTCT-GTACGTCAGAGACAATGTCT-GTACGTCAGAGACAATGTCT-GTACGTCAGAGACAATGTCT	33784
col6a3	TACGTCAAAGACAATGTCTT	19	275-875-3272-5069-5669-7466-9863-10463-12260-12860-14657-15257-17054-17654-20051-21848-22448-24245-24845	TACGTCAAAGACAATGTCTT-TACGTCAGAGACAATGTCTT-TACGTCAGAGACAATGTCTT-TACGTCAGAGACAATGTCTT-TACGTCAGAGACAATGTCTT-TACGTCAGAGACAATGTCTT-TACGTCAGAGACAATGTCTT-TACGTCAGAGACAATGTCTT-TACGTCAGAGACAATGTCTT-TACGTCAGAGACAATGTCTT-TACGTCAGAGACAATGTCTT-TACGTCAGAGACAATGTCTT-TACGTCAGAGACAATGTCTT-TACGTCAGAGACAATGTCTT-TACGTCAGAGACAATGTCTT-TACGTCAGAGACAATGTCTT-TACGTCAGAGACAATGTCTT-TACGTCAGAGACAATGTCTT-TACGTCAGAGACAATGTCTT	33784
col6a3	CGTCAGAGACAATGTCTTTA	19	877-3274-5071-5671-7468-8068-9865-10465-12262-12862-14659-15259-17056-17656-20053-21850-22450-24247-24847	CGTCAGAGACAATGTCTTTA-CGTCAGAGACAATGTCTTTA-CGTCAGAGACAATGTCTTCA-CGTCAGAGACAATGTCTTTA-CGTCAGAGACAATGTCTTCA-CGTCAGAGACAATATCTTTA-CGTCAGAGACAATGTCTTCA-CGTCAGAGACAATGTCTTTA-CGTCAGAGACAATGTCTTCA-CGTCAGAGACAATGTCTTTA-CGTCAGAGACAATGTCTTCA-CGTCAGAGACAATGTCTTTA-CGTCAGAGACAATGTCTTCA-CGTCAGAGACAATGTCTTTA-CGTCAGAGACAATGTCTTTA-CGTCAGAGACAATGTCTTCA-CGTCAGAGACAATGTCTTTA-CGTCAGAGACAATGTCTTCA-CGTCAGAGACAATGTCTTTA	33784
col6a3	AGTACGTCAGAGACAATATC	19	873-3270-5067-5667-7464-8064-9861-10461-12258-12858-14655-15255-17052-17652-20049-21846-22446-24243-24843	AGTACGTCAGAGACAATGTC-AGTACGTCAGAGACAATGTC-AGTACGTCAGAGACAATGTC-AGTACGTCAGAGACAATGTC-AGTACGTCAGAGACAATGTC-AGTACGTCAGAGACAATATC-AGTACGTCAGAGACAATGTC-AGTACGTCAGAGACAATGTC-AGTACGTCAGAGACAATGTC-AGTACGTCAGAGACAATGTC-AGTACGTCAGAGACAATGTC-AGTACGTCAGAGACAATGTC-AGTACGTCAGAGACAATGTC-AGTACGTCAGAGACAATGTC-AGTACGTCAGAGACAATGTC-AGTACGTCAGAGACAATGTC-AGTACGTCAGAGACAATGTC-AGTACGTCAGAGACAATGTC-AGTACGTCAGAGACAATGTC	33784
col6a3	GAAGCTCTCCAGTACGTCAG	19	863-3260-5057-5657-7454-8054-9851-10451-12248-12848-14645-15245-17042-17642-20039-21836-22436-24233-24833	GCAGCTCTCCAGTACGTCAG-GCAGCTCTCCAGTACGTCAG-GAAGCTCTCCAGTACGTCAG-GCAGCTCTCCAGTACGTCAG-GAAGCTCTCCAGTACGTCAG-GCAGCTCTCCAGTACGTCAG-GAAGCTCTCCAGTACGTCAG-GCAGCTCTCCAGTACGTCAG-GAAGCTCTCCAGTACGTCAG-GCAGCTCTCCAGTACGTCAG-GAAGCTCTCCAGTACGTCAG-GCAGCTCTCCAGTACGTCAG-GAAGCTCTCCAGTACGTCAG-GCAGCTCTCCAGTACGTCAG-GCAGCTCTCCAGTACGTCAG-GAAGCTCTCCAGTACGTCAG-GCAGCTCTCCAGTACGTCAG-GAAGCTCTCCAGTACGTCAG-GCAGCTCTCCAGTACGTCAG	33784
col6a3	ACGTCAGAGACAATGTCTTC	19	276-876-3273-5070-5670-7467-9864-10464-12261-12861-14658-15258-17055-17655-20052-21849-22449-24246-24846	ACGTCAAAGACAATGTCTTC-ACGTCAGAGACAATGTCTTT-ACGTCAGAGACAATGTCTTT-ACGTCAGAGACAATGTCTTC-ACGTCAGAGACAATGTCTTT-ACGTCAGAGACAATGTCTTC-ACGTCAGAGACAATGTCTTC-ACGTCAGAGACAATGTCTTT-ACGTCAGAGACAATGTCTTC-ACGTCAGAGACAATGTCTTT-ACGTCAGAGACAATGTCTTC-ACGTCAGAGACAATGTCTTT-ACGTCAGAGACAATGTCTTC-ACGTCAGAGACAATGTCTTT-ACGTCAGAGACAATGTCTTT-ACGTCAGAGACAATGTCTTC-ACGTCAGAGACAATGTCTTT-ACGTCAGAGACAATGTCTTC-ACGTCAGAGACAATGTCTTT	33784
muc5ac	CACCATCCACAATCACATTC	19	3814-4618-5143-5407-5947-6145-6685-6817-7558-8098-8164-8902-9640-10378-11116-11656-11986-12514-12844	CACCATCCACAATCACATCC-CACCATCCACAATCACATCC-CACCATCCACAATCACATCC-CACCATCCACAATCACATCC-CACCATCCACAATCACATTC-CACCATCCACAATCACATCC-CACCATCCACAATCACATTC-CACCATCCACAATCACATCC-CACCATCCACAATCACATCC-CACCATCCACAATCACATCC-CACCATCCACAATCACATCC-CACCATCCACAATCACATCC-CACCATCCACAATCACATCC-CACCATCCACAATCACATCC-CACCATCCACAATCACATCC-CACCATCCACAATCACATCC-CACCATCCACAATCACATCC-CACCATCCACAATCACATCC-CACCATCCACAATCACATCC	15960
muc5ac	ACTACTGAAACATCGACACC	19	4518-4650-5439-6177-7392-7458-8196-8934-9672-10278-10884-10950-11016-11148-11886-12084-12414-12612-12876	ACTACTGAAACATCAACACC-ACTACTGAAACATCAACACC-ACTACTGAAACATCAACACC-ACTACTGAAACATCAACACC-ACTACTGGAACATCGACACC-ACGACTGAAACATCGACACC-ACTACTGAAACATCAACACC-ACTACTGAAACATCAACACC-ACTACTGAAACATCAACACC-ACGACTGAAACATCGACACC-ACTACTGAAACATCGACACC-ACTACTGGAACATCGACACC-ACGACTGAAACATCGACACC-ACTACTGAAACATCAACACC-ACTACTGAAACATCGACACC-ACGACTGAAACATCGACACC-ACTACTGAAACATCGACACC-ACGACTGAAACATCGACACC-ACTACTGAAACATCAACACC	15960
col6a3	CAGTACGTCAGAGACAATAT	19	872-3269-5066-5666-7463-8063-9860-10460-12257-12857-14654-15254-17051-17651-20048-21845-22445-24242-24842	CAGTACGTCAGAGACAATGT-CAGTACGTCAGAGACAATGT-CAGTACGTCAGAGACAATGT-CAGTACGTCAGAGACAATGT-CAGTACGTCAGAGACAATGT-CAGTACGTCAGAGACAATAT-CAGTACGTCAGAGACAATGT-CAGTACGTCAGAGACAATGT-CAGTACGTCAGAGACAATGT-CAGTACGTCAGAGACAATGT-CAGTACGTCAGAGACAATGT-CAGTACGTCAGAGACAATGT-CAGTACGTCAGAGACAATGT-CAGTACGTCAGAGACAATGT-CAGTACGTCAGAGACAATGT-CAGTACGTCAGAGACAATGT-CAGTACGTCAGAGACAATGT-CAGTACGTCAGAGACAATGT-CAGTACGTCAGAGACAATGT	33784
muc5ac	AACTACTGAAACATCGACAC	19	4517-4649-5438-6176-7391-7457-8195-8933-9671-10277-10883-10949-11015-11147-11885-12083-12413-12611-12875	AACTACTGAAACATCAACAC-AACTACTGAAACATCAACAC-AACTACTGAAACATCAACAC-AACTACTGAAACATCAACAC-AACTACTGGAACATCGACAC-AACGACTGAAACATCGACAC-AACTACTGAAACATCAACAC-AACTACTGAAACATCAACAC-AACTACTGAAACATCAACAC-AACGACTGAAACATCGACAC-AACTACTGAAACATCGACAC-AACTACTGGAACATCGACAC-AACGACTGAAACATCGACAC-AACTACTGAAACATCAACAC-AACTACTGAAACATCGACAC-AACGACTGAAACATCGACAC-AACTACTGAAACATCGACAC-AACGACTGAAACATCGACAC-AACTACTGAAACATCAACAC	15960
col6a3	CCAGTACGTCAAAGACAATG	19	271-871-3268-5065-5665-7462-9859-10459-12256-12856-14653-15253-17050-17650-20047-21844-22444-24241-24841	CCAGTACGTCAAAGACAATG-CCAGTACGTCAGAGACAATG-CCAGTACGTCAGAGACAATG-CCAGTACGTCAGAGACAATG-CCAGTACGTCAGAGACAATG-CCAGTACGTCAGAGACAATG-CCAGTACGTCAGAGACAATG-CCAGTACGTCAGAGACAATG-CCAGTACGTCAGAGACAATG-CCAGTACGTCAGAGACAATG-CCAGTACGTCAGAGACAATG-CCAGTACGTCAGAGACAATG-CCAGTACGTCAGAGACAATG-CCAGTACGTCAGAGACAATG-CCAGTACGTCAGAGACAATG-CCAGTACGTCAGAGACAATG-CCAGTACGTCAGAGACAATG-CCAGTACGTCAGAGACAATG-CCAGTACGTCAGAGACAATG	33784
muc5ac	ACCATCCACAATCACATTCA	19	3815-4619-5144-5408-5948-6146-6686-6818-7559-8099-8165-8903-9641-10379-11117-11657-11987-12515-12845	ACCATCCACAATCACATCCA-ACCATCCACAATCACATCCA-ACCATCCACAATCACATCCA-ACCATCCACAATCACATCCA-ACCATCCACAATCACATTCA-ACCATCCACAATCACATCCA-ACCATCCACAATCACATTCA-ACCATCCACAATCACATCCA-ACCATCCACAATCACATCCA-ACCATCCACAATCACATCCA-ACCATCCACAATCACATCCA-ACCATCCACAATCACATCCA-ACCATCCACAATCACATCCA-ACCATCCACAATCACATCCA-ACCATCCACAATCACATCCA-ACCATCCACAATCACATCCA-ACCATCCACAATCACATCCA-ACCATCCACAATCACATCCA-ACCATCCACAATCACATCCA	15960
muc5ac	ACCATCCACAACAGCATCCA	19	4553-5210-5276-5342-6080-7295-7493-8033-10313-11051-11591-11723-11921-12119-12251-12449-12581-12647-12779	ACCATCCACAACAGCATCCA-ACCATCCACAACTGCATCCA-ACCATCCACAACTGCATCCA-ACCATCCACAACAGCATCCA-ACCATCCACAACAGCATCCA-ACCATCCACAACTGCATCCA-ACCATCCACAACAGCATCCA-ACCATCCACAACTGCATCCA-ACCATCCACAACAGCATCCA-ACCATCCACAACAGCATCCA-ACCATCCACAACTGCATCCA-ACCATCCACAACTGCATCCA-ACCATCCACAACTGCATCCA-ACCATCCACAACAGCATCCA-ACCATCCACAACTGCATCCA-ACCATCCACAACTGCATCCA-ACCATCCACAACTGCATCCA-ACCATCCACAACAGCATCCA-ACCATCCACAACAACATCCA	15960
col6a3	CCAGTACGTCAGAGACAATA	19	871-3268-5065-5665-7462-8062-9859-10459-12256-12856-14653-15253-17050-17650-20047-21844-22444-24241-24841	CCAGTACGTCAGAGACAATG-CCAGTACGTCAGAGACAATG-CCAGTACGTCAGAGACAATG-CCAGTACGTCAGAGACAATG-CCAGTACGTCAGAGACAATG-CCAGTACGTCAGAGACAATA-CCAGTACGTCAGAGACAATG-CCAGTACGTCAGAGACAATG-CCAGTACGTCAGAGACAATG-CCAGTACGTCAGAGACAATG-CCAGTACGTCAGAGACAATG-CCAGTACGTCAGAGACAATG-CCAGTACGTCAGAGACAATG-CCAGTACGTCAGAGACAATG-CCAGTACGTCAGAGACAATG-CCAGTACGTCAGAGACAATG-CCAGTACGTCAGAGACAATG-CCAGTACGTCAGAGACAATG-CCAGTACGTCAGAGACAATG	33784
muc5ac	ACACCATCCACAACAGCATC	19	4551-5208-5274-5340-6078-7293-7491-8031-10311-11049-11589-11721-11919-12117-12249-12447-12579-12645-12777	ACACCATCCACAACAGCATC-ACACCATCCACAACTGCATC-ACACCATCCACAACTGCATC-ACACCATCCACAACAGCATC-ACACCATCCACAACAGCATC-ACACCATCCACAACTGCATC-ACACCATCCACAACAGCATC-ACACCATCCACAACTGCATC-ACACCATCCACAACAGCATC-ACACCATCCACAACAGCATC-ACACCATCCACAACTGCATC-ACACCATCCACAACTGCATC-ACACCATCCACAACTGCATC-ACACCATCCACAACAGCATC-ACACCATCCACAACTGCATC-ACACCATCCACAACTGCATC-ACACCATCCACAACTGCATC-ACACCATCCACAACAGCATC-ACACCATCCACAACAACATC	15960
col6a3	CAGTACGTCAAAGACAATGT	19	272-872-3269-5066-5666-7463-9860-10460-12257-12857-14654-15254-17051-17651-20048-21845-22445-24242-24842	CAGTACGTCAAAGACAATGT-CAGTACGTCAGAGACAATGT-CAGTACGTCAGAGACAATGT-CAGTACGTCAGAGACAATGT-CAGTACGTCAGAGACAATGT-CAGTACGTCAGAGACAATGT-CAGTACGTCAGAGACAATGT-CAGTACGTCAGAGACAATGT-CAGTACGTCAGAGACAATGT-CAGTACGTCAGAGACAATGT-CAGTACGTCAGAGACAATGT-CAGTACGTCAGAGACAATGT-CAGTACGTCAGAGACAATGT-CAGTACGTCAGAGACAATGT-CAGTACGTCAGAGACAATGT-CAGTACGTCAGAGACAATGT-CAGTACGTCAGAGACAATGT-CAGTACGTCAGAGACAATGT-CAGTACGTCAGAGACAATGT	33784
col6a3	CGGGGGAAGCTCTCCAGTAC	19	1458-3855-5052-6252-7449-8649-9846-11046-12243-13443-14640-15840-17037-18237-20634-21831-23031-24228-25428	CGGGGGCAGCTCTCCAGTAC-CGGGGGCAGCTCTCCAGTAC-CGGGGGAAGCTCTCCAGTAC-CGGGGGCAGCTCTCCAGTAC-CGGGGGAAGCTCTCCAGTAC-CGGGGGCAGCTCTCCAGTAC-CGGGGGAAGCTCTCCAGTAC-CGGGGGCAGCTCTCCAGTAC-CGGGGGAAGCTCTCCAGTAC-CGGGGGCAGCTCTCCAGTAC-CGGGGGAAGCTCTCCAGTAC-CGGGGGCAGCTCTCCAGTAC-CGGGGGAAGCTCTCCAGTAC-CGGGGGCAGCTCTCCAGTAC-CGGGGGCAGCTCTCCAGTAC-CGGGGGAAGCTCTCCAGTAC-CGGGGGCAGCTCTCCAGTAC-CGGGGGAAGCTCTCCAGTAC-CGGGGGCAGCTCTCCAGTAC	33784
col6a3	ACGTCAGAGACAATGTCTTT	19	876-3273-5070-5670-7467-8067-9864-10464-12261-12861-14658-15258-17055-17655-20052-21849-22449-24246-24846	ACGTCAGAGACAATGTCTTT-ACGTCAGAGACAATGTCTTT-ACGTCAGAGACAATGTCTTC-ACGTCAGAGACAATGTCTTT-ACGTCAGAGACAATGTCTTC-ACGTCAGAGACAATATCTTT-ACGTCAGAGACAATGTCTTC-ACGTCAGAGACAATGTCTTT-ACGTCAGAGACAATGTCTTC-ACGTCAGAGACAATGTCTTT-ACGTCAGAGACAATGTCTTC-ACGTCAGAGACAATGTCTTT-ACGTCAGAGACAATGTCTTC-ACGTCAGAGACAATGTCTTT-ACGTCAGAGACAATGTCTTT-ACGTCAGAGACAATGTCTTC-ACGTCAGAGACAATGTCTTT-ACGTCAGAGACAATGTCTTC-ACGTCAGAGACAATGTCTTT	33784
col6a3	AGTACGTCAAAGACAATGTC	19	273-873-3270-5067-5667-7464-9861-10461-12258-12858-14655-15255-17052-17652-20049-21846-22446-24243-24843	AGTACGTCAAAGACAATGTC-AGTACGTCAGAGACAATGTC-AGTACGTCAGAGACAATGTC-AGTACGTCAGAGACAATGTC-AGTACGTCAGAGACAATGTC-AGTACGTCAGAGACAATGTC-AGTACGTCAGAGACAATGTC-AGTACGTCAGAGACAATGTC-AGTACGTCAGAGACAATGTC-AGTACGTCAGAGACAATGTC-AGTACGTCAGAGACAATGTC-AGTACGTCAGAGACAATGTC-AGTACGTCAGAGACAATGTC-AGTACGTCAGAGACAATGTC-AGTACGTCAGAGACAATGTC-AGTACGTCAGAGACAATGTC-AGTACGTCAGAGACAATGTC-AGTACGTCAGAGACAATGTC-AGTACGTCAGAGACAATGTC	33784
muc5ac	ACTGAAACATCGACACCTAC	19	3915-4521-4653-5442-6180-7461-8199-8937-9675-10281-10887-11019-11151-11889-12087-12417-12615-12681-12879	ACTGAAACATCAACACCTAC-ACTGAAACATCAACACCTAC-ACTGAAACATCAACACCTAC-ACTGAAACATCAACACCTAC-ACTGAAACATCAACACCTAC-ACTGAAACATCGACACCCAC-ACTGAAACATCAACACCTAC-ACTGAAACATCAACACCTAC-ACTGAAACATCAACACCTAC-ACTGAAACATCGACACCCAC-ACTGAAACATCGACACCTAC-ACTGAAACATCGACACCCAC-ACTGAAACATCAACACCTAC-ACTGAAACATCGACACCAAC-ACTGAAACATCGACACCAAC-ACTGAAACATCGACACCAAC-ACTGAAACATCGACACCTAC-ACTGAAATATCGACACCTAC-ACTGAAACATCAACACCTAC	15960
col6a3	GGGGGAAGCTCTCCAGTACG	19	1459-3856-5053-6253-7450-8650-9847-11047-12244-13444-14641-15841-17038-18238-20635-21832-23032-24229-25429	GGGGGCAGCTCTCCAGTACG-GGGGGCAGCTCTCCAGTACG-GGGGGAAGCTCTCCAGTACG-GGGGGCAGCTCTCCAGTACG-GGGGGAAGCTCTCCAGTACG-GGGGGCAGCTCTCCAGTACG-GGGGGAAGCTCTCCAGTACG-GGGGGCAGCTCTCCAGTACG-GGGGGAAGCTCTCCAGTACG-GGGGGCAGCTCTCCAGTACG-GGGGGAAGCTCTCCAGTACG-GGGGGCAGCTCTCCAGTACG-GGGGGAAGCTCTCCAGTACG-GGGGGCAGCTCTCCAGTACG-GGGGGCAGCTCTCCAGTACG-GGGGGAAGCTCTCCAGTACG-GGGGGCAGCTCTCCAGTACG-GGGGGAAGCTCTCCAGTACG-GGGGGCAGCTCTCCAGTACG	33784
muc5ac	CAACGACTGAAACATCAACA	19	3910-4516-4648-5437-6109-6175-7456-8194-8866-8932-9604-9670-10276-11014-11146-12082-12610-12808-12874	CAACGACTGAAACATCAACA-CAACTACTGAAACATCAACA-CAACTACTGAAACATCAACA-CAACTACTGAAACATCAACA-CAACGACTGAAACATCAACG-CAACTACTGAAACATCAACA-CAACGACTGAAACATCGACA-CAACTACTGAAACATCAACA-CAACTACTGAAACATCAACA-CAACTACTGAAACATCAACA-CAACTACTGAAACATCAACA-CAACTACTGAAACATCAACA-CAACGACTGAAACATCGACA-CAACGACTGAAACATCGACA-CAACTACTGAAACATCAACA-CAACGACTGAAACATCGACA-CAACGACTGAAACATCGACA-CAACGACTGAAACATCAACA-CAACTACTGAAACATCAACA	15960
muc5ac	CAACACCTACTTCAACAGAA	19	3925-4399-4531-4663-5452-6190-7339-8077-8209-8683-8947-9421-9685-10159-10897-11161-11635-11767-12889	CAACACCTACATCAACAGAA-CAACCCCTACTTCAACAGAA-CAACACCTACTTCAACAGAG-CAACACCTACATCAACAGAA-CAACACCTACATCAACAGAA-CAACACCTACATCAACAGAA-CAACCCCTACTTCAACAGAA-CAACCCCTACTTCAACAGAA-CAACACCTACATCAACAGAA-CAACCCCTACTTCAACAGAA-CAACACCTACATCAACAGAA-CAACCCCTACTTCAACAGAA-CAACACCTACATCAACAGAA-CAACCCCTACTTCAACAGAA-CGACACCTACTTCAACAGAA-CAACACCTACATCAACAGAA-CAACCCCTACTTCAACAGAA-CAACCCCTACTTCAACAGAA-CAACACCTACTTCAACAGAA	15960
muc5ac	CATCCACAACAGCATCCACT	18	4555-5212-5278-5344-6082-7297-7495-8035-10315-11053-11593-11725-11923-12121-12253-12451-12583-12649	CATCCACAACAGCATCCACT-CATCCACAACTGCATCCACT-CATCCACAACTGCATCCACT-CATCCACAACAGCATCCACT-CATCCACAACAGCATCCACT-CATCCACAACTGCATCCACT-CATCCACAACAGCATCCACT-CATCCACAACTGCATCCACT-CATCCACAACAGCATCCACT-CATCCACAACAGCATCCACT-CATCCACAACTGCATCCACT-CATCCACAACTGCATCCACT-CATCCACAACTGCATCCACT-CATCCACAACAGCATCCACT-CATCCACAACTGCATCCACT-CATCCACAACTGCATCCACT-CATCCACAACTGCATCCACT-CATCCACAACAGCATCCACT	15960
muc5ac	ATCCACTATTACACCAACTA	18	3830-4634-5159-5423-5963-6161-6701-7574-8114-8180-8918-9656-10394-11672-12002-12530-12728-12860	ATCCACTATTACACCAACTA-ATCCACTGTTACACCAACTA-ATCCACTGTTACACCAACTA-ATCCACTGTTACACCAACTA-ATTCACTATTACACCAACTA-ATCCACTGTTACACCAACTA-ATTCACTATTACACCAACTA-ATCCACTGTTACACCAACTA-ATCCACTGTTACACCAACTA-ATCCACTGTTACACCAACTA-ATCCACTGTTACACCAACTA-ATCCACTGTTACACCAACTA-ATCCACTGTTACACCAACTA-ATCCACTGTTACACCAACTA-ATCCACTATTACACCAACTA-ATCCACTATTACACCAACTA-ATCCACTGTTACACCAACTA-ATCCACTGTTACACCAACTA	15960
muc5ac	ACCATCCACAACTACATCCA	18	4355-5210-5276-5882-6620-7295-8033-8639-9377-10115-10853-11591-11723-11921-12251-12449-12581-12779	ACCATCCACAACTACATCCA-ACCATCCACAACTGCATCCA-ACCATCCACAACTGCATCCA-ACCATCCACAACTACATCTA-ACCATCCACAACTACATCCA-ACCATCCACAACTGCATCCA-ACCATCCACAACTGCATCCA-ACCATCCACAACTACATCCA-ACCATCCACAACTACATCCA-ACCATCCACAACTACATCCA-ACCATCCACAACTACATCCA-ACCATCCACAACTGCATCCA-ACCATCCACAACTGCATCCA-ACCATCCACAACTGCATCCA-ACCATCCACAACTGCATCCA-ACCATCCACAACTGCATCCA-ACCATCCACAACTGCATCCA-ACCATCCACAACAACATCCA	15960
muc5ac	CACATCCACTATTACACCAA	18	3827-4631-5156-5420-5960-6158-6698-7571-8111-8177-8915-9653-10391-11669-11999-12527-12725-12857	CACATCCACTATTACACCAA-CACATCCACTGTTACACCAA-CACATCCACTGTTACACCAA-CACATCCACTGTTACACCAA-CACATTCACTATTACACCAA-CACATCCACTGTTACACCAA-CACATTCACTATTACACCAA-CACATCCACTGTTACACCAA-CACATCCACTGTTACACCAA-CACATCCACTGTTACACCAA-CACATCCACTGTTACACCAA-CACATCCACTGTTACACCAA-CACATCCACTGTTACACCAA-CACATCCACTGTTACACCAA-CACATCCACTATTACACCAA-CACATCCACTATTACACCAA-CACATCCACTGTTACACCAA-CACATCCACTGTTACACCAA	15960
muc5ac	CCATCCACAACAGCATCCAC	18	4554-5211-5277-5343-6081-7296-7494-8034-10314-11052-11592-11724-11922-12120-12252-12450-12582-12648	CCATCCACAACAGCATCCAC-CCATCCACAACTGCATCCAC-CCATCCACAACTGCATCCAC-CCATCCACAACAGCATCCAC-CCATCCACAACAGCATCCAC-CCATCCACAACTGCATCCAC-CCATCCACAACAGCATCCAC-CCATCCACAACTGCATCCAC-CCATCCACAACAGCATCCAC-CCATCCACAACAGCATCCAC-CCATCCACAACTGCATCCAC-CCATCCACAACTGCATCCAC-CCATCCACAACTGCATCCAC-CCATCCACAACAGCATCCAC-CCATCCACAACTGCATCCAC-CCATCCACAACTGCATCCAC-CCATCCACAACTGCATCCAC-CCATCCACAACAGCATCCAC	15960
muc5ac	ACCTCAACAGAGACACCATC	18	4539-4605-5262-5328-5394-5934-6066-6132-6672-6804-7545-8889-9627-10365-11103-11973-12171-12501	ACTTCAACAGAGACACCATC-ACTTCAACAGAGACACCATC-ACTTCAACAGAGACACCATC-ACTTCAACAGAGACACCATC-ACTTCAACAGAGACACCATC-ACTTCAACAGAGACACCATC-ACCTCAACAGAGACACCATC-ACTTCAACAGAGACACCATC-ACTTCAACAGAGACACCATC-ACTTCAACAGAGACACCATC-ACTTCAACAGAGACACCATC-ACTTCAACAGAGACACCATC-ACTTCAACAGAGACACCATC-ACTTCAACAGAGACACCATC-ACTTCAACAGAGACACCATC-ACTTCAACAGAGACACCATC-ACTTCAACAGAGACACCATC-ACTTCAACAGAGACACCATC	15960
muc5ac	CACAATCACATCCACTATTA	18	3821-4625-5150-5414-5954-6152-6692-6824-7565-8105-8171-8909-9647-10385-11663-11993-12521-12851	CACAATCACATCCACTATTA-CACAATCACATCCACTGTTA-CACAATCACATCCACTGTTA-CACAATCACATCCACTGTTA-CACAATCACATTCACTATTA-CACAATCACATCCACTGTTA-CACAATCACATTCACTATTA-CACAATCACATCCACTGTTA-CACAATCACATCCACTGTTA-CACAATCACATCCACTGTTA-CACAATCACATCCACTGTTA-CACAATCACATCCACTGTTA-CACAATCACATCCACTGTTA-CACAATCACATCCACTGTTA-CACAATCACATCCACTGTTA-CACAATCACATCCACTATTA-CACAATCACATCCACTATTA-CACAATCACATCCACTGTTA	15960
muc5ac	TCCACTATTACACCAACTAC	18	3831-4635-5160-5424-5964-6162-6702-7575-8115-8181-8919-9657-10395-11673-12003-12531-12729-12861	TCCACTATTACACCAACTAC-TCCACTGTTACACCAACTAC-TCCACTGTTACACCAACTAC-TCCACTGTTACACCAACTAC-TTCACTATTACACCAACTAC-TCCACTGTTACACCAACTAC-TTCACTATTACACCAACTAC-TCCACTGTTACACCAACTAC-TCCACTGTTACACCAACTAC-TCCACTGTTACACCAACTAC-TCCACTGTTACACCAACTAC-TCCACTGTTACACCAACTAC-TCCACTGTTACACCAACTAC-TCCACTGTTACACCAACTAC-TCCACTATTACACCAACTAC-TCCACTATTACACCAACTAC-TCCACTGTTACACCAACTAC-TCCACTGTTACACCAACTAC	15960
muc5ac	CCACTATTACACCAACTACT	18	3832-4636-5161-5425-5965-6163-6703-7576-8116-8182-8920-9658-10396-11674-12004-12532-12730-12862	CCACTATTACACCAACTACT-CCACTGTTACACCAACTACT-CCACTGTTACACCAACTACT-CCACTGTTACACCAACTACT-TCACTATTACACCAACTACT-CCACTGTTACACCAACTACT-TCACTATTACACCAACTACT-CCACTGTTACACCAACTACT-CCACTGTTACACCAACTACT-CCACTGTTACACCAACTACT-CCACTGTTACACCAACTACT-CCACTGTTACACCAACTACT-CCACTGTTACACCAACTACT-CCACTGTTACACCAACTACT-CCACTATTACACCAACTACT-CCACTATTACACCAACTACT-CCACTGTTACACCAACTACT-CCACTGTTACACCAACTACT	15960
muc5ac	TACCTCAACAGAGACACCAT	18	4538-4604-5261-5327-5393-5933-6065-6131-6671-6803-7544-8888-9626-10364-11102-11972-12170-12500	TACTTCAACAGAGACACCAT-TACTTCAACAGAGACACCAT-TACTTCAACAGAGACACCAT-TACTTCAACAGAGACACCAT-TACTTCAACAGAGACACCAT-TACTTCAACAGAGACACCAT-TACCTCAACAGAGACACCAT-TACTTCAACAGAGACACCAT-TACTTCAACAGAGACACCAT-TACTTCAACAGAGACACCAT-TACTTCAACAGAGACACCAT-TACTTCAACAGAGACACCAT-TACTTCAACAGAGACACCAT-TACTTCAACAGAGACACCAT-TACTTCAACAGAGACACCAT-TACTTCAACAGAGACACCAT-TACTTCAACAGAGACACCAT-TACTTCAACAGAGACACCAT	15960
muc5ac	CAATCACATCCACTATTACA	18	3823-4627-5152-5416-5956-6154-6694-6826-7567-8107-8173-8911-9649-10387-11665-11995-12523-12853	CAATCACATCCACTATTACA-CAATCACATCCACTGTTACA-CAATCACATCCACTGTTACA-CAATCACATCCACTGTTACA-CAATCACATTCACTATTACA-CAATCACATCCACTGTTACA-CAATCACATTCACTATTACA-CAATCACATCCACTGTTACA-CAATCACATCCACTGTTACA-CAATCACATCCACTGTTACA-CAATCACATCCACTGTTACA-CAATCACATCCACTGTTACA-CAATCACATCCACTGTTACA-CAATCACATCCACTGTTACA-CAATCACATCCACTGTTACA-CAATCACATCCACTATTACA-CAATCACATCCACTATTACA-CAATCACATCCACTGTTACA	15960
muc5ac	GAAACACCATCCACAACAGC	18	4548-5205-5337-6075-7290-7488-8028-10308-11046-11586-11718-11916-12114-12246-12444-12576-12642-12774	GAGACACCATCCACAACAGC-GAAACACCATCCACAACTGC-GAGACACCATCCACAACAGC-GAGACACCATCCACAACAGC-GAAACACCATCCACAACTGC-GAAACACCATCCACAACAGC-GAAACACCATCCACAACTGC-GAAACACCATCCACAACAGC-GAAACACCATCCACAACAGC-GAAACACCATCCACAACTGC-GAAACACCATCCACAACTGC-GAAACACCATCCACAACTGC-GAAACACCATCCACAACAGC-GAAACACCATCCACAACTGC-GAAACACCATCCACAACTGC-GAAACACCATCCACAACTGC-GAAACACCATCCACAACAGC-GAAACACCATCCACAACAAC	15960
muc5ac	CACCATCCACAACTACATCC	18	4354-5209-5275-5881-6619-7294-8032-8638-9376-10114-10852-11590-11722-11920-12250-12448-12580-12778	CACCATCCACAACTACATCC-CACCATCCACAACTGCATCC-CACCATCCACAACTGCATCC-CACCATCCACAACTACATCT-CACCATCCACAACTACATCC-CACCATCCACAACTGCATCC-CACCATCCACAACTGCATCC-CACCATCCACAACTACATCC-CACCATCCACAACTACATCC-CACCATCCACAACTACATCC-CACCATCCACAACTACATCC-CACCATCCACAACTGCATCC-CACCATCCACAACTGCATCC-CACCATCCACAACTGCATCC-CACCATCCACAACTGCATCC-CACCATCCACAACTGCATCC-CACCATCCACAACTGCATCC-CACCATCCACAACAACATCC	15960
muc5ac	CTACCTCAACAGAGACACCA	18	4537-4603-5260-5326-5392-5932-6064-6130-6670-6802-7543-8887-9625-10363-11101-11971-12169-12499	CTACTTCAACAGAGACACCA-CTACTTCAACAGAGACACCA-CTACTTCAACAGAGACACCA-CTACTTCAACAGAGACACCA-CTACTTCAACAGAGACACCA-CTACTTCAACAGAGACACCA-CTACCTCAACAGAGACACCA-CTACTTCAACAGAGACACCA-CTACTTCAACAGAGACACCA-CTACTTCAACAGAGACACCA-CTACTTCAACAGAGACACCA-CTACTTCAACAGAGACACCA-CTACTTCAACAGAGACACCA-CTACTTCAACAGAGACACCA-CTACTTCAACAGAGACACCA-CTACTTCAACAGAGACACCA-CTACTTCAACAGAGACACCA-CTACTTCAACAGAGACACCA	15960
muc5ac	ACAATCACATCCACTATTAC	18	3822-4626-5151-5415-5955-6153-6693-6825-7566-8106-8172-8910-9648-10386-11664-11994-12522-12852	ACAATCACATCCACTATTAC-ACAATCACATCCACTGTTAC-ACAATCACATCCACTGTTAC-ACAATCACATCCACTGTTAC-ACAATCACATTCACTATTAC-ACAATCACATCCACTGTTAC-ACAATCACATTCACTATTAC-ACAATCACATCCACTGTTAC-ACAATCACATCCACTGTTAC-ACAATCACATCCACTGTTAC-ACAATCACATCCACTGTTAC-ACAATCACATCCACTGTTAC-ACAATCACATCCACTGTTAC-ACAATCACATCCACTGTTAC-ACAATCACATCCACTGTTAC-ACAATCACATCCACTATTAC-ACAATCACATCCACTATTAC-ACAATCACATCCACTGTTAC	15960
muc5ac	CCACAATCACATCCACTATT	18	3820-4624-5149-5413-5953-6151-6691-6823-7564-8104-8170-8908-9646-10384-11662-11992-12520-12850	CCACAATCACATCCACTATT-CCACAATCACATCCACTGTT-CCACAATCACATCCACTGTT-CCACAATCACATCCACTGTT-CCACAATCACATTCACTATT-CCACAATCACATCCACTGTT-CCACAATCACATTCACTATT-CCACAATCACATCCACTGTT-CCACAATCACATCCACTGTT-CCACAATCACATCCACTGTT-CCACAATCACATCCACTGTT-CCACAATCACATCCACTGTT-CCACAATCACATCCACTGTT-CCACAATCACATCCACTGTT-CCACAATCACATCCACTGTT-CCACAATCACATCCACTATT-CCACAATCACATCCACTATT-CCACAATCACATCCACTGTT	15960
muc5ac	CACTATTACACCAACTACTG	18	3833-4637-5162-5426-5966-6164-6704-7577-8117-8183-8921-9659-10397-11675-12005-12533-12731-12863	CACTATTACACCAACTACTG-CACTGTTACACCAACTACTG-CACTGTTACACCAACTACTG-CACTGTTACACCAACTACTG-CACTATTACACCAACTACTG-CACTGTTACACCAACTACTG-CACTATTACACCAACTACTG-CACTGTTACACCAACTACTG-CACTGTTACACCAACTACTG-CACTGTTACACCAACTACTG-CACTGTTACACCAACTACTG-CACTGTTACACCAACTACTG-CACTGTTACACCAACTACTG-CACTGTTACACCAACTACTG-CACTATTACACCAACTACTG-CACTATTACACCAACTACTG-CACTGTTACACCAACTACTG-CACTGTTACACCAACTACTG	15960
hnf1bb	AAATACACAAAACACAATTC	18	2156-2222-2286-2352-2374-2482-2526-2548-2570-2592-2656-2720-2850-2872-2894-2938-2980-3046	AAATTCACAAAACACAATTC-AAATACACAAAACACAATTC-AAATACACAAAACAGAATTC-AAATACACAAAACACAATTT-AAATACACAAATCACAATTC-AAATACACAAATCACAATTC-AAATACACAAAACACAATTC-AAATATACAAAACACAATTC-AAATACACAAAACACAATTC-AAATACACAAATCACAATTC-AAATACACAAATCACAATTC-AAATACACAAATCACAATTC-AAATACACAAAACACAATTT-AAATACACAAAACACAATTT-AAATACACAAAGCACAATTC-AAATACACAAAACACAATTT-AAATACACGAAACACAATTC-AAATACACAAAGCACAATTC	3650
vcana	CAGTGTCCAGCTCAACAGAT	18	2756-3002-3554-3800-4913-5159-5708-6506-6893-7139-7691-7937-9050-9296-9848-11210-12278-13532	CAGTATCCAGCTCAACAGAT-CAGTGTCCAGCTCAACACAT-CAGTGTCCAGCTCAACAGAT-CAGTGTCCAGCTCAACACAT-CAGTGTCCAGCTCAACAGAT-CAGTGTCCAGCTCAACACAT-CAGTATCCAGCTCAACAGAT-CAGTGTCCAGCTCAACAGAT-CAGTATCCAGCTCAACAGAT-CAGTGTCCAGCTCAACACAT-CAGTGTCCAGCTCAACAGAT-CAGTGTCCAGCTCAACACAT-CAGTGTCCAGCTCAACAGAT-CAGTGTCCAGCTCAACACAT-CAGTGTCCAGCTCAACAGAT-CAATGTCCAGCTCAACAGAT-CAATGTCCAGCTCAACAGAT-CAGTGTCCAGCTCAACAGAT	21578
muc5ac	ACCTACTTCAACAGAGACAC	18	4535-4601-5258-5324-5390-5930-6128-6668-6800-7541-8885-9623-10361-10901-11099-11969-12167-12497	ACCTACTTCAACAGAGACAC-GCCTACTTCAACAGAGACAC-GCCTACTTCAACAGAGACAC-GCCTACTTCAACAGAGACAC-GCCTACTTCAACAGAGACAC-GCCTACTTCAACAGAGACAC-GCCTACTTCAACAGAGACAC-GCCTACTTCAACAGAGACAC-GCCTACTTCAACAGAGACAC-GCCTACTTCAACAGAGACAC-ATCTACTTCAACAGAGACAC-ATCTACTTCAACAGAGACAC-GCCTACTTCAACAGAGACAC-ACCTACTTCAACAGAAACAC-GCCTACTTCAACAGAGACAC-GCCTACTTCAACAGAGACAC-GCCTACTTCAACAGAGACAC-GCCTACTTCAACAGAGACAC	15960
muc5ac	CCTCAACAGAGACACCATCC	18	4540-4606-5263-5329-5395-5935-6067-6133-6673-6805-7546-8890-9628-10366-11104-11974-12172-12502	CTTCAACAGAGACACCATCC-CTTCAACAGAGACACCATCC-CTTCAACAGAGACACCATCC-CTTCAACAGAGACACCATCC-CTTCAACAGAGACACCATCC-CTTCAACAGAGACACCATCC-CCTCAACAGAGACACCATCC-CTTCAACAGAGACACCATCC-CTTCAACAGAGACACCATCC-CTTCAACAGAGACACCATCC-CTTCAACAGAGACACCATCC-CTTCAACAGAGACACCATCC-CTTCAACAGAGACACCATCC-CTTCAACAGAGACACCATCC-CTTCAACAGAGACACCATCC-CTTCAACAGAGACACCATCC-CTTCAACAGAGACACCATCC-CTTCAACAGAGACACCATCC	15960
hnf1bb	GTAAATACACAAAACACAAT	18	2154-2220-2306-2328-2350-2372-2480-2524-2546-2568-2632-2654-2718-2848-2870-2892-2936-3044	GTAAATTCACAAAACACAAT-ATAAATACACAAAACACAAT-GTAAATAGACAAAACACAAT-GTAAATACACGAAACACAAT-ATAAATACACAAAACACAAT-GTAAATACACAAATCACAAT-GTAAATACACAAATCACAAT-GTAAATACACAAAACACAAT-GTAAATATACAAAACACAAT-ATAAATACACAAAACACAAT-GTAAATAGACAAAACACAAT-GTAAATACACAAATCACAAT-GTAAATACACAAATCACAAT-GTAAATACACAAAACACAAT-GTAAATACACAAAACACAAT-GTAAATACACAAAGCACAAT-GTAAATACACAAAACACAAT-GTAAATACACAAAGCACAAT	3650
muc5ac	AGAAACACCATCCACAACAG	18	4547-5204-5336-6074-7289-7487-8027-10307-11045-11585-11717-11915-12113-12245-12443-12575-12641-12773	AGAGACACCATCCACAACAG-AGAAACACCATCCACAACTG-AGAGACACCATCCACAACAG-AGAGACACCATCCACAACAG-AGAAACACCATCCACAACTG-AGAAACACCATCCACAACAG-AGAAACACCATCCACAACTG-AGAAACACCATCCACAACAG-AGAAACACCATCCACAACAG-AGAAACACCATCCACAACTG-AGAAACACCATCCACAACTG-AGAAACACCATCCACAACTG-AGAAACACCATCCACAACAG-AGAAACACCATCCACAACTG-AGAAACACCATCCACAACTG-AGAAACACCATCCACAACTG-AGAAACACCATCCACAACAG-AGAAACACCATCCACAACAA	15960
muc5ac	ATCCACAACAGCATCCACTA	18	4556-5213-5279-5345-6083-7298-7496-8036-10316-11054-11594-11726-11924-12122-12254-12452-12584-12650	ATCCACAACAGCATCCACTA-ATCCACAACTGCATCCACTA-ATCCACAACTGCATCCACTA-ATCCACAACAGCATCCACTA-ATCCACAACAGCATCCACTA-ATCCACAACTGCATCCACTA-ATCCACAACAGCATCCACTA-ATCCACAACTGCATCCACTA-ATCCACAACAGCATCCACTA-ATCCACAACAGCATCCACTA-ATCCACAACTGCATCCACTA-ATCCACAACTGCATCCACTA-ATCCACAACTGCATCCACTA-ATCCACAACAGCATCCACTA-ATCCACAACTGCATCCACTA-ATCCACAACTGCATCCACTA-ATCCACAACTGCATCCACTA-ATCCACAACAGCATCCACTA	15960
muc5ac	ATCCACAATCACATCCACTA	18	3818-4622-5147-5411-5951-6149-6689-6821-7562-8102-8168-8906-9644-10382-11660-11990-12518-12848	ATCCACAATCACATCCACTA-ATCCACAATCACATCCACTG-ATCCACAATCACATCCACTG-ATCCACAATCACATCCACTG-ATCCACAATCACATTCACTA-ATCCACAATCACATCCACTG-ATCCACAATCACATTCACTA-ATCCACAATCACATCCACTG-ATCCACAATCACATCCACTG-ATCCACAATCACATCCACTG-ATCCACAATCACATCCACTG-ATCCACAATCACATCCACTG-ATCCACAATCACATCCACTG-ATCCACAATCACATCCACTG-ATCCACAATCACATCCACTG-ATCCACAATCACATCCACTA-ATCCACAATCACATCCACTA-ATCCACAATCACATCCACTG	15960
muc5ac	CACCTACTTCAACAGAGACA	18	4534-4600-5257-5323-5389-5929-6127-6667-6799-7540-8884-9622-10360-10900-11098-11968-12166-12496	CACCTACTTCAACAGAGACA-CGCCTACTTCAACAGAGACA-CGCCTACTTCAACAGAGACA-CGCCTACTTCAACAGAGACA-CGCCTACTTCAACAGAGACA-CGCCTACTTCAACAGAGACA-CGCCTACTTCAACAGAGACA-CGCCTACTTCAACAGAGACA-CGCCTACTTCAACAGAGACA-CGCCTACTTCAACAGAGACA-CATCTACTTCAACAGAGACA-CATCTACTTCAACAGAGACA-CGCCTACTTCAACAGAGACA-CACCTACTTCAACAGAAACA-CGCCTACTTCAACAGAGACA-CGCCTACTTCAACAGAGACA-CGCCTACTTCAACAGAGACA-CGCCTACTTCAACAGAGACA	15960
muc5ac	TCCACAATCACATCCACTAT	18	3819-4623-5148-5412-5952-6150-6690-6822-7563-8103-8169-8907-9645-10383-11661-11991-12519-12849	TCCACAATCACATCCACTAT-TCCACAATCACATCCACTGT-TCCACAATCACATCCACTGT-TCCACAATCACATCCACTGT-TCCACAATCACATTCACTAT-TCCACAATCACATCCACTGT-TCCACAATCACATTCACTAT-TCCACAATCACATCCACTGT-TCCACAATCACATCCACTGT-TCCACAATCACATCCACTGT-TCCACAATCACATCCACTGT-TCCACAATCACATCCACTGT-TCCACAATCACATCCACTGT-TCCACAATCACATCCACTGT-TCCACAATCACATCCACTGT-TCCACAATCACATCCACTAT-TCCACAATCACATCCACTAT-TCCACAATCACATCCACTGT	15960
muc5ac	ACACCATCCACAACTACATC	18	4353-5208-5274-5880-6618-7293-8031-8637-9375-10113-10851-11589-11721-11919-12249-12447-12579-12777	ACACCATCCACAACTACATC-ACACCATCCACAACTGCATC-ACACCATCCACAACTGCATC-ACACCATCCACAACTACATC-ACACCATCCACAACTACATC-ACACCATCCACAACTGCATC-ACACCATCCACAACTGCATC-ACACCATCCACAACTACATC-ACACCATCCACAACTACATC-ACACCATCCACAACTACATC-ACACCATCCACAACTACATC-ACACCATCCACAACTGCATC-ACACCATCCACAACTGCATC-ACACCATCCACAACTGCATC-ACACCATCCACAACTGCATC-ACACCATCCACAACTGCATC-ACACCATCCACAACTGCATC-ACACCATCCACAACAACATC	15960
muc5ac	TCCACAACAGCATCCACTAC	18	4557-5214-5280-5346-6084-7299-7497-8037-10317-11055-11595-11727-11925-12123-12255-12453-12585-12651	TCCACAACAGCATCCACTAC-TCCACAACTGCATCCACTAC-TCCACAACTGCATCCACTAC-TCCACAACAGCATCCACTAC-TCCACAACAGCATCCACTAC-TCCACAACTGCATCCACTAC-TCCACAACAGCATCCACTAC-TCCACAACTGCATCCACTAC-TCCACAACAGCATCCACTAC-TCCACAACAGCATCCACTAC-TCCACAACTGCATCCACTAC-TCCACAACTGCATCCACTAC-TCCACAACTGCATCCACTAC-TCCACAACAGCATCCACTAC-TCCACAACTGCATCCACTAC-TCCACAACTGCATCCACTAC-TCCACAACTGCATCCACTAC-TCCACAACAGCATCCACTAC	15960
muc5ac	CTCAACAGAGACACCATCCA	18	4541-4607-5264-5330-5396-5936-6068-6134-6674-6806-7547-8891-9629-10367-11105-11975-12173-12503	TTCAACAGAGACACCATCCA-TTCAACAGAGACACCATCCA-TTCAACAGAGACACCATCCA-TTCAACAGAGACACCATCCA-TTCAACAGAGACACCATCCA-TTCAACAGAGACACCATCCA-CTCAACAGAGACACCATCCA-TTCAACAGAGACACCATCCA-TTCAACAGAGACACCATCCA-TTCAACAGAGACACCATCCA-TTCAACAGAGACACCATCCA-TTCAACAGAGACACCATCCA-TTCAACAGAGACACCATCCA-TTCAACAGAGACACCATCCA-TTCAACAGAGACACCATCCA-TTCAACAGAGACACCATCCA-TTCAACAGAGACACCATCCA-TTCAACAGAGACACCATCCA	15960
muc5ac	CATCCACAATCACATTCACT	18	3817-4621-5146-5410-5950-6148-6688-6820-7561-8101-8167-8905-9643-10381-11659-11989-12517-12847	CATCCACAATCACATCCACT-CATCCACAATCACATCCACT-CATCCACAATCACATCCACT-CATCCACAATCACATCCACT-CATCCACAATCACATTCACT-CATCCACAATCACATCCACT-CATCCACAATCACATTCACT-CATCCACAATCACATCCACT-CATCCACAATCACATCCACT-CATCCACAATCACATCCACT-CATCCACAATCACATCCACT-CATCCACAATCACATCCACT-CATCCACAATCACATCCACT-CATCCACAATCACATCCACT-CATCCACAATCACATCCACT-CATCCACAATCACATCCACT-CATCCACAATCACATCCACT-CATCCACAATCACATCCACT	15960
muc5ac	AACACCTACTTCAACAGAGA	18	4532-4598-5255-5321-5387-5927-6125-6665-6797-7538-8882-9620-10358-11096-11966-12164-12494-12890	AACACCTACTTCAACAGAGA-AACGCCTACTTCAACAGAGA-AACGCCTACTTCAACAGAGA-AACGCCTACTTCAACAGAGA-AACGCCTACTTCAACAGAGA-AACGCCTACTTCAACAGAGA-AACGCCTACTTCAACAGAGA-AACGCCTACTTCAACAGAGA-AACGCCTACTTCAACAGAGA-AACGCCTACTTCAACAGAGA-AACATCTACTTCAACAGAGA-AACATCTACTTCAACAGAGA-AACGCCTACTTCAACAGAGA-AACGCCTACTTCAACAGAGA-AACGCCTACTTCAACAGAGA-AACGCCTACTTCAACAGAGA-AACGCCTACTTCAACAGAGA-AACACCTACTTCAACAGAAA	15960
muc5ac	CATCCACTATTACACCAACT	18	3829-4633-5158-5422-5962-6160-6700-7573-8113-8179-8917-9655-10393-11671-12001-12529-12727-12859	CATCCACTATTACACCAACT-CATCCACTGTTACACCAACT-CATCCACTGTTACACCAACT-CATCCACTGTTACACCAACT-CATTCACTATTACACCAACT-CATCCACTGTTACACCAACT-CATTCACTATTACACCAACT-CATCCACTGTTACACCAACT-CATCCACTGTTACACCAACT-CATCCACTGTTACACCAACT-CATCCACTGTTACACCAACT-CATCCACTGTTACACCAACT-CATCCACTGTTACACCAACT-CATCCACTGTTACACCAACT-CATCCACTATTACACCAACT-CATCCACTATTACACCAACT-CATCCACTGTTACACCAACT-CATCCACTGTTACACCAACT	15960
muc5ac	ACATCCACTATTACACCAAC	18	3828-4632-5157-5421-5961-6159-6699-7572-8112-8178-8916-9654-10392-11670-12000-12528-12726-12858	ACATCCACTATTACACCAAC-ACATCCACTGTTACACCAAC-ACATCCACTGTTACACCAAC-ACATCCACTGTTACACCAAC-ACATTCACTATTACACCAAC-ACATCCACTGTTACACCAAC-ACATTCACTATTACACCAAC-ACATCCACTGTTACACCAAC-ACATCCACTGTTACACCAAC-ACATCCACTGTTACACCAAC-ACATCCACTGTTACACCAAC-ACATCCACTGTTACACCAAC-ACATCCACTGTTACACCAAC-ACATCCACTGTTACACCAAC-ACATCCACTATTACACCAAC-ACATCCACTATTACACCAAC-ACATCCACTGTTACACCAAC-ACATCCACTGTTACACCAAC	15960
muc5ac	AAACACCATCCACAACAGCA	18	4549-5206-5338-6076-7291-7489-8029-10309-11047-11587-11719-11917-12115-12247-12445-12577-12643-12775	AGACACCATCCACAACAGCA-AAACACCATCCACAACTGCA-AGACACCATCCACAACAGCA-AGACACCATCCACAACAGCA-AAACACCATCCACAACTGCA-AAACACCATCCACAACAGCA-AAACACCATCCACAACTGCA-AAACACCATCCACAACAGCA-AAACACCATCCACAACAGCA-AAACACCATCCACAACTGCA-AAACACCATCCACAACTGCA-AAACACCATCCACAACTGCA-AAACACCATCCACAACAGCA-AAACACCATCCACAACTGCA-AAACACCATCCACAACTGCA-AAACACCATCCACAACTGCA-AAACACCATCCACAACAGCA-AAACACCATCCACAACAACA	15960
muc5ac	TCACATCCACTATTACACCA	17	3826-4630-5155-5419-5959-6157-6697-7570-8110-8176-8914-9652-10390-11668-11998-12526-12856	TCACATCCACTATTACACCA-TCACATCCACTGTTACACCA-TCACATCCACTGTTACACCA-TCACATCCACTGTTACACCA-TCACATTCACTATTACACCA-TCACATCCACTGTTACACCA-TCACATTCACTATTACACCA-TCACATCCACTGTTACACCA-TCACATCCACTGTTACACCA-TCACATCCACTGTTACACCA-TCACATCCACTGTTACACCA-TCACATCCACTGTTACACCA-TCACATCCACTGTTACACCA-TCACATCCACTGTTACACCA-TCACATCCACTATTACACCA-TCACATCCACTATTACACCA-TCACATCCACTGTTACACCA	15960
muc5ac	AATCACATCCACTATTACAC	17	3824-4628-5153-5417-5957-6155-6695-7568-8108-8174-8912-9650-10388-11666-11996-12524-12854	AATCACATCCACTATTACAC-AATCACATCCACTGTTACAC-AATCACATCCACTGTTACAC-AATCACATCCACTGTTACAC-AATCACATTCACTATTACAC-AATCACATCCACTGTTACAC-AATCACATTCACTATTACAC-AATCACATCCACTGTTACAC-AATCACATCCACTGTTACAC-AATCACATCCACTGTTACAC-AATCACATCCACTGTTACAC-AATCACATCCACTGTTACAC-AATCACATCCACTGTTACAC-AATCACATCCACTGTTACAC-AATCACATCCACTATTACAC-AATCACATCCACTATTACAC-AATCACATCCACTGTTACAC	15960
muc5ac	CACAACTACATCCACTACTT	17	4361-5216-5282-5888-6626-7301-8039-8645-9383-10121-10859-11597-11729-11927-12257-12455-12587	CACAACTACATCCACTACTT-CACAACTGCATCCACTACTT-CACAACTGCATCCACTACTT-CACAACTACATCTACTACTT-CACAACTACATCCACTACTT-CACAACTGCATCCACTACTT-CACAACTGCATCCACTACTT-CACAACTACATCCACTACTT-CACAACTACATCCACTACTT-CACAACTACATCCACTACTT-CACAACTACATCCACTACTT-CACAACTGCATCCACTACTT-CACAACTGCATCCACTACTT-CACAACTGCATCCACTACTT-CACAACTGCATCCACTACTT-CACAACTGCATCCACTACTT-CACAACTGCATCCACTACTT	15960
muc5ac	ATTACACCAACTACTGGAAC	17	3837-4443-5166-5970-6708-7383-8121-8727-9465-10203-10941-11679-11811-12009-12339-12537-12735	ATTACACCAACTACTGGAAC-GTTACACCAACTACTGGAAC-GTTACACCAACTACTGGAAC-ATTACACCAACTACTGGAAC-ATTACACCAACTACTGGAAC-GTTACACCAACTACTGGAAC-GTTACACCAACTACTGGAAC-GTTACACCAACTACTGGAAC-GTTACACCAACTACTGGAAC-GTTACACCAACTACTGGAAC-GTTACACCAACTACTGGAAC-GTTACACCAACTACTGGAAC-GTTACACCAACTACTGGAAC-ATTACACCAACTACTGGAAC-GTTACACCAACTACTGGAAC-ATTACACCAACTACTGGAAC-GTTACACCAACTACTGGAAC	15960
muc5ac	TATTACACCAACTACTGGAA	17	3836-4442-5165-5969-6707-7382-8120-8726-9464-10202-10940-11678-11810-12008-12338-12536-12734	TATTACACCAACTACTGGAA-TGTTACACCAACTACTGGAA-TGTTACACCAACTACTGGAA-TATTACACCAACTACTGGAA-TATTACACCAACTACTGGAA-TGTTACACCAACTACTGGAA-TGTTACACCAACTACTGGAA-TGTTACACCAACTACTGGAA-TGTTACACCAACTACTGGAA-TGTTACACCAACTACTGGAA-TGTTACACCAACTACTGGAA-TGTTACACCAACTACTGGAA-TGTTACACCAACTACTGGAA-TATTACACCAACTACTGGAA-TGTTACACCAACTACTGGAA-TATTACACCAACTACTGGAA-TGTTACACCAACTACTGGAA	15960
vcana	AGTGTCCAGCTCAACACATG	17	3003-3555-3801-4914-5160-5955-6507-7140-7692-7938-9051-9297-9849-10095-11457-13533-13773	AGTGTCCAGCTCAACACATG-AGTGTCCAGCTCAACAGATG-AGTGTCCAGCTCAACACATG-AGTGTCCAGCTCAACAGATG-AGTGTCCAGCTCAACACATG-AGTGACCAGCTCAACACATG-AGTGTCCAGCTCAACAGATG-AGTGTCCAGCTCAACACATG-AGTGTCCAGCTCAACAGATG-AGTGTCCAGCTCAACACATG-AGTGTCCAGCTCAACAGATG-AGTGTCCAGCTCAACACATG-AGTGTCCAGCTCAACAGATG-AGTGACCAGCTCAACACATG-AGTGACCAGCTCAACACATG-AGTGTCCAGCTCAACAGATG-AGTGACCAGCTCAACACATG	21578
muc5ac	CAACACCAACTTCTACAGAA	17	3859-4465-5992-6730-7405-8749-9487-10225-10963-11833-11899-12031-12097-12361-12427-12559-12823	CAACACCAACTTCTACAGAA-CAACACCAACTTCTACAGAA-CAACACCAACTTCTACAGAA-CAACACCAACTTCTACAGAA-CGACACCAACTTCTACAGAA-CAACACCAACTTCTACAGAA-CAACACCAACTTCTACAGAA-CAACACCAACTTCTACAGAA-CGACACCAACTTCTACAGAA-CGACACCAACTTCTACAGAA-CGACACCAACTTCTACAGAA-CAACACCAACTTCTACAGAA-CGACACCAACTTCTACAGAA-CGACACCAACTTCTACAGAA-CGACACCAACTTCTACAGAA-CAACACCAACTTCTACAGAA-CAACACCAACTTCTACAGAA	15960
muc5ac	AACACCATCCACAACTACAT	17	4352-5207-5879-6617-7292-8030-8636-9374-10112-10850-11588-11720-11918-12248-12446-12578-12776	AACACCATCCACAACTACAT-AACACCATCCACAACTGCAT-AACACCATCCACAACTACAT-AACACCATCCACAACTACAT-AACACCATCCACAACTGCAT-AACACCATCCACAACTGCAT-AACACCATCCACAACTACAT-AACACCATCCACAACTACAT-AACACCATCCACAACTACAT-AACACCATCCACAACTACAT-AACACCATCCACAACTGCAT-AACACCATCCACAACTGCAT-AACACCATCCACAACTGCAT-AACACCATCCACAACTGCAT-AACACCATCCACAACTGCAT-AACACCATCCACAACTGCAT-AACACCATCCACAACAACAT	15960
muc5ac	ACAACTACATCCACTACTTC	17	4362-5217-5283-5889-6627-7302-8040-8646-9384-10122-10860-11598-11730-11928-12258-12456-12588	ACAACTACATCCACTACTTC-ACAACTGCATCCACTACTTC-ACAACTGCATCCACTACTTC-ACAACTACATCTACTACTTC-ACAACTACATCCACTACTTC-ACAACTGCATCCACTACTTC-ACAACTGCATCCACTACTTC-ACAACTACATCCACTACTTC-ACAACTACATCCACTACTTC-ACAACTACATCCACTACTTC-ACAACTACATCCACTACTTC-ACAACTGCATCCACTACTTC-ACAACTGCATCCACTACTTC-ACAACTGCATCCACTACTTC-ACAACTGCATCCACTACTTC-ACAACTGCATCCACTACTTC-ACAACTGCATCCACTACTTC	15960
vcana	TCAGTGTCCAGCTCAACACA	17	3001-3553-3799-4912-5158-5953-6505-7138-7690-7936-9049-9295-9847-10093-11455-13531-13771	TCAGTGTCCAGCTCAACACA-TCAGTGTCCAGCTCAACAGA-TCAGTGTCCAGCTCAACACA-TCAGTGTCCAGCTCAACAGA-TCAGTGTCCAGCTCAACACA-TCAGTGACCAGCTCAACACA-TCAGTGTCCAGCTCAACAGA-TCAGTGTCCAGCTCAACACA-TCAGTGTCCAGCTCAACAGA-TCAGTGTCCAGCTCAACACA-TCAGTGTCCAGCTCAACAGA-TCAGTGTCCAGCTCAACACA-TCAGTGTCCAGCTCAACAGA-TCAGTGACCAGCTCAACACA-TCAGTGACCAGCTCAACACA-TCAGTGTCCAGCTCAACAGA-TCAGTGACCAGCTCAACACA	21578
muc5ac	TCAACACCAACTTCTACAGA	17	3858-4464-5991-6729-7404-8748-9486-10224-10962-11832-11898-12030-12096-12360-12426-12558-12822	TCAACACCAACTTCTACAGA-TCAACACCAACTTCTACAGA-TCAACACCAACTTCTACAGA-TCAACACCAACTTCTACAGA-TCGACACCAACTTCTACAGA-TCAACACCAACTTCTACAGA-TCAACACCAACTTCTACAGA-TCAACACCAACTTCTACAGA-TCGACACCAACTTCTACAGA-TCGACACCAACTTCTACAGA-TCGACACCAACTTCTACAGA-TCAACACCAACTTCTACAGA-TCGACACCAACTTCTACAGA-TCGACACCAACTTCTACAGA-TCGACACCAACTTCTACAGA-TCAACACCAACTTCTACAGA-TCAACACCAACTTCTACAGA	15960
muc5ac	ACGACTGAAACATCAACACC	17	3912-4518-4650-5439-6111-6177-7458-8196-8934-9672-10278-11016-11148-12084-12612-12810-12876	ACGACTGAAACATCAACACC-ACTACTGAAACATCAACACC-ACTACTGAAACATCAACACC-ACTACTGAAACATCAACACC-ACGACTGAAACATCAACGCC-ACTACTGAAACATCAACACC-ACGACTGAAACATCGACACC-ACTACTGAAACATCAACACC-ACTACTGAAACATCAACACC-ACTACTGAAACATCAACACC-ACGACTGAAACATCGACACC-ACGACTGAAACATCGACACC-ACTACTGAAACATCAACACC-ACGACTGAAACATCGACACC-ACGACTGAAACATCGACACC-ACGACTGAAACATCAACACC-ACTACTGAAACATCAACACC	15960
muc5ac	ACTACATCCACTACTTCACC	17	4365-5220-5286-5892-6630-7305-8043-8649-9387-10125-10863-11601-11733-11931-12261-12459-12591	ACTACATCCACTACTTCACC-ACTGCATCCACTACTTCACC-ACTGCATCCACTACTTCACC-ACTACATCTACTACTTCACC-ACTACATCCACTACTTCACC-ACTGCATCCACTACTTCACC-ACTGCATCCACTACTTCACC-ACTACATCCACTACTTCACC-ACTACATCCACTACTTCACC-ACTACATCCACTACTTCACC-ACTACATCCACTACTTCACC-ACTGCATCCACTACTTCACC-ACTGCATCCACTACTTCACC-ACTGCATCCACTACTTCACC-ACTGCATCCACTACTTCACC-ACTGCATCCACTACTTCACC-ACTGCATCCACTACTTCACC	15960
muc5ac	TTACACCAACTACTGGAACT	17	3838-4444-5167-5971-6709-7384-8122-8728-9466-10204-10942-11680-11812-12010-12340-12538-12736	TTACACCAACTACTGGAACT-TTACACCAACTACTGGAACT-TTACACCAACTACTGGAACA-TTACACCAACTACTGGAACT-TTACACCAACTACTGGAACT-TTACACCAACTACTGGAACA-TTACACCAACTACTGGAACA-TTACACCAACTACTGGAACT-TTACACCAACTACTGGAACT-TTACACCAACTACTGGAACT-TTACACCAACTACTGGAACA-TTACACCAACTACTGGAACA-TTACACCAACTACTGGAACG-TTACACCAACTACTGGAACT-TTACACCAACTACTGGAACG-TTACACCAACTACTGGAACT-TTACACCAACTACTGGAACT	15960
muc5ac	ACTATTACACCAACTACTGG	17	3834-4440-5163-5967-6705-7380-8118-8724-9462-10200-10938-11676-11808-12006-12336-12534-12732	ACTATTACACCAACTACTGG-ACTGTTACACCAACTACTGG-ACTGTTACACCAACTACTGG-ACTATTACACCAACTACTGG-ACTATTACACCAACTACTGG-ACTGTTACACCAACTACTGG-ACTGTTACACCAACTACTGG-ACTGTTACACCAACTACTGG-ACTGTTACACCAACTACTGG-ACTGTTACACCAACTACTGG-ACTGTTACACCAACTACTGG-ACTGTTACACCAACTACTGG-ACTGTTACACCAACTACTGG-ACTATTACACCAACTACTGG-ACTGTTACACCAACTACTGG-ACTATTACACCAACTACTGG-ACTGTTACACCAACTACTGG	15960
muc5ac	CAACACCTACTTCAACAGAG	17	4531-4597-5254-5320-5926-6124-6664-6796-7537-8881-9619-10357-11095-11965-12163-12493-12889	CAACACCTACTTCAACAGAG-CAACGCCTACTTCAACAGAG-CAACGCCTACTTCAACAGAG-CAACGCCTACTTCAACAGAG-CAACGCCTACTTCAACAGAG-CAACGCCTACTTCAACAGAG-CAACGCCTACTTCAACAGAG-CAACGCCTACTTCAACAGAG-CAACGCCTACTTCAACAGAG-CAACATCTACTTCAACAGAG-CAACATCTACTTCAACAGAG-CAACGCCTACTTCAACAGAG-CAACGCCTACTTCAACAGAG-CAACGCCTACTTCAACAGAG-CAACGCCTACTTCAACAGAG-CAACGCCTACTTCAACAGAG-CAACACCTACTTCAACAGAA	15960
muc5ac	AAACACCATCCACAACTACA	17	4351-5206-5878-6616-7291-8029-8635-9373-10111-10849-11587-11719-11917-12247-12445-12577-12775	AAACACCATCCACAACTACA-AAACACCATCCACAACTGCA-AAACACCATCCACAACTACA-AAACACCATCCACAACTACA-AAACACCATCCACAACTGCA-AAACACCATCCACAACTGCA-AAACACCATCCACAACTACA-AAACACCATCCACAACTACA-AAACACCATCCACAACTACA-AAACACCATCCACAACTACA-AAACACCATCCACAACTGCA-AAACACCATCCACAACTGCA-AAACACCATCCACAACTGCA-AAACACCATCCACAACTGCA-AAACACCATCCACAACTGCA-AAACACCATCCACAACTGCA-AAACACCATCCACAACAACA	15960
muc5ac	AGAAACACCATCCACAACTA	17	4349-5204-5876-6614-7289-8027-8633-9371-10109-10847-11585-11717-11915-12245-12443-12575-12773	AGAAACACCATCCACAACTA-AGAAACACCATCCACAACTG-AGAAACACCATCCACAACTA-AGAAACACCATCCACAACTA-AGAAACACCATCCACAACTG-AGAAACACCATCCACAACTG-AGAAACACCATCCACAACTA-AGAAACACCATCCACAACTA-AGAAACACCATCCACAACTA-AGAAACACCATCCACAACTA-AGAAACACCATCCACAACTG-AGAAACACCATCCACAACTG-AGAAACACCATCCACAACTG-AGAAACACCATCCACAACTG-AGAAACACCATCCACAACTG-AGAAACACCATCCACAACTG-AGAAACACCATCCACAACAA	15960
muc5ac	AACTACATCCACTACTTCAC	17	4364-5219-5285-5891-6629-7304-8042-8648-9386-10124-10862-11600-11732-11930-12260-12458-12590	AACTACATCCACTACTTCAC-AACTGCATCCACTACTTCAC-AACTGCATCCACTACTTCAC-AACTACATCTACTACTTCAC-AACTACATCCACTACTTCAC-AACTGCATCCACTACTTCAC-AACTGCATCCACTACTTCAC-AACTACATCCACTACTTCAC-AACTACATCCACTACTTCAC-AACTACATCCACTACTTCAC-AACTACATCCACTACTTCAC-AACTGCATCCACTACTTCAC-AACTGCATCCACTACTTCAC-AACTGCATCCACTACTTCAC-AACTGCATCCACTACTTCAC-AACTGCATCCACTACTTCAC-AACTGCATCCACTACTTCAC	15960
muc5ac	CATCCACAATCACATCCACC	17	3817-4621-5146-5410-6148-6820-7561-8101-8167-8905-9643-10381-11119-11659-11989-12517-12847	CATCCACAATCACATCCACT-CATCCACAATCACATCCACT-CATCCACAATCACATCCACT-CATCCACAATCACATCCACT-CATCCACAATCACATCCACT-CATCCACAATCACATCCACT-CATCCACAATCACATCCACT-CATCCACAATCACATCCACT-CATCCACAATCACATCCACT-CATCCACAATCACATCCACT-CATCCACAATCACATCCACT-CATCCACAATCACATCCACT-CATCCACAATCACATCCACC-CATCCACAATCACATCCACT-CATCCACAATCACATCCACT-CATCCACAATCACATCCACT-CATCCACAATCACATCCACT	15960
muc5ac	GAAACACCATCCACAACTAC	17	4350-5205-5877-6615-7290-8028-8634-9372-10110-10848-11586-11718-11916-12246-12444-12576-12774	GAAACACCATCCACAACTAC-GAAACACCATCCACAACTGC-GAAACACCATCCACAACTAC-GAAACACCATCCACAACTAC-GAAACACCATCCACAACTGC-GAAACACCATCCACAACTGC-GAAACACCATCCACAACTAC-GAAACACCATCCACAACTAC-GAAACACCATCCACAACTAC-GAAACACCATCCACAACTAC-GAAACACCATCCACAACTGC-GAAACACCATCCACAACTGC-GAAACACCATCCACAACTGC-GAAACACCATCCACAACTGC-GAAACACCATCCACAACTGC-GAAACACCATCCACAACTGC-GAAACACCATCCACAACAAC	15960
hnf1bb	TAAATACACAAATCACAATT	17	2221-2243-2351-2373-2395-2481-2525-2569-2591-2655-2719-2849-2871-2893-2915-2937-3045	TAAATACACAAAACACAATT-TAAATTCACAAATCACAATT-TAAATACACAAAACACAATT-TAAATACACAAATCACAATT-TAAAGACACAAATCACAATT-TAAATACACAAATCACAATT-TAAATACACAAAACACAATT-TAAATACACAAAACACAATT-TAAATACACAAATCACAATT-TAAATACACAAATCACAATT-TAAATACACAAATCACAATT-TAAATACACAAAACACAATT-TAAATACACAAAACACAATT-TAAATACACAAAGCACAATT-TAAATACACAAATCACAACT-TAAATACACAAAACACAATT-TAAATACACAAAGCACAATT	3650
muc5ac	ATCCACAACTACATCCACTA	17	4358-5213-5279-5885-6623-7298-8036-8642-9380-10118-10856-11594-11726-11924-12254-12452-12584	ATCCACAACTACATCCACTA-ATCCACAACTGCATCCACTA-ATCCACAACTGCATCCACTA-ATCCACAACTACATCTACTA-ATCCACAACTACATCCACTA-ATCCACAACTGCATCCACTA-ATCCACAACTGCATCCACTA-ATCCACAACTACATCCACTA-ATCCACAACTACATCCACTA-ATCCACAACTACATCCACTA-ATCCACAACTACATCCACTA-ATCCACAACTGCATCCACTA-ATCCACAACTGCATCCACTA-ATCCACAACTGCATCCACTA-ATCCACAACTGCATCCACTA-ATCCACAACTGCATCCACTA-ATCCACAACTGCATCCACTA	15960
muc5ac	TCTACTTCAACAGAGACACC	17	4536-4602-5259-5325-5391-5931-6129-6669-6801-7542-8886-9624-10362-11100-11970-12168-12498	CCTACTTCAACAGAGACACC-CCTACTTCAACAGAGACACC-CCTACTTCAACAGAGACACC-CCTACTTCAACAGAGACACC-CCTACTTCAACAGAGACACC-CCTACTTCAACAGAGACACC-CCTACTTCAACAGAGACACC-CCTACTTCAACAGAGACACC-CCTACTTCAACAGAGACACC-CCTACTTCAACAGAGACACC-TCTACTTCAACAGAGACACC-TCTACTTCAACAGAGACACC-CCTACTTCAACAGAGACACC-CCTACTTCAACAGAGACACC-CCTACTTCAACAGAGACACC-CCTACTTCAACAGAGACACC-CCTACTTCAACAGAGACACC	15960
muc5ac	ATCACATCCACTATTACACC	17	3825-4629-5154-5418-5958-6156-6696-7569-8109-8175-8913-9651-10389-11667-11997-12525-12855	ATCACATCCACTATTACACC-ATCACATCCACTGTTACACC-ATCACATCCACTGTTACACC-ATCACATCCACTGTTACACC-ATCACATTCACTATTACACC-ATCACATCCACTGTTACACC-ATCACATTCACTATTACACC-ATCACATCCACTGTTACACC-ATCACATCCACTGTTACACC-ATCACATCCACTGTTACACC-ATCACATCCACTGTTACACC-ATCACATCCACTGTTACACC-ATCACATCCACTGTTACACC-ATCACATCCACTGTTACACC-ATCACATCCACTATTACACC-ATCACATCCACTATTACACC-ATCACATCCACTGTTACACC	15960
vcana	AGTGTCCAGCTCAACAGATG	17	2757-3003-3555-3801-4914-5160-5709-6507-6894-7140-7692-7938-9051-9297-9849-11211-13533	AGTATCCAGCTCAACAGATG-AGTGTCCAGCTCAACACATG-AGTGTCCAGCTCAACAGATG-AGTGTCCAGCTCAACACATG-AGTGTCCAGCTCAACAGATG-AGTGTCCAGCTCAACACATG-AGTATCCAGCTCAACAGATG-AGTGTCCAGCTCAACAGATG-AGTATCCAGCTCAACAGATG-AGTGTCCAGCTCAACACATG-AGTGTCCAGCTCAACAGATG-AGTGTCCAGCTCAACACATG-AGTGTCCAGCTCAACAGATG-AGTGTCCAGCTCAACACATG-AGTGTCCAGCTCAACAGATG-AATGTCCAGCTCAACAGATG-AGTGTCCAGCTCAACAGATG	21578
muc5ac	CATCCACAACTACATCCACT	17	4357-5212-5278-5884-6622-7297-8035-8641-9379-10117-10855-11593-11725-11923-12253-12451-12583	CATCCACAACTACATCCACT-CATCCACAACTGCATCCACT-CATCCACAACTGCATCCACT-CATCCACAACTACATCTACT-CATCCACAACTACATCCACT-CATCCACAACTGCATCCACT-CATCCACAACTGCATCCACT-CATCCACAACTACATCCACT-CATCCACAACTACATCCACT-CATCCACAACTACATCCACT-CATCCACAACTACATCCACT-CATCCACAACTGCATCCACT-CATCCACAACTGCATCCACT-CATCCACAACTGCATCCACT-CATCCACAACTGCATCCACT-CATCCACAACTGCATCCACT-CATCCACAACTGCATCCACT	15960
muc5ac	CTATTACACCAACTACTGGA	17	3835-4441-5164-5968-6706-7381-8119-8725-9463-10201-10939-11677-11809-12007-12337-12535-12733	CTATTACACCAACTACTGGA-CTGTTACACCAACTACTGGA-CTGTTACACCAACTACTGGA-CTATTACACCAACTACTGGA-CTATTACACCAACTACTGGA-CTGTTACACCAACTACTGGA-CTGTTACACCAACTACTGGA-CTGTTACACCAACTACTGGA-CTGTTACACCAACTACTGGA-CTGTTACACCAACTACTGGA-CTGTTACACCAACTACTGGA-CTGTTACACCAACTACTGGA-CTGTTACACCAACTACTGGA-CTATTACACCAACTACTGGA-CTGTTACACCAACTACTGGA-CTATTACACCAACTACTGGA-CTGTTACACCAACTACTGGA	15960
muc5ac	CAGAAACACCATCCACTACT	17	4348-5083-5203-5875-6613-7288-8026-8632-9370-10108-10846-11584-11716-11914-12244-12442-12574	CAGAAACACCATCCACAACT-CAGAAACACCATCCACTACT-CAGAAACACCATCCACAACT-CAGAAACACCATCCACAACT-CAGAAACACCATCCACAACT-CAGAAACACCATCCACAACT-CAGAAACACCATCCACAACT-CAGAAACACCATCCACAACT-CAGAAACACCATCCACAACT-CAGAAACACCATCCACAACT-CAGAAACACCATCCACAACT-CAGAAACACCATCCACAACT-CAGAAACACCATCCACAACT-CAGAAACACCATCCACAACT-CAGAAACACCATCCACAACT-CAGAAACACCATCCACAACT-CAGAAACACCATCCACAACT	15960
muc5ac	AACGACTGAAACATCAACAC	17	3911-4517-4649-5438-6110-6176-7457-8195-8933-9671-10277-11015-11147-12083-12611-12809-12875	AACGACTGAAACATCAACAC-AACTACTGAAACATCAACAC-AACTACTGAAACATCAACAC-AACTACTGAAACATCAACAC-AACGACTGAAACATCAACGC-AACTACTGAAACATCAACAC-AACGACTGAAACATCGACAC-AACTACTGAAACATCAACAC-AACTACTGAAACATCAACAC-AACTACTGAAACATCAACAC-AACGACTGAAACATCGACAC-AACGACTGAAACATCGACAC-AACTACTGAAACATCAACAC-AACGACTGAAACATCGACAC-AACGACTGAAACATCGACAC-AACGACTGAAACATCAACAC-AACTACTGAAACATCAACAC	15960
vcana	CAGTGTCCAGCTCAACACAT	17	3002-3554-3800-4913-5159-5954-6506-7139-7691-7937-9050-9296-9848-10094-11456-13532-13772	CAGTGTCCAGCTCAACACAT-CAGTGTCCAGCTCAACAGAT-CAGTGTCCAGCTCAACACAT-CAGTGTCCAGCTCAACAGAT-CAGTGTCCAGCTCAACACAT-CAGTGACCAGCTCAACACAT-CAGTGTCCAGCTCAACAGAT-CAGTGTCCAGCTCAACACAT-CAGTGTCCAGCTCAACAGAT-CAGTGTCCAGCTCAACACAT-CAGTGTCCAGCTCAACAGAT-CAGTGTCCAGCTCAACACAT-CAGTGTCCAGCTCAACAGAT-CAGTGACCAGCTCAACACAT-CAGTGACCAGCTCAACACAT-CAGTGTCCAGCTCAACAGAT-CAGTGACCAGCTCAACACAT	21578
muc5ac	CCACAACTACATCCACTACT	17	4360-5215-5281-5887-6625-7300-8038-8644-9382-10120-10858-11596-11728-11926-12256-12454-12586	CCACAACTACATCCACTACT-CCACAACTGCATCCACTACT-CCACAACTGCATCCACTACT-CCACAACTACATCTACTACT-CCACAACTACATCCACTACT-CCACAACTGCATCCACTACT-CCACAACTGCATCCACTACT-CCACAACTACATCCACTACT-CCACAACTACATCCACTACT-CCACAACTACATCCACTACT-CCACAACTACATCCACTACT-CCACAACTGCATCCACTACT-CCACAACTGCATCCACTACT-CCACAACTGCATCCACTACT-CCACAACTGCATCCACTACT-CCACAACTGCATCCACTACT-CCACAACTGCATCCACTACT	15960
muc5ac	TCCACAACTACATCCACTAC	17	4359-5214-5280-5886-6624-7299-8037-8643-9381-10119-10857-11595-11727-11925-12255-12453-12585	TCCACAACTACATCCACTAC-TCCACAACTGCATCCACTAC-TCCACAACTGCATCCACTAC-TCCACAACTACATCTACTAC-TCCACAACTACATCCACTAC-TCCACAACTGCATCCACTAC-TCCACAACTGCATCCACTAC-TCCACAACTACATCCACTAC-TCCACAACTACATCCACTAC-TCCACAACTACATCCACTAC-TCCACAACTACATCCACTAC-TCCACAACTGCATCCACTAC-TCCACAACTGCATCCACTAC-TCCACAACTGCATCCACTAC-TCCACAACTGCATCCACTAC-TCCACAACTGCATCCACTAC-TCCACAACTGCATCCACTAC	15960
muc5ac	CCATCCACAACTACATCCAC	17	4356-5211-5277-5883-6621-7296-8034-8640-9378-10116-10854-11592-11724-11922-12252-12450-12582	CCATCCACAACTACATCCAC-CCATCCACAACTGCATCCAC-CCATCCACAACTGCATCCAC-CCATCCACAACTACATCTAC-CCATCCACAACTACATCCAC-CCATCCACAACTGCATCCAC-CCATCCACAACTGCATCCAC-CCATCCACAACTACATCCAC-CCATCCACAACTACATCCAC-CCATCCACAACTACATCCAC-CCATCCACAACTACATCCAC-CCATCCACAACTGCATCCAC-CCATCCACAACTGCATCCAC-CCATCCACAACTGCATCCAC-CCATCCACAACTGCATCCAC-CCATCCACAACTGCATCCAC-CCATCCACAACTGCATCCAC	15960
muc5ac	GCCTACTTCAACAGAGACAC	16	4535-4601-5258-5324-5390-5930-6062-6128-6668-6800-7541-10361-11099-11969-12167-12497	ACCTACTTCAACAGAGACAC-GCCTACTTCAACAGAGACAC-GCCTACTTCAACAGAGACAC-GCCTACTTCAACAGAGACAC-GCCTACTTCAACAGAGACAC-GCCTACTTCAACAGAGACAC-GCCTACCTCAACAGAGACAC-GCCTACTTCAACAGAGACAC-GCCTACTTCAACAGAGACAC-GCCTACTTCAACAGAGACAC-GCCTACTTCAACAGAGACAC-GCCTACTTCAACAGAGACAC-GCCTACTTCAACAGAGACAC-GCCTACTTCAACAGAGACAC-GCCTACTTCAACAGAGACAC-GCCTACTTCAACAGAGACAC	15960
muc5ac	AACGCCTACTTCAACAGAGA	16	4532-4598-5255-5321-5387-5927-6059-6125-6665-6797-7538-10358-11096-11966-12164-12494	AACACCTACTTCAACAGAGA-AACGCCTACTTCAACAGAGA-AACGCCTACTTCAACAGAGA-AACGCCTACTTCAACAGAGA-AACGCCTACTTCAACAGAGA-AACGCCTACTTCAACAGAGA-AACGCCTACCTCAACAGAGA-AACGCCTACTTCAACAGAGA-AACGCCTACTTCAACAGAGA-AACGCCTACTTCAACAGAGA-AACGCCTACTTCAACAGAGA-AACGCCTACTTCAACAGAGA-AACGCCTACTTCAACAGAGA-AACGCCTACTTCAACAGAGA-AACGCCTACTTCAACAGAGA-AACGCCTACTTCAACAGAGA	15960
hnf1bb	ATTTGTAAATACACAAAACA	16	2108-2324-2346-2368-2432-2476-2520-2608-2650-2714-2844-2866-2888-2932-2954-3040	ATTCGTAAATACACAAAACA-ATTTGTAAATACACGAAACA-ATTTATAAATACACAAAACA-ATTTGTAAATACACAAATCA-ATTCGTAAATACACAAAACA-ATTTGTAAATACACAAATCA-ATTTGTAAATACACAAAACA-ATTCGTAAATACACAAAACA-ATTTGTAAATACACAAATCA-ATTTGTAAATACACAAATCA-ATTCGTAAATACACAAAACA-ATTTGTAAATACACAAAACA-ATTTGTAAATACACAAAGCA-ACTTGTAAATACACAAAACA-ATTTGTAAATACACAAAACA-ATTTGTAAATACACAAAGCA	3650
muc5ac	CCTACCTCAACAGAGACACC	16	4536-4602-5259-5325-5391-5931-6063-6129-6669-6801-7542-10362-11100-11970-12168-12498	CCTACTTCAACAGAGACACC-CCTACTTCAACAGAGACACC-CCTACTTCAACAGAGACACC-CCTACTTCAACAGAGACACC-CCTACTTCAACAGAGACACC-CCTACTTCAACAGAGACACC-CCTACCTCAACAGAGACACC-CCTACTTCAACAGAGACACC-CCTACTTCAACAGAGACACC-CCTACTTCAACAGAGACACC-CCTACTTCAACAGAGACACC-CCTACTTCAACAGAGACACC-CCTACTTCAACAGAGACACC-CCTACTTCAACAGAGACACC-CCTACTTCAACAGAGACACC-CCTACTTCAACAGAGACACC	15960
muc5ac	CAACGCCTACTTCAACAGAG	16	4531-4597-5254-5320-5386-5926-6058-6124-6664-6796-7537-10357-11095-11965-12163-12493	CAACACCTACTTCAACAGAG-CAACGCCTACTTCAACAGAG-CAACGCCTACTTCAACAGAG-CAACGCCTACTTCAACAGAG-TAACGCCTACTTCAACAGAG-CAACGCCTACTTCAACAGAG-CAACGCCTACCTCAACAGAG-CAACGCCTACTTCAACAGAG-CAACGCCTACTTCAACAGAG-CAACGCCTACTTCAACAGAG-CAACGCCTACTTCAACAGAG-CAACGCCTACTTCAACAGAG-CAACGCCTACTTCAACAGAG-CAACGCCTACTTCAACAGAG-CAACGCCTACTTCAACAGAG-CAACGCCTACTTCAACAGAG	15960
muc5ac	CGCCTACTTCAACAGAGACA	16	4534-4600-5257-5323-5389-5929-6061-6127-6667-6799-7540-10360-11098-11968-12166-12496	CACCTACTTCAACAGAGACA-CGCCTACTTCAACAGAGACA-CGCCTACTTCAACAGAGACA-CGCCTACTTCAACAGAGACA-CGCCTACTTCAACAGAGACA-CGCCTACTTCAACAGAGACA-CGCCTACCTCAACAGAGACA-CGCCTACTTCAACAGAGACA-CGCCTACTTCAACAGAGACA-CGCCTACTTCAACAGAGACA-CGCCTACTTCAACAGAGACA-CGCCTACTTCAACAGAGACA-CGCCTACTTCAACAGAGACA-CGCCTACTTCAACAGAGACA-CGCCTACTTCAACAGAGACA-CGCCTACTTCAACAGAGACA	15960
muc5ac	ACCATCCACTACTTCACCAA	16	4499-4565-5090-5354-6026-6092-6764-7505-8783-8849-9521-9587-10325-11063-12131-12659	AGCATCCACTACTTCACCAA-AGCATCCACTACTTCACCAA-ACCATCCACTACTTCACCAA-AGCATCCACTACTTCACCAA-AGCATCCACTACTTCACCAA-AGCATCCACTACTTCACCAA-AGCATCCACTACTTCACCAA-AGCATCCACTACTTCACCAA-AGCATCCACTACTTCACCAA-AGCATCCACTACTTCACCAA-AGCATCCACTACTTCACCAA-AGCATCCACTACTTCACCAA-AGCATCCACTACTTCACCAA-AGCATCCACTACTTCACCAA-AGCATCCACTACTTCACCAA-AGCATCCACTACTTCACCAA	15960
muc5ac	ACTGAAACATTAACGCCTAC	16	4587-5112-5244-5310-5376-5916-6048-6114-6654-6786-7527-7593-10347-10413-12285-12483	ACTGAAACATCAACGCCTAC-ACTGAAACATTAACCCCTAC-ACTGAAACATCAACGCCTAC-ACTGAAACATCAACGCCTAC-ACTGAAACATTAACGCCTAC-ACTGAAACATCAACGCCTAC-ACTGAAACATCAACGCCTAC-ACTGAAACATCAACGCCTAC-ACTGAAACATCAACGCCTAC-ACTGAAACATCAACGCCTAC-ACTGAAACATCAACGCCTAC-ACTGAAACATTAACACCTAC-ACTGAAACATCAACGCCTAC-ACTGAAACATTAACACCTAC-ACTGAAACATTAACCCCTAC-ACTGAAACATCAACGCCTAC	15960
muc5ac	ACACCATCCACAACAACATC	16	4353-4551-5340-5880-6078-6618-7491-8637-9375-10113-10311-10851-11049-12117-12645-12777	ACACCATCCACAACTACATC-ACACCATCCACAACAGCATC-ACACCATCCACAACAGCATC-ACACCATCCACAACTACATC-ACACCATCCACAACAGCATC-ACACCATCCACAACTACATC-ACACCATCCACAACAGCATC-ACACCATCCACAACTACATC-ACACCATCCACAACTACATC-ACACCATCCACAACTACATC-ACACCATCCACAACAGCATC-ACACCATCCACAACTACATC-ACACCATCCACAACAGCATC-ACACCATCCACAACAGCATC-ACACCATCCACAACAGCATC-ACACCATCCACAACAACATC	15960
muc5ac	TACACCAACTACTGGAACTT	16	3839-4445-5168-5972-6710-7385-8123-8729-9467-10205-10943-11813-12011-12341-12539-12737	TACACCAACTACTGGAACTT-TACACCAACTACTGGAACTT-TACACCAACTACTGGAACAT-TACACCAACTACTGGAACTT-TACACCAACTACTGGAACTT-TACACCAACTACTGGAACAT-TACACCAACTACTGGAACAT-TACACCAACTACTGGAACTT-TACACCAACTACTGGAACTT-TACACCAACTACTGGAACTT-TACACCAACTACTGGAACAT-TACACCAACTACTGGAACGT-TACACCAACTACTGGAACTT-TACACCAACTACTGGAACGT-TACACCAACTACTGGAACTT-TACACCAACTACTGGAACTT	15960
muc5ac	CACCATCCACTACTTCACCA	16	4498-4564-5089-5353-6025-6091-6763-7504-8782-8848-9520-9586-10324-11062-12130-12658	CAGCATCCACTACTTCACCA-CAGCATCCACTACTTCACCA-CACCATCCACTACTTCACCA-CAGCATCCACTACTTCACCA-CAGCATCCACTACTTCACCA-CAGCATCCACTACTTCACCA-CAGCATCCACTACTTCACCA-CAGCATCCACTACTTCACCA-CAGCATCCACTACTTCACCA-CAGCATCCACTACTTCACCA-CAGCATCCACTACTTCACCA-CAGCATCCACTACTTCACCA-CAGCATCCACTACTTCACCA-CAGCATCCACTACTTCACCA-CAGCATCCACTACTTCACCA-CAGCATCCACTACTTCACCA	15960
muc5ac	ACGCCTACTTCAACAGAGAC	16	4533-4599-5256-5322-5388-5928-6060-6126-6666-6798-7539-10359-11097-11967-12165-12495	ACACCTACTTCAACAGAGAC-ACGCCTACTTCAACAGAGAC-ACGCCTACTTCAACAGAGAC-ACGCCTACTTCAACAGAGAC-ACGCCTACTTCAACAGAGAC-ACGCCTACTTCAACAGAGAC-ACGCCTACCTCAACAGAGAC-ACGCCTACTTCAACAGAGAC-ACGCCTACTTCAACAGAGAC-ACGCCTACTTCAACAGAGAC-ACGCCTACTTCAACAGAGAC-ACGCCTACTTCAACAGAGAC-ACGCCTACTTCAACAGAGAC-ACGCCTACTTCAACAGAGAC-ACGCCTACTTCAACAGAGAC-ACGCCTACTTCAACAGAGAC	15960
muc5ac	CAACTACTGAAACATCTACA	16	4516-4648-5437-6175-8194-8800-8866-8932-9538-9604-9670-10882-11146-11884-12412-12874	CAACTACTGAAACATCAACA-CAACTACTGAAACATCAACA-CAACTACTGAAACATCAACA-CAACTACTGAAACATCAACA-CAACTACTGAAACATCAACA-CAACTACTGAAACATCTACA-CAACTACTGAAACATCAACA-CAACTACTGAAACATCAACA-CAACTACTGAAACATCTACA-CAACTACTGAAACATCAACA-CAACTACTGAAACATCAACA-CAACTACTGAAACATCGACA-CAACTACTGAAACATCAACA-CAACTACTGAAACATCGACA-CAACTACTGAAACATCGACA-CAACTACTGAAACATCAACA	15960
muc5ac	CACACCAGCATCCACTACTT	15	4493-4559-5348-6020-6086-6758-7499-8777-8843-9515-9581-10319-11057-12125-12653	CACACCAGCATCCACTACTT-CACAACAGCATCCACTACTT-CACAACAGCATCCACTACTT-CACACCAGCATCCACTACTT-CACAACAGCATCCACTACTT-CACACCAGCATCCACTACTT-CACAACAGCATCCACTACTT-CACACCAGCATCCACTACTT-CACACCAGCATCCACTACTT-CACACCAGCATCCACTACTT-CACACCAGCATCCACTACTT-CACAACAGCATCCACTACTT-CACAACAGCATCCACTACTT-CACAACAGCATCCACTACTT-CACAACAGCATCCACTACTT	15960
muc5ac	CTACATCCACTACTTCACCA	15	4366-5221-5287-5893-6631-7306-8044-8650-9388-10126-10864-11602-11932-12460-12592	CTACATCCACTACTTCACCA-CTGCATCCACTACTTCACCA-CTGCATCCACTACTTCACCA-CTACATCTACTACTTCACCA-CTACATCCACTACTTCACCA-CTGCATCCACTACTTCACCA-CTGCATCCACTACTTCACCA-CTACATCCACTACTTCACCA-CTACATCCACTACTTCACCA-CTACATCCACTACTTCACCA-CTACATCCACTACTTCACCA-CTGCATCCACTACTTCACCA-CTGCATCCACTACTTCACCA-CTGCATCCACTACTTCACCA-CTGCATCCACTACTTCACCA	15960
muc5ac	ACCATCCACAACAACATCCA	15	4355-4553-5342-6080-6620-7493-8639-9377-10115-10313-10853-11051-12119-12647-12779	ACCATCCACAACTACATCCA-ACCATCCACAACAGCATCCA-ACCATCCACAACAGCATCCA-ACCATCCACAACAGCATCCA-ACCATCCACAACTACATCCA-ACCATCCACAACAGCATCCA-ACCATCCACAACTACATCCA-ACCATCCACAACTACATCCA-ACCATCCACAACTACATCCA-ACCATCCACAACAGCATCCA-ACCATCCACAACTACATCCA-ACCATCCACAACAGCATCCA-ACCATCCACAACAGCATCCA-ACCATCCACAACAGCATCCA-ACCATCCACAACAACATCCA	15960
si:ch1073-340i21.3	TCAAGGACCTGGATATGGAC	15	144-204-276-312-342-366-390-414-438-462-486-510-534-558-582	TCAAGGACCTGCATATGGAC-TCAAGGACCTGGATATGGAC-TCAAGGACCCGGATATGGAC-TCAAGGACCTGGATATGGAC-TCAAGGACCTGGATATGGAC-TCAAGGACCTGGTTATGGAC-TCAAGGACCTGGATATGGAC-TCAAGGACCTGGATATGGAC-TCAAGGACCCGGATATGGAC-TCAAGGACCCGGATATGGAC-TCAAGGACCCGGATATGGAC-TCAGGGACCTGGATATGGAC-TCAAGGACCTGGATACGGAC-TCAAGGACCTGGATACGGAC-TCAAGGACCTGGATATGGAC	1219
muc5ac	CACCAGCATCCACTACTTCA	15	4495-4561-5350-6022-6088-6760-7501-8779-8845-9517-9583-10321-11059-12127-12655	CACCAGCATCCACTACTTCA-CAACAGCATCCACTACTTCA-CAACAGCATCCACTACTTCA-CACCAGCATCCACTACTTCA-CAACAGCATCCACTACTTCA-CACCAGCATCCACTACTTCA-CAACAGCATCCACTACTTCA-CACCAGCATCCACTACTTCA-CACCAGCATCCACTACTTCA-CACCAGCATCCACTACTTCA-CACCAGCATCCACTACTTCA-CAACAGCATCCACTACTTCA-CAACAGCATCCACTACTTCA-CAACAGCATCCACTACTTCA-CAACAGCATCCACTACTTCA	15960
muc5ac	ACACCTACATCAACAGAAAC	15	3927-4665-5454-6192-6864-7605-8211-8949-9687-10425-10899-11163-12627-12693-12891	ACACCTACATCAACAGAAAC-ACACCTACATCAACAGAAAC-ACACCTACATCAACAGAAAC-ACACCTACATCAACAGAAAC-ACACCTACATCAACAGAAAC-ACACCTACATCAACAGAAAC-ACACCTACATCAACAGAAAC-ACACCTACATCAACAGAAAC-ACACCTACATCAACAGAAAC-ACACCTACATCAACAGAAAC-ACACCTACTTCAACAGAAAC-ACACCTACATCAACAGAAAC-ACACCTACATCAACAGAAAC-ACACCTACATCAACAGAAAC-ACACCTACTTCAACAGAAAC	15960
hnf1bb	TAAATACACAAAGCACAATT	15	2221-2351-2373-2481-2525-2569-2591-2655-2719-2783-2849-2871-2893-2937-3045	TAAATACACAAAACACAATT-TAAATACACAAAACACAATT-TAAATACACAAATCACAATT-TAAATACACAAATCACAATT-TAAATACACAAAACACAATT-TAAATACACAAAACACAATT-TAAATACACAAATCACAATT-TAAATACACAAATCACAATT-TAAATACACAAATCACAATT-TAAATAGACAAAGCACAATT-TAAATACACAAAACACAATT-TAAATACACAAAACACAATT-TAAATACACAAAGCACAATT-TAAATACACAAAACACAATT-TAAATACACAAAGCACAATT	3650
si:ch1073-340i21.3	CCTCAAGGACCTGGATATGG	15	202-274-310-340-364-388-412-436-460-484-508-532-556-580-604	CCTCAAGGACCTGGATATGG-CCTCAAGGACCCGGATATGG-CCTCAAGGACCTGGATATGG-CCTCAAGGACCTGGATATGG-CCTCAAGGACCTGGTTATGG-CCTCAAGGACCTGGATATGG-CCTCAAGGACCTGGATATGG-CCTCAAGGACCCGGATATGG-CCTCAAGGACCCGGATATGG-CCTCAAGGACCCGGATATGG-CCTCAGGGACCTGGATATGG-CCTCAAGGACCTGGATACGG-CCTCAAGGACCTGGATACGG-CCTCAAGGACCTGGATATGG-CCTCAAGGACCCGGATATGG	1219
muc5ac	CACCATCCACAACAACATCC	15	4354-4552-5341-6079-6619-7492-8638-9376-10114-10312-10852-11050-12118-12646-12778	CACCATCCACAACTACATCC-CACCATCCACAACAGCATCC-CACCATCCACAACAGCATCC-CACCATCCACAACAGCATCC-CACCATCCACAACTACATCC-CACCATCCACAACAGCATCC-CACCATCCACAACTACATCC-CACCATCCACAACTACATCC-CACCATCCACAACTACATCC-CACCATCCACAACAGCATCC-CACCATCCACAACTACATCC-CACCATCCACAACAGCATCC-CACCATCCACAACAGCATCC-CACCATCCACAACAGCATCC-CACCATCCACAACAACATCC	15960
muc5ac	AACATCAACACCAACTTCTA	15	3854-4460-5987-6725-7400-8744-9482-10220-10958-11894-12026-12092-12422-12554-12818	AACTTCAACACCAACTTCTA-AACTTCAACACCAACTTCTA-AACTTCAACACCAACTTCTA-AACTTCAACACCAACTTCTA-AACATCGACACCAACTTCTA-AACTTCAACACCAACTTCTA-AACTTCAACACCAACTTCTA-AACTTCAACACCAACTTCTA-AACATCGACACCAACTTCTA-AACATCGACACCAACTTCTA-AACTTCAACACCAACTTCTA-AACATCGACACCAACTTCTA-AACATCGACACCAACTTCTA-AACTTCAACACCAACTTCTA-AACATCAACACCAACTTCTA	15960
[truncated: 23,794 more rows]
